# Supplementary material for: A metabolome-wide association study in the general population reveals decreased levels of serum laurylcarnitine in people with depression
Source: Mol Psychiatry. 2021 Jun 4;26(12):7372–83. doi: 10.1038/s41380-021-01176-0 (PMC8873015; doi:10.1038/s41380-021-01176-0)
Supplement: Supplementary file 2 — Supplementary Table S3 [file 41380_2021_1176_MOESM2_ESM.xls]

## Sheet: Sheet1
Supplementary Table S3. Results of the screening for metabolic depression markers in KORA F4. Unadjusted, adjusted p-values according to Benjamini/Hochberg (BH), and relative differences (regression coefficients β) are given for the linear regression test comparing study participants without depression versus participants with other/major depressive symptoms combined. The first three columns prov…
Metabolite	Subpathway	Superpathway	Unadjusted p-value	BH-adjusted p-value	Relative difference (β)
laurylcarnitine	Carnitine metabolism	Lipid	7e-05	0.023	-0.1114
decanoylcarnitine	Carnitine metabolism	Lipid	0.00033	0.057	-0.0904
X- 12092			0.00385	0.35	-0.0929
phosphate	Oxidative phosphorylation	Energy	0.00518	0.35	0.0231
X- 14056			0.0054	0.35	0.0506
X- 11809			0.00683	0.35	-0.0403
homostachydrine*	Urea cycle; arginine-, proline-, metabolism	Amino acid	0.00747	0.35	-0.0583
palmitoylcarnitine	Carnitine metabolism	Lipid	0.00794	0.35	-0.0542
X- 06246			0.01054	0.352	0.0435
hexanoylcarnitine	Carnitine metabolism	Lipid	0.01194	0.352	-0.0539
X- 12094			0.01262	0.352	-0.0521
cis-4-decenoyl carnitine	Fatty Acid Metabolism(Acyl Carnitine)	Lipid	0.0153	0.352	-0.0586
X- 12244			0.01593	0.352	-0.0316
X- 12844			0.01708	0.352	-0.0415
octanoylcarnitine	Carnitine metabolism	Lipid	0.01794	0.352	-0.0571
taurolithocholate 3-sulfate	Bile acid metabolism	Lipid	0.01855	0.352	-0.0883
linoleamide (18:2n6)	Fatty acid, amide	Lipid	0.01922	0.352	-0.0554
kynurenine	Tryptophan metabolism	Amino acid	0.01936	0.352	-0.0253
X- 13372			0.02049	0.352	-0.0268
pyridoxate	Vitamin B6 metabolism	Cofactors and vitamins	0.0207	0.352	-0.0506
4-methyl-2-oxopentanoate	Valine, leucine and isoleucine metabolism	Amino acid	0.02129	0.352	0.0269
2-methylbutyroylcarnitine	Valine, leucine and isoleucine metabolism	Amino acid	0.02205	0.352	-0.0354
X- 12100			0.02319	0.352	-0.0346
2-linoleoylglycerophosphocholine*	Lysolipid	Lipid	0.02393	0.352	-0.0444
3-methyl-2-oxovalerate	Valine, leucine and isoleucine metabolism	Amino acid	0.02741	0.374	0.0245
X- 12095			0.03142	0.374	-0.0387
X- 13069			0.03171	0.374	-0.0545
2-aminobutyrate	Butanoate metabolism	Amino acid	0.03173	0.374	-0.0278
2-tetradecenoyl carnitine	Carnitine metabolism	Lipid	0.03211	0.374	-0.0616
acetylphosphate	Oxidative phosphorylation	Energy	0.03221	0.374	0.0191
1-linoleoylglycerophosphocholine	Lysolipid	Lipid	0.03282	0.374	-0.0349
1-heptadecanoylglycerophosphocholine	Lysolipid	Lipid	0.03582	0.395	-0.0439
phenol sulfate	Phenylalanine & tyrosine metabolism	Amino acid	0.04116	0.44	0.0675
uridine	Pyrimidine metabolism, uracil containing	Nucleotide	0.04286	0.445	-0.0219
indolelactate	Tryptophan metabolism	Amino acid	0.04535	0.447	0.0333
X- 13435			0.04638	0.447	-0.0422
tryptophan betaine	Tryptophan Metabolism	Amino Acid	0.0469	0.447	0.1097
X- 11537			0.05313	0.491	-0.0517
X- 04357			0.05463	0.491	0.0551
X- 12405			0.05641	0.491	-0.0521
oleamide	Fatty acid, amide	Lipid	0.05817	0.491	-0.038
heme*	Hemoglobin and porphyrin	Cofactors and vitamins	0.06025	0.491	-0.0413
3-methyl-2-oxobutyrate	Valine, leucine and isoleucine metabolism	Amino acid	0.06181	0.491	0.0195
1-stearoylglycerophosphocholine	Lysolipid	Lipid	0.06317	0.491	-0.0305
X- 11438			0.06351	0.491	-0.0397
oleoylcarnitine	Carnitine metabolism	Lipid	0.06427	0.491	-0.0399
7-alpha-hydroxy-3-oxo-4-cholestenoate (7-Hoca)	Sterol/Steroid	Lipid	0.06553	0.491	0.028
1-eicosadienoylglycerophosphocholine*	Lysolipid	Lipid	0.06726	0.491	-0.0424
isobutyrylcarnitine	Valine, leucine and isoleucine metabolism	Amino acid	0.06858	0.491	-0.0421
DSGEGDFXAEGGGVR*	Fibrinogen cleavage peptide	Peptide	0.06951	0.491	-0.0516
alpha-hydroxyisovalerate	Valine, leucine and isoleucine metabolism	Amino acid	0.07107	0.492	0.0433
threitol	Nucleotide sugars, pentose metabolism	Carbohydrate	0.07291	0.495	0.0412
10-undecenoate (11:1n1)	Medium chain fatty acid	Lipid	0.07844	0.502	-0.0332
stachydrine	Urea cycle; arginine-, proline-, metabolism	Amino acid	0.07913	0.502	0.0967
octadecanedioate	Fatty acid, dicarboxylate	Lipid	0.07914	0.502	-0.036
isovalerylcarnitine	Valine, leucine and isoleucine metabolism	Amino acid	0.08015	0.502	-0.0328
indolepropionate	Tryptophan metabolism	Amino acid	0.08107	0.502	-0.0455
X- 03003			0.0855	0.508	-0.0281
4-androsten-3beta,17beta-diol disulfate (1)	Steroid	Lipid	0.08572	0.508	0.065
X- 11485			0.0864	0.508	-0.0535
bilirubin (E,E)*	Hemoglobin and porphyrin metabolism	Cofactors and vitamins	0.09236	0.525	-0.0556
5-oxoproline	Glutathione metabolism	Amino acid	0.09276	0.525	0.014
asparagine	Alanine and aspartate metabolism	Amino acid	0.09378	0.525	-0.0219
1-palmitoylglycerophosphoethanolamine	Lysolipid	Lipid	0.09989	0.551	0.0304
X- 12442			0.10374	0.559	-0.0425
valerate	Short chain fatty acid	Lipid	0.10454	0.559	0.0248
stearoylcarnitine	Carnitine metabolism	Lipid	0.11897	0.62	-0.0285
thromboxane B2	Eicosanoid	Lipid	0.12072	0.62	0.0494
X- 13477			0.123	0.62	-0.0224
N1-methyladenosine	Purine metabolism, adenine containing	Nucleotide	0.12304	0.62	-0.0103
citrate	Krebs cycle	Energy	0.12565	0.623	-0.0211
2-hydroxyisobutyrate	Valine, leucine and isoleucine metabolism	Amino acid	0.12705	0.623	-0.0231
ADpSGEGDFXAEGGGVR*	Fibrinogen cleavage peptide	Peptide	0.1291	0.624	-0.0379
X- 03056			0.1333	0.629	-0.0268
acetylcarnitine	Carnitine metabolism	Lipid	0.13365	0.629	-0.0249
creatinine	Creatine metabolism	Amino acid	0.13684	0.636	-0.0154
X- 11786			0.14239	0.652	-0.0322
caprylate (8:0)	Medium chain fatty acid	Lipid	0.15189	0.652	-0.0194
2-palmitoylglycerophosphocholine*	Lysolipid	Lipid	0.153	0.652	-0.0274
1-palmitoylglycerophosphocholine	Lysolipid	Lipid	0.15309	0.652	-0.019
X- 12786			0.15317	0.652	0.0342
gamma-glutamylglutamine	gamma-glutamyl	Peptide	0.15584	0.652	-0.0141
X- 12038			0.15697	0.652	0.0235
5-dodecenoate (12:1n7)	Medium chain fatty acid	Lipid	0.15697	0.652	-0.0356
X- 12441			0.15698	0.652	0.0631
X- 11540			0.15947	0.655	-0.0375
palmitoyl sphingomyelin (d18:1/16:0)	Sphingolipid Metabolism	Lipid	0.16746	0.675	0.017
X- 11299			0.16849	0.675	-0.0716
p-cresol sulfate	Phenylalanine & tyrosine metabolism	Amino acid	0.17049	0.675	-0.053
3-hydroxybutyrate (BHBA)	Ketone bodies	Lipid	0.17231	0.675	-0.0579
pelargonate (9:0)	Medium chain fatty acid	Lipid	0.18098	0.675	-0.0172
mannitol	Fructose, mannose, galactose, starch, and sucrose metabolism	Carbohydrate	0.18462	0.675	-0.0609
1-docosahexaenoylglycerophosphocholine*	Lysolipid	Lipid	0.18572	0.675	-0.0304
3-indoxyl sulfate	Tryptophan metabolism	Amino acid	0.18925	0.675	-0.0297
4-vinylphenol sulfate	Benzoate metabolism	Xenobiotics	0.18941	0.675	0.0613
X- 11550			0.18943	0.675	-0.0074
histidine	Histidine metabolism	Amino acid	0.19141	0.675	-0.0088
serotonin (5HT)	Tryptophan metabolism	Amino acid	0.19286	0.675	0.0239
X- 11530			0.1929	0.675	-0.0297
X- 02249			0.19291	0.675	-0.0301
1-oleoylglycerophosphoethanolamine	Lysolipid	Lipid	0.19323	0.675	0.0301
N-acetylornithine	Urea cycle; arginine-, proline-, metabolism	Amino acid	0.19527	0.676	-0.0357
X- 09108			0.19955	0.682	-0.019
X- 11444			0.20334	0.682	-0.0245
dimethylarginine (SDMA + ADMA)	Urea cycle; arginine-, proline-, metabolism	Amino acid	0.20404	0.682	-0.014
X- 11799			0.20484	0.682	0.0535
urea	Urea cycle; arginine-, proline-, metabolism	Amino acid	0.22348	0.737	-0.0176
pseudouridine	Pyrimidine metabolism, uracil containing	Nucleotide	0.22964	0.749	-0.0111
X- 12749			0.23277	0.749	-0.0146
glutamate	Glutamate metabolism	Amino acid	0.2339	0.749	0.0229
pyruvate	Glycolysis, gluconeogenesis, pyruvate metabolism	Carbohydrate	0.23555	0.749	0.0299
docosahexaenoate (DHA; 22:6n3)	Essential fatty acid	Lipid	0.24428	0.766	-0.023
threonine	Glycine, serine and threonine metabolism	Amino acid	0.2459	0.766	0.015
X- 12253			0.24758	0.766	-0.0454
X- 14450			0.25301	0.766	0.0341
bilirubin (E,Z or Z,E)*	Hemoglobin and porphyrin metabolism	Cofactors and vitamins	0.25648	0.766	-0.0342
X- 11204			0.25852	0.766	-0.016
X- 03094			0.25925	0.766	0.0157
betaine	Glycine, serine and threonine metabolism	Amino acid	0.26184	0.766	-0.0153
isoleucine	Valine, leucine and isoleucine metabolism	Amino acid	0.26463	0.766	0.0089
isovalerate	Fatty acid metabolism	Lipid	0.2679	0.766	0.0144
1-arachidonoylglycerophosphocholine*	Lysolipid	Lipid	0.26866	0.766	-0.0233
lactate	Glycolysis, gluconeogenesis, pyruvate metabolism	Carbohydrate	0.26873	0.766	0.0133
linoleate (18:2n6)	Long chain fatty acid	Lipid	0.27086	0.766	-0.0155
X- 10510			0.27437	0.766	0.0184
X- 12627			0.2774	0.766	-0.0297
glycine	Glycine, serine and threonine metabolism	Amino acid	0.28143	0.766	0.0153
10-heptadecenoate (17:1n7)	Long chain fatty acid	Lipid	0.28187	0.766	-0.0201
caproate (6:0)	Medium chain fatty acid	Lipid	0.28195	0.766	-0.0153
X- 11423			0.28225	0.766	-0.0125
caprate (10:0)	Medium chain fatty acid	Lipid	0.28908	0.778	-0.0108
X- 10506			0.29075	0.778	0.0153
alanine	Alanine and aspartate metabolism	Amino acid	0.29655	0.784	0.0135
1-oleoylglycerol (1-monoolein)	Monoacylglycerol	Lipid	0.29767	0.784	-0.0314
X- 11859			0.30465	0.794	-0.0133
malate	Krebs cycle	Energy	0.30578	0.794	0.0177
X- 06227			0.3114	0.794	0.0191
ornithine	Urea cycle; arginine-, proline-, metabolism	Amino acid	0.31211	0.794	-0.0146
X- 11381			0.31411	0.794	0.013
phenylalanylphenylalanine	Dipeptide	Peptide	0.31543	0.794	0.0215
X- 08402			0.31825	0.794	0.0168
X- 11261			0.32171	0.794	-0.0317
X- 05907			0.3232	0.794	0.0152
piperine	Food component/Plant	Xenobiotics	0.32655	0.794	-0.0456
glutaroyl carnitine	Lysine metabolism	Amino acid	0.32677	0.794	-0.0162
trans-4-hydroxyproline	Urea cycle; arginine-, proline-, metabolism	Amino acid	0.32832	0.794	-0.0233
cholesterol	Sterol/Steroid	Lipid	0.33417	0.8	0.0096
hippurate	Benzoate metabolism	Xenobiotics	0.33926	0.8	-0.0342
5alpha-androstan-3beta,17beta-diol disulfate	Steroid	Lipid	0.34003	0.8	0.0386
2-hydroxybutyrate (AHB)	Cysteine, methionine, SAM, taurine metabolism	Amino acid	0.34167	0.8	-0.0186
creatine	Creatine metabolism	Amino acid	0.34485	0.8	-0.0213
pyroglutamine*	Glutamate metabolism	Amino acid	0.34585	0.8	0.0232
docosapentaenoate (n3 DPA; 22:5n3)	Essential fatty acid	Lipid	0.34871	0.8	-0.0193
propionylcarnitine	Fatty acid metabolism (also BCAA metabolism)	Lipid	0.35272	0.8	-0.015
choline	Glycerolipid metabolism	Lipid	0.35595	0.8	-0.0064
X- 11805			0.35638	0.8	0.0351
benzoate	Benzoate metabolism	Xenobiotics	0.35675	0.8	-0.0133
erythronate*	Aminosugars metabolism	Carbohydrate	0.36029	0.8	-0.012
pentadecanoate (15:0)	Long chain fatty acid	Lipid	0.36267	0.8	-0.0142
X- 13431			0.36751	0.8	-0.0247
valine	Valine, leucine and isoleucine metabolism	Amino acid	0.36899	0.8	0.0057
theobromine	Xanthine metabolism	Xenobiotics	0.37455	0.8	-0.0378
1-linoleoylglycerophosphoethanolamine*	Lysolipid	Lipid	0.37638	0.8	0.0183
oleate (18:1n9)	Long chain fatty acid	Lipid	0.37766	0.8	-0.0118
X- 12798			0.37976	0.8	-0.0175
4-androsten-3beta,17beta-diol disulfate (2)	Steroid	Lipid	0.38275	0.8	0.0212
X- 14304			0.38316	0.8	-0.0221
X- 10500			0.38358	0.8	0.0094
X- 11470			0.38424	0.8	-0.0172
caffeine	Xanthine metabolism	Xenobiotics	0.38718	0.8	-0.0474
cysteine-glutathione disulfide	Glutathione metabolism	Amino acid	0.38736	0.8	-0.0229
X- 11497			0.39086	0.8	-0.01
X- 12029			0.39231	0.8	-0.0088
phenylalanine	Phenylalanine & tyrosine metabolism	Amino acid	0.3958	0.803	0.0053
margarate (17:0)	Long chain fatty acid	Lipid	0.39989	0.807	-0.0133
cortisol	Sterol/Steroid	Lipid	0.40707	0.812	-0.0136
stearidonate (18:4n3)	Long chain fatty acid	Lipid	0.40714	0.812	0.0204
X- 11452			0.41643	0.824	-0.0297
xanthine	Purine metabolism, (hypo)xanthine/inosine containing	Nucleotide	0.41804	0.824	-0.011
10-nonadecenoate (19:1n9)	Long chain fatty acid	Lipid	0.42379	0.828	-0.0163
pantothenate	Pantothenate and CoA metabolism	Cofactors and vitamins	0.43115	0.828	-0.0132
gamma-glutamyltyrosine	gamma-glutamyl	Peptide	0.43255	0.828	-0.009
X- 02269			0.43342	0.828	-0.0325
glycerol 3-phosphate (G3P)	Glycerolipid metabolism	Lipid	0.43416	0.828	0.0141
gamma-glutamylvaline	gamma-glutamyl	Peptide	0.43634	0.828	-0.0098
glycerophosphorylcholine (GPC)	Glycerolipid metabolism	Lipid	0.43935	0.828	0.015
X- 13548			0.44132	0.828	0.0095
paraxanthine	Xanthine metabolism	Xenobiotics	0.44727	0.828	-0.0373
X- 11552			0.44734	0.828	-0.0152
X- 12206			0.44902	0.828	-0.0113
HWESASXX*	Polypeptide	Peptide	0.45191	0.828	0.0194
beta-hydroxyisovalerate	Valine, leucine and isoleucine metabolism	Amino acid	0.45263	0.828	0.0136
1-myristoylglycerophosphocholine	Lysolipid	Lipid	0.45279	0.828	-0.0185
X- 04499			0.45811	0.832	0.0106
X- 12696			0.45937	0.832	0.0139
1-palmitoylglycerophosphoinositol*	Lysolipid	Lipid	0.46754	0.832	0.0164
X- 11440			0.46823	0.832	0.0212
bradykinin, des-arg(9)	Polypeptide	Peptide	0.46848	0.832	0.0301
X- 11820			0.46931	0.832	-0.0214
tryptophan	Tryptophan metabolism	Amino acid	0.4729	0.835	-0.0051
guanosine	Purine metabolism, guanine containing	Nucleotide	0.47867	0.837	0.0207
X- 04495			0.4787	0.837	-0.015
inosine	Purine metabolism, (hypo)xanthine/inosine containing	Nucleotide	0.48254	0.839	0.03
X- 12524			0.49059	0.844	0.0073
X- 14374			0.50531	0.844	0.0118
dihomo-linoleate (20:2n6)	Long chain fatty acid	Lipid	0.50676	0.844	-0.0131
heptanoate (7:0)	Medium chain fatty acid	Lipid	0.5074	0.844	-0.0098
linolenate [alpha or gamma; (18:3n3 or 6)]	Essential fatty acid	Lipid	0.51346	0.844	-0.0133
undecanoate (11:0)	Medium chain fatty acid	Lipid	0.51478	0.844	-0.0063
2-hydroxypalmitate	Fatty acid, monohydroxy	Lipid	0.51956	0.844	-0.0103
X- 11538			0.52287	0.844	-0.0162
X- 11787			0.52408	0.844	-0.0061
1-arachidonoylglycerophosphoethanolamine*	Lysolipid	Lipid	0.52528	0.844	0.0115
alpha-tocopherol	Tocopherol metabolism	Cofactors and vitamins	0.52576	0.844	0.0096
X- 12990			0.52669	0.844	0.014
X- 11441			0.52871	0.844	0.0179
X- 13549			0.53012	0.844	-0.0069
lysine	Lysine metabolism	Amino acid	0.53113	0.844	0.0063
N-acetylglycine	Glycine, serine and threonine metabolism	Amino acid	0.53372	0.844	0.0169
scyllo-inositol	Inositol metabolism	Lipid	0.53739	0.844	0.0146
palmitate (16:0)	Long chain fatty acid	Lipid	0.53816	0.844	-0.007
arginine	Urea cycle; arginine-, proline-, metabolism	Amino acid	0.54021	0.844	-0.0076
gamma-glutamylphenylalanine	gamma-glutamyl	Peptide	0.54281	0.844	-0.0073
2-stearoylglycerophosphocholine*	Lysolipid	Lipid	0.54389	0.844	-0.0111
methionine	Cysteine, methionine, SAM, taurine metabolism	Amino acid	0.54507	0.844	-0.0044
X- 11847			0.54549	0.844	0.0398
X- 11334			0.54758	0.844	0.0117
15-methylpalmitate	Fatty Acid, Branched	Lipid	0.55148	0.844	-0.0088
glutamine	Glutamate metabolism	Amino acid	0.55676	0.844	-0.0035
X- 03088			0.56013	0.844	0.0109
X- 09026			0.56015	0.844	0.0098
gamma-glutamylleucine	gamma-glutamyl	Peptide	0.56144	0.844	-0.0063
X- 12644			0.56251	0.844	-0.0118
serine	Glycine, serine and threonine metabolism	Amino acid	0.56361	0.844	0.0071
pro-hydroxy-pro	Dipeptide	Peptide	0.56364	0.844	-0.0093
X- 11795			0.56782	0.844	-0.0108
dihomo-linolenate (20:3n3 or n6)	Essential fatty acid	Lipid	0.56982	0.844	0.0099
X- 14086			0.57113	0.844	-0.012
phenylacetylglutamine	Phenylalanine & tyrosine metabolism	Amino acid	0.57594	0.844	-0.0184
X- 13671			0.57787	0.844	0.0084
1-palmitoylglycerol (1-monopalmitin)	Monoacylglycerol	Lipid	0.58056	0.844	0.0117
epiandrosterone sulfate	Sterol/Steroid	Lipid	0.5816	0.844	-0.0177
aspartate	Alanine and aspartate metabolism	Amino acid	0.5819	0.844	0.0145
proline	Urea cycle; arginine-, proline-, metabolism	Amino acid	0.58607	0.844	0.0068
catechol sulfate	Benzoate metabolism	Xenobiotics	0.58654	0.844	0.0176
X- 14977			0.58984	0.844	0.0084
X- 11422			0.59224	0.844	0.0074
nonadecanoate (19:0)	Long chain fatty acid	Lipid	0.59346	0.844	-0.0084
myristate (14:0)	Long chain fatty acid	Lipid	0.59551	0.844	-0.0085
erythrose	Fructose, mannose, galactose, starch, and sucrose metabolism	Carbohydrate	0.60312	0.849	-0.0126
bilirubin (Z,Z)	Hemoglobin and porphyrin metabolism	Cofactors and vitamins	0.60353	0.849	-0.0197
aspartylphenylalanine	Dipeptide	Peptide	0.6058	0.849	0.0173
N-acetylalanine	Alanine and aspartate metabolism	Amino acid	0.60814	0.849	-0.0046
X- 06267			0.61213	0.85	0.0087
X- 11442			0.61438	0.85	-0.0142
X- 11880			0.61823	0.852	-0.0125
X- 06307			0.62053	0.852	-0.0107
eicosapentaenoate (EPA; 20:5n3)	Essential fatty acid	Lipid	0.63091	0.857	-0.0106
eicosenoate (20:1n9 or 11)	Long chain fatty acid	Lipid	0.63152	0.857	-0.0106
X- 13183			0.63178	0.857	-0.013
X- 12063			0.63352	0.857	-0.014
androsterone sulfate	Sterol/Steroid	Lipid	0.63865	0.86	-0.0175
X- 13859			0.64985	0.87	0.0109
X- 04498			0.65258	0.87	-0.0076
urate	Purine metabolism, urate metabolism	Nucleotide	0.65403	0.87	-0.0039
cortisone	Sterol/Steroid	Lipid	0.65568	0.87	-0.0051
X- 11793			0.67027	0.883	-0.0105
X- 12510			0.6705	0.883	-0.0106
X- 12231			0.67434	0.885	-0.0144
X- 09706			0.67673	0.885	-0.0059
X- 11849			0.68553	0.893	0.025
1-eicosatrienoylglycerophosphocholine*	Lysolipid	Lipid	0.68849	0.894	-0.0091
ADSGEGDFXAEGGGVR*	Fibrinogen cleavage peptide	Peptide	0.69804	0.901	-0.0072
fructose	Fructose, Mannose and Galactose Metabolism	Carbohydrate	0.69917	0.901	0.0107
threonate	Ascorbate and aldarate metabolism	Cofactors and vitamins	0.70877	0.91	-0.0084
pipecolate	Lysine metabolism	Amino acid	0.71317	0.912	-0.0078
X- 13619			0.71745	0.914	0.0035
succinylcarnitine	Krebs cycle	Energy	0.72631	0.921	-0.0052
X- 14189			0.72893	0.921	-0.0085
X- 14208			0.73057	0.921	0.0081
X- 11469			0.73427	0.922	-0.0118
cysteine	Cysteine, methionine, SAM, taurine metabolism	Amino acid	0.73749	0.923	-0.0055
X- 06126			0.74043	0.923	-0.0159
X- 10810			0.74248	0.923	0.0074
X- 11315			0.75186	0.929	0.0066
X- 11327			0.75287	0.929	-0.0048
X- 08988			0.75958	0.932	0.0055
X- 01911			0.7603	0.932	-0.0115
glycochenodeoxycholate	Bile acid metabolism	Lipid	0.76635	0.936	-0.0142
2-oleoylglycerophosphocholine*	Lysolipid	Lipid	0.76908	0.936	-0.0057
X- 12544			0.7782	0.942	-0.0178
X- 13496			0.7824	0.942	0.0035
deoxycholate	Bile acid metabolism	Lipid	0.7826	0.942	-0.0096
butyrylcarnitine	Fatty acid metabolism (also BCAA metabolism)	Lipid	0.78417	0.942	0.0071
1-linoleoylglycerol (1-monolinolein)	Monoacylglycerol	Lipid	0.79199	0.943	0.0071
1-stearoylglycerophosphoethanolamine	Lysolipid	Lipid	0.79332	0.943	0.0052
X- 12039			0.79367	0.943	-0.01
erythritol	Sugar, sugar substitute, starch	Xenobiotics	0.80011	0.948	-0.0037
glycerol	Glycerolipid metabolism	Lipid	0.8062	0.948	0.0038
theophylline	Xanthine metabolism	Xenobiotics	0.80768	0.948	-0.0103
X- 11818			0.8135	0.948	-0.0041
ascorbate (Vitamin C)	Ascorbate and aldarate metabolism	Cofactors and vitamins	0.81518	0.948	-0.0091
X- 12556			0.8161	0.948	0.0041
myristoleate (14:1n5)	Long chain fatty acid	Lipid	0.81822	0.948	-0.0047
arachidonate (20:4n6)	Long chain fatty acid	Lipid	0.8187	0.948	0.0035
X- 11317			0.82246	0.949	0.0031
laurate (12:0)	Medium chain fatty acid	Lipid	0.83098	0.954	-0.0028
3-carboxy-4-methyl-5-propyl-2-furanpropanoate (CMPF)	Fatty acid, dicarboxylate	Lipid	0.8334	0.954	-0.011
2-hydroxystearate	Fatty acid, monohydroxy	Lipid	0.8349	0.954	-0.0035
1-stearoylglycerophosphoinositol	Lysolipid	Lipid	0.83852	0.954	0.0045
adrenate (22:4n6)	Long chain fatty acid	Lipid	0.84045	0.954	0.0041
indoleacetate	Tryptophan metabolism	Amino acid	0.84616	0.956	0.0046
glucose	Glycolysis, gluconeogenesis, pyruvate metabolism	Carbohydrate	0.84805	0.956	-0.0017
X- 10395			0.85039	0.956	0.0029
X- 06226			0.85279	0.956	-0.0022
palmitoleate (16:1n7)	Long chain fatty acid	Lipid	0.86237	0.963	-0.0038
4-acetamidobutanoate	Guanidino and acetamido metabolism	Amino acid	0.87239	0.968	-0.0019
X- 11374			0.87302	0.968	-0.0048
X- 14625			0.87517	0.968	0.0017
X- 02973			0.87888	0.968	-0.0014
carnitine	Carnitine metabolism	Lipid	0.88062	0.968	0.0011
tyrosine	Phenylalanine & tyrosine metabolism	Amino acid	0.89007	0.976	-0.0012
hydroxyisovaleroyl carnitine	Valine, leucine and isoleucine metabolism	Amino acid	0.89314	0.976	-0.003
X- 11445			0.90311	0.984	-0.0042
1-oleoylglycerophosphocholine	Lysolipid	Lipid	0.90752	0.985	-0.002
X- 14588			0.91379	0.985	0.0004
3-methoxytyrosine	Phenylalanine & tyrosine metabolism	Amino acid	0.91855	0.985	0.0017
C-glycosyltryptophan*	Tryptophan metabolism	Amino acid	0.92453	0.985	0.0009
X- 12776			0.92508	0.985	-0.0007
1,5-anhydroglucitol (1,5-AG)	Glycolysis, gluconeogenesis, pyruvate metabolism	Carbohydrate	0.92749	0.985	0.0017
quinate	Food component/Plant	Xenobiotics	0.92755	0.985	-0.0038
glycerate	Glycolysis, gluconeogenesis, pyruvate metabolism	Carbohydrate	0.92977	0.985	-0.0012
X- 14473			0.93191	0.985	0.002
3-dehydrocarnitine*	Carnitine metabolism	Lipid	0.93398	0.985	-0.0013
myo-inositol	Inositol metabolism	Lipid	0.93487	0.985	-0.0009
X- 11593			0.9465	0.993	0.0008
X- 11247			0.95483	0.993	-0.0028
1-arachidonoylglycerophosphoinositol*	Lysolipid	Lipid	0.95642	0.993	-0.001
3-(4-hydroxyphenyl)lactate	Phenylalanine & tyrosine metabolism	Amino acid	0.95644	0.993	-0.0009
mannose	Fructose, mannose, galactose, starch, and sucrose metabolism	Carbohydrate	0.95736	0.993	0.0007
X- 05426			0.96134	0.993	0.0013
dehydroisoandrosterone sulfate (DHEA-S)	Sterol/Steroid	Lipid	0.96509	0.993	0.0013
X- 09789			0.96649	0.993	0.0015
7-methylguanine	Purine metabolism, guanine containing	Nucleotide	0.9705	0.993	-0.0006
hypoxanthine	Purine metabolism, (hypo)xanthine/inosine containing	Nucleotide	0.97435	0.993	0.0005
1-palmitoleoylglycerophosphocholine*	Lysolipid	Lipid	0.97614	0.993	0.0008
citrulline	Urea cycle; arginine-, proline-, metabolism	Amino acid	0.97809	0.993	-0.0003
X- 14057			0.9786	0.993	-0.0006
leucine	Valine, leucine and isoleucine metabolism	Amino acid	0.99212	0.997	-0.0001
arabitol	Nucleotide sugars, pentose metabolism	Carbohydrate	0.99344	0.997	0.0001
X- 14205			0.99462	0.997	0.0001
stearate (18:0)	Long chain fatty acid	Lipid	0.99724	0.997	0
X- 12217			0.9973	0.997	0.0001
