# Supplementary material for: A metabolome-wide association study in the general population reveals decreased levels of serum laurylcarnitine in people with depression
Source: Mol Psychiatry. 2021 Jun 4;26(12):7372–83. doi: 10.1038/s41380-021-01176-0 (PMC8873015; doi:10.1038/s41380-021-01176-0)
Supplement: Supplementary file 3 — Supplementary Table S4 [file 41380_2021_1176_MOESM3_ESM.xls]

## Sheet: Sheet1
Supplementary Table S4: Results of the screening for metabolic depression markers in KORA F4. Unadjusted, adjusted p-values according to Benjamini/Hochberg (BH), and relative differences (regression coefficients β) are given for the linear regression test comparing study participants without depression versus participants with other depressive symptoms. The first three columns provide the names o…
Metabolite	Subpathway	Superpathway	Unadjusted p-value	BH-adjusted p-value	Relative difference (β)
X- 12244			0.00897	0.672	-0.0402
X- 13372			0.00941	0.672	-0.0352
decanoylcarnitine	Carnitine metabolism	Lipid	0.00992	0.672	-0.0759
phosphate	Oxidative phosphorylation	Energy	0.01521	0.672	0.0236
X- 12094			0.01772	0.672	-0.0581
2-methylbutyroylcarnitine	Valine, leucine and isoleucine metabolism	Amino acid	0.01903	0.672	-0.0425
laurylcarnitine	Carnitine metabolism	Lipid	0.02002	0.672	-0.0759
indolelactate	Tryptophan metabolism	Amino acid	0.02082	0.672	0.0451
pyridoxate	Vitamin B6 metabolism	Cofactors and vitamins	0.02839	0.672	-0.0562
homostachydrine*	Urea cycle; arginine-, proline-, metabolism	Amino acid	0.02846	0.672	-0.056
5-oxoproline	Glutathione metabolism	Amino acid	0.02883	0.672	0.0214
p-cresol sulfate	Phenylalanine & tyrosine metabolism	Amino acid	0.02944	0.672	-0.0987
X- 12092			0.03037	0.672	-0.0816
X- 03094			0.0323	0.672	0.035
2-aminobutyrate	Butanoate metabolism	Amino acid	0.03287	0.672	-0.0325
X- 12038			0.03375	0.672	0.0413
isobutyrylcarnitine	Valine, leucine and isoleucine metabolism	Amino acid	0.03396	0.672	-0.0575
X- 11299			0.03426	0.672	-0.1291
X- 12441			0.03636	0.673	0.1095
taurolithocholate 3-sulfate	Bile acid metabolism	Lipid	0.03973	0.673	-0.0904
hexanoylcarnitine	Carnitine metabolism	Lipid	0.04005	0.673	-0.0517
isovalerylcarnitine	Valine, leucine and isoleucine metabolism	Amino acid	0.0454	0.704	-0.0441
phenol sulfate	Phenylalanine & tyrosine metabolism	Amino acid	0.04784	0.704	0.0768
3-methyl-2-oxobutyrate	Valine, leucine and isoleucine metabolism	Amino acid	0.04978	0.704	0.024
alpha-hydroxyisovalerate	Valine, leucine and isoleucine metabolism	Amino acid	0.0509	0.704	0.055
4-methyl-2-oxopentanoate	Valine, leucine and isoleucine metabolism	Amino acid	0.05189	0.704	0.0266
palmitoyl sphingomyelin (d18:1/16:0)	Sphingolipid Metabolism	Lipid	0.05435	0.71	0.0277
7-alpha-hydroxy-3-oxo-4-cholestenoate (7-Hoca)	Sterol/Steroid	Lipid	0.05797	0.71	0.0338
X- 13069			0.05833	0.71	-0.0564
X- 11805			0.0659	0.772	0.082
X- 12100			0.07546	0.772	-0.0317
X- 12696			0.07779	0.772	0.0387
linoleamide (18:2n6)	Fatty acid, amide	Lipid	0.07785	0.772	-0.0489
4-androsten-3beta,17beta-diol disulfate (1)	Steroid	Lipid	0.07844	0.772	0.0781
X- 12405			0.07865	0.772	-0.0564
stachydrine	Urea cycle; arginine-, proline-, metabolism	Amino acid	0.07933	0.772	0.1134
DSGEGDFXAEGGGVR*	Fibrinogen cleavage peptide	Peptide	0.08393	0.772	-0.0577
tryptophan betaine	Tryptophan Metabolism	Amino Acid	0.086	0.772	0.1112
dimethylarginine (SDMA + ADMA)	Urea cycle; arginine-, proline-, metabolism	Amino acid	0.08716	0.772	-0.022
3-methyl-2-oxovalerate	Valine, leucine and isoleucine metabolism	Amino acid	0.08748	0.772	0.0223
octanoylcarnitine	Carnitine metabolism	Lipid	0.09124	0.772	-0.0478
X- 12095			0.09182	0.772	-0.0356
X- 14450			0.09701	0.784	0.058
2-hydroxyisobutyrate	Valine, leucine and isoleucine metabolism	Amino acid	0.09867	0.784	-0.0293
X- 04357			0.10016	0.784	0.0553
aspartylphenylalanine	Dipeptide	Peptide	0.10216	0.784	0.0641
malate	Krebs cycle	Energy	0.10607	0.797	0.0328
pentadecanoate (15:0)	Long chain fatty acid	Lipid	0.12098	0.868	-0.0285
cis-4-decenoyl carnitine	Fatty Acid Metabolism(Acyl Carnitine)	Lipid	0.12694	0.868	-0.0433
asparagine	Alanine and aspartate metabolism	Amino acid	0.13274	0.868	-0.0231
4-vinylphenol sulfate	Benzoate metabolism	Xenobiotics	0.13672	0.868	0.0816
X- 13477			0.14417	0.868	-0.0248
alpha-tocopherol	Tocopherol metabolism	Cofactors and vitamins	0.14594	0.868	0.0257
palmitoylcarnitine	Carnitine metabolism	Lipid	0.15127	0.868	-0.0343
X- 04495			0.15206	0.868	-0.0354
X- 03056			0.15663	0.868	-0.0297
phenylacetylglutamine	Phenylalanine & tyrosine metabolism	Amino acid	0.15777	0.868	-0.0544
docosahexaenoate (DHA; 22:6n3)	Essential fatty acid	Lipid	0.15819	0.868	-0.0326
X- 12524			0.15867	0.868	0.0175
1-docosahexaenoylglycerophosphocholine*	Lysolipid	Lipid	0.16317	0.868	-0.0376
cholesterol	Sterol/Steroid	Lipid	0.16325	0.868	0.0163
indolepropionate	Tryptophan metabolism	Amino acid	0.1678	0.868	-0.0422
X- 09026			0.1716	0.868	0.0269
X- 06246			0.17355	0.868	0.0271
phenylalanylphenylalanine	Dipeptide	Peptide	0.17813	0.868	0.0339
X- 03003			0.17909	0.868	-0.0258
X- 10810			0.17947	0.868	0.0356
X- 11444			0.18235	0.868	-0.0302
phenylalanine	Phenylalanine & tyrosine metabolism	Amino acid	0.18515	0.868	0.0097
X- 12844			0.18793	0.868	-0.0268
valine	Valine, leucine and isoleucine metabolism	Amino acid	0.1889	0.868	0.0099
lactate	Glycolysis, gluconeogenesis, pyruvate metabolism	Carbohydrate	0.19195	0.868	0.0183
X- 14056			0.19433	0.868	0.0276
X- 02249			0.19694	0.868	-0.035
uridine	Pyrimidine metabolism, uracil containing	Nucleotide	0.19855	0.868	-0.0163
X- 04498			0.19862	0.868	-0.0255
2-linoleoylglycerophosphocholine*	Lysolipid	Lipid	0.19876	0.868	-0.0296
erythronate*	Aminosugars metabolism	Carbohydrate	0.20072	0.868	-0.0197
3-methoxytyrosine	Phenylalanine & tyrosine metabolism	Amino acid	0.20693	0.868	-0.0239
X- 06126			0.2111	0.868	-0.0705
valerate	Short chain fatty acid	Lipid	0.21459	0.868	0.0223
X- 13435			0.21989	0.868	-0.0305
2-tetradecenoyl carnitine	Carnitine metabolism	Lipid	0.22125	0.868	-0.0412
X- 11809			0.22491	0.868	-0.0211
acetylcarnitine	Carnitine metabolism	Lipid	0.22716	0.868	-0.0235
ADpSGEGDFXAEGGGVR*	Fibrinogen cleavage peptide	Peptide	0.2272	0.868	-0.0353
1-linoleoylglycerol (1-monolinolein)	Monoacylglycerol	Lipid	0.22997	0.868	0.038
1-oleoylglycerophosphoethanolamine	Lysolipid	Lipid	0.23079	0.868	0.0325
X- 11317			0.23166	0.868	0.0195
N-acetylornithine	Urea cycle; arginine-, proline-, metabolism	Amino acid	0.23233	0.868	-0.0386
eicosapentaenoate (EPA; 20:5n3)	Essential fatty acid	Lipid	0.23265	0.868	-0.0309
X- 11530			0.24566	0.868	-0.031
creatinine	Creatine metabolism	Amino acid	0.24592	0.868	-0.0141
3-hydroxybutyrate (BHBA)	Ketone bodies	Lipid	0.24932	0.868	-0.0574
5alpha-androstan-3beta,17beta-diol disulfate	Steroid	Lipid	0.25128	0.868	0.0545
mannitol	Fructose, mannose, galactose, starch, and sucrose metabolism	Carbohydrate	0.25277	0.868	-0.0616
X- 05907			0.25288	0.868	0.0207
X- 11786			0.25331	0.868	-0.0294
HWESASXX*	Polypeptide	Peptide	0.25525	0.868	0.0344
1-palmitoylglycerophosphoethanolamine	Lysolipid	Lipid	0.25823	0.868	0.0245
piperine	Food component/Plant	Xenobiotics	0.25902	0.868	-0.0615
kynurenine	Tryptophan metabolism	Amino acid	0.25915	0.868	-0.0143
X- 06227			0.25955	0.868	0.025
X- 12206			0.26226	0.868	-0.0197
acetylphosphate	Oxidative phosphorylation	Energy	0.26404	0.868	0.0117
threonine	Glycine, serine and threonine metabolism	Amino acid	0.26528	0.868	0.0169
1-arachidonoylglycerophosphocholine*	Lysolipid	Lipid	0.26552	0.868	-0.0275
1,5-anhydroglucitol (1,5-AG)	Glycolysis, gluconeogenesis, pyruvate metabolism	Carbohydrate	0.26754	0.868	0.0239
X- 13548			0.2681	0.868	0.0161
1-linoleoylglycerophosphocholine	Lysolipid	Lipid	0.27369	0.87	-0.021
10-undecenoate (11:1n1)	Medium chain fatty acid	Lipid	0.27747	0.87	-0.024
X- 10500			0.27771	0.87	0.0137
betaine	Glycine, serine and threonine metabolism	Amino acid	0.28293	0.87	-0.0172
X- 11550			0.28629	0.87	-0.0071
bilirubin (E,Z or Z,E)*	Hemoglobin and porphyrin metabolism	Cofactors and vitamins	0.28921	0.87	-0.0374
10-heptadecenoate (17:1n7)	Long chain fatty acid	Lipid	0.28984	0.87	-0.0232
isoleucine	Valine, leucine and isoleucine metabolism	Amino acid	0.2901	0.87	0.0099
1-heptadecanoylglycerophosphocholine	Lysolipid	Lipid	0.29378	0.87	-0.0257
caffeine	Xanthine metabolism	Xenobiotics	0.29561	0.87	-0.0673
octadecanedioate	Fatty acid, dicarboxylate	Lipid	0.29687	0.87	-0.0251
X- 10506			0.29968	0.87	0.0176
1-linoleoylglycerophosphoethanolamine*	Lysolipid	Lipid	0.30066	0.87	0.0252
docosapentaenoate (n3 DPA; 22:5n3)	Essential fatty acid	Lipid	0.32357	0.89	-0.0239
X- 11438			0.32397	0.89	-0.0248
serotonin (5HT)	Tryptophan metabolism	Amino acid	0.32529	0.89	0.0212
oleoylcarnitine	Carnitine metabolism	Lipid	0.32825	0.89	-0.0247
urea	Urea cycle; arginine-, proline-, metabolism	Amino acid	0.32968	0.89	-0.0165
epiandrosterone sulfate	Sterol/Steroid	Lipid	0.33318	0.89	-0.0365
glycine	Glycine, serine and threonine metabolism	Amino acid	0.33537	0.89	0.016
stearidonate (18:4n3)	Long chain fatty acid	Lipid	0.33556	0.89	0.0278
pseudouridine	Pyrimidine metabolism, uracil containing	Nucleotide	0.33573	0.89	-0.0104
X- 11799			0.33642	0.89	0.0476
X- 12627			0.33695	0.89	-0.0308
cortisol	Sterol/Steroid	Lipid	0.34913	0.89	-0.018
bilirubin (E,E)*	Hemoglobin and porphyrin metabolism	Cofactors and vitamins	0.35004	0.89	-0.0362
2-hydroxypalmitate	Fatty acid, monohydroxy	Lipid	0.35048	0.89	-0.0175
1-palmitoylglycerophosphoinositol*	Lysolipid	Lipid	0.3518	0.89	0.0247
X- 11423			0.35211	0.89	-0.0127
15-methylpalmitate	Fatty Acid, Branched	Lipid	0.35619	0.89	-0.0159
X- 14588			0.35667	0.89	0.0044
X- 12644			0.3613	0.89	-0.0218
N1-methyladenosine	Purine metabolism, adenine containing	Nucleotide	0.36402	0.89	-0.0071
X- 11261			0.36814	0.89	-0.0338
X- 11247			0.36879	0.89	0.052
propionylcarnitine	Fatty acid metabolism (also BCAA metabolism)	Lipid	0.37295	0.89	-0.0169
erythritol	Sugar, sugar substitute, starch	Xenobiotics	0.37634	0.89	-0.0152
X- 11538			0.37917	0.89	-0.0262
3-indoxyl sulfate	Tryptophan metabolism	Amino acid	0.37936	0.89	-0.0233
methionine	Cysteine, methionine, SAM, taurine metabolism	Amino acid	0.38199	0.89	-0.0075
X- 11422			0.38222	0.89	0.0142
X- 11787			0.38242	0.89	-0.0098
citrate	Krebs cycle	Energy	0.38329	0.89	-0.0141
paraxanthine	Xanthine metabolism	Xenobiotics	0.38684	0.893	-0.0499
isovalerate	Fatty acid metabolism	Lipid	0.40339	0.925	0.0127
X- 11334			0.40977	0.932	0.0188
X- 02973			0.41294	0.932	-0.0088
X- 08988			0.41707	0.932	0.0172
X- 09706			0.41716	0.932	-0.0134
X- 12990			0.42422	0.942	0.0208
10-nonadecenoate (19:1n9)	Long chain fatty acid	Lipid	0.4296	0.944	-0.0189
X- 12544			0.43064	0.944	-0.0585
dehydroisoandrosterone sulfate (DHEA-S)	Sterol/Steroid	Lipid	0.43501	0.948	-0.0263
2-hydroxybutyrate (AHB)	Cysteine, methionine, SAM, taurine metabolism	Amino acid	0.43759	0.948	-0.0178
threonate	Ascorbate and aldarate metabolism	Cofactors and vitamins	0.44296	0.949	-0.0202
X- 09108			0.44342	0.949	-0.0133
1-eicosadienoylglycerophosphocholine*	Lysolipid	Lipid	0.44918	0.953	-0.0206
X- 11820			0.45145	0.953	0.0261
androsterone sulfate	Sterol/Steroid	Lipid	0.45546	0.953	-0.0326
choline	Glycerolipid metabolism	Lipid	0.4592	0.953	0.006
1-oleoylglycerol (1-monoolein)	Monoacylglycerol	Lipid	0.46195	0.953	0.0259
X- 11818			0.46597	0.953	0.0147
X- 13431			0.46706	0.953	-0.0234
X- 02269			0.46888	0.953	-0.0353
glutamate	Glutamate metabolism	Amino acid	0.46988	0.953	0.0163
X- 11485			0.47259	0.953	-0.0263
glycerophosphorylcholine (GPC)	Glycerolipid metabolism	Lipid	0.47947	0.954	0.0161
ornithine	Urea cycle; arginine-, proline-, metabolism	Amino acid	0.47985	0.954	-0.0119
threitol	Nucleotide sugars, pentose metabolism	Carbohydrate	0.48089	0.954	0.019
nonadecanoate (19:0)	Long chain fatty acid	Lipid	0.49193	0.961	-0.0128
thromboxane B2	Eicosanoid	Lipid	0.50099	0.961	0.0251
X- 11440			0.50586	0.961	0.0229
X- 12786			0.50617	0.961	0.0187
1-eicosatrienoylglycerophosphocholine*	Lysolipid	Lipid	0.50698	0.961	0.0177
X- 11445			0.50846	0.961	-0.0271
X- 11452			0.51346	0.961	-0.0281
arginine	Urea cycle; arginine-, proline-, metabolism	Amino acid	0.51956	0.961	-0.0094
X- 12749			0.51974	0.961	-0.0093
X- 10510			0.52049	0.961	0.0127
X- 11442			0.52789	0.961	-0.0208
glycerol 3-phosphate (G3P)	Glycerolipid metabolism	Lipid	0.52856	0.961	0.0134
X- 11470			0.52918	0.961	-0.0146
glutaroyl carnitine	Lysine metabolism	Amino acid	0.53475	0.961	-0.012
pantothenate	Pantothenate and CoA metabolism	Cofactors and vitamins	0.5355	0.961	-0.0122
X- 11469			0.53718	0.961	-0.0251
X- 12253			0.53834	0.961	-0.0283
stearate (18:0)	Long chain fatty acid	Lipid	0.54089	0.961	0.0083
2-stearoylglycerophosphocholine*	Lysolipid	Lipid	0.5447	0.961	0.013
1-stearoylglycerophosphocholine	Lysolipid	Lipid	0.54658	0.961	-0.0116
X- 04499			0.55306	0.961	-0.0099
dihomo-linolenate (20:3n3 or n6)	Essential fatty acid	Lipid	0.55508	0.961	0.0121
X- 13859			0.5583	0.961	0.0165
oleate (18:1n9)	Long chain fatty acid	Lipid	0.56281	0.961	-0.009
X- 03088			0.56413	0.961	0.0127
X- 05426			0.56499	0.961	-0.0181
X- 11381			0.56712	0.961	0.0087
guanosine	Purine metabolism, guanine containing	Nucleotide	0.57098	0.961	-0.0194
myristate (14:0)	Long chain fatty acid	Lipid	0.57811	0.961	-0.0105
margarate (17:0)	Long chain fatty acid	Lipid	0.57981	0.961	-0.0102
glucose	Glycolysis, gluconeogenesis, pyruvate metabolism	Carbohydrate	0.58052	0.961	-0.0058
X- 13183			0.58059	0.961	0.0176
gamma-glutamylvaline	gamma-glutamyl	Peptide	0.58067	0.961	0.0082
caprylate (8:0)	Medium chain fatty acid	Lipid	0.58119	0.961	-0.0088
ADSGEGDFXAEGGGVR*	Fibrinogen cleavage peptide	Peptide	0.58289	0.961	-0.0119
proline	Urea cycle; arginine-, proline-, metabolism	Amino acid	0.58856	0.961	0.008
fructose	Fructose, Mannose and Galactose Metabolism	Carbohydrate	0.59441	0.961	0.0173
1-oleoylglycerophosphocholine	Lysolipid	Lipid	0.59476	0.961	0.0109
X- 13671			0.59795	0.961	0.0093
heme*	Hemoglobin and porphyrin	Cofactors and vitamins	0.59801	0.961	-0.0136
X- 11793			0.60186	0.961	-0.0151
pelargonate (9:0)	Medium chain fatty acid	Lipid	0.60571	0.961	-0.0078
theobromine	Xanthine metabolism	Xenobiotics	0.60665	0.961	-0.0257
hippurate	Benzoate metabolism	Xenobiotics	0.60905	0.961	-0.0215
inosine	Purine metabolism, (hypo)xanthine/inosine containing	Nucleotide	0.61053	0.961	-0.0255
oleamide	Fatty acid, amide	Lipid	0.61305	0.961	-0.0119
5-dodecenoate (12:1n7)	Medium chain fatty acid	Lipid	0.61769	0.961	-0.0147
N-acetylalanine	Alanine and aspartate metabolism	Amino acid	0.61964	0.961	-0.0052
ascorbate (Vitamin C)	Ascorbate and aldarate metabolism	Cofactors and vitamins	0.61965	0.961	-0.0228
gamma-glutamyltyrosine	gamma-glutamyl	Peptide	0.6223	0.961	-0.0066
bradykinin, des-arg(9)	Polypeptide	Peptide	0.63052	0.961	0.0234
X- 11327			0.63148	0.961	0.0085
X- 11552			0.63209	0.961	0.0113
7-methylguanine	Purine metabolism, guanine containing	Nucleotide	0.63639	0.961	-0.0094
1-palmitoleoylglycerophosphocholine*	Lysolipid	Lipid	0.63709	0.961	0.0141
X- 06267			0.64167	0.961	0.0093
creatine	Creatine metabolism	Amino acid	0.64569	0.961	-0.0122
X- 11537			0.64581	0.961	-0.0144
butyrylcarnitine	Fatty acid metabolism (also BCAA metabolism)	Lipid	0.64749	0.961	0.0139
tyrosine	Phenylalanine & tyrosine metabolism	Amino acid	0.64899	0.961	-0.0047
carnitine	Carnitine metabolism	Lipid	0.65098	0.961	0.0038
1-palmitoylglycerol (1-monopalmitin)	Monoacylglycerol	Lipid	0.65491	0.962	0.0111
aspartate	Alanine and aspartate metabolism	Amino acid	0.65769	0.962	0.0137
pipecolate	Lysine metabolism	Amino acid	0.66172	0.962	-0.0109
X- 13619			0.66194	0.962	-0.0049
glycerate	Glycolysis, gluconeogenesis, pyruvate metabolism	Carbohydrate	0.66836	0.967	-0.0068
X- 11859			0.67325	0.969	-0.0064
X- 14205			0.67528	0.969	0.01
3-carboxy-4-methyl-5-propyl-2-furanpropanoate (CMPF)	Fatty acid, dicarboxylate	Lipid	0.6782	0.969	-0.0254
X- 11880			0.69264	0.978	-0.0116
stearoylcarnitine	Carnitine metabolism	Lipid	0.69354	0.978	-0.0085
eicosenoate (20:1n9 or 11)	Long chain fatty acid	Lipid	0.69494	0.978	-0.0102
hypoxanthine	Purine metabolism, (hypo)xanthine/inosine containing	Nucleotide	0.69534	0.978	0.0068
histidine	Histidine metabolism	Amino acid	0.70517	0.978	-0.003
X- 11593			0.71024	0.978	-0.0051
myristoleate (14:1n5)	Long chain fatty acid	Lipid	0.71089	0.978	-0.009
alanine	Alanine and aspartate metabolism	Amino acid	0.71218	0.978	0.0056
urate	Purine metabolism, urate metabolism	Nucleotide	0.71524	0.978	0.0037
1-palmitoylglycerophosphocholine	Lysolipid	Lipid	0.71738	0.978	-0.0056
indoleacetate	Tryptophan metabolism	Amino acid	0.7189	0.978	0.0099
1-arachidonoylglycerophosphoinositol*	Lysolipid	Lipid	0.72251	0.978	0.0076
linoleate (18:2n6)	Long chain fatty acid	Lipid	0.72269	0.978	-0.0059
X- 11315			0.723	0.978	0.0087
X- 08402			0.73074	0.978	0.0068
quinate	Food component/Plant	Xenobiotics	0.73315	0.978	0.0165
1-myristoylglycerophosphocholine	Lysolipid	Lipid	0.73342	0.978	0.0098
adrenate (22:4n6)	Long chain fatty acid	Lipid	0.73391	0.978	0.0082
cortisone	Sterol/Steroid	Lipid	0.74071	0.981	0.0044
X- 14189			0.74607	0.981	0.0094
X- 12442			0.74629	0.981	-0.0099
caprate (10:0)	Medium chain fatty acid	Lipid	0.74882	0.981	-0.0038
pro-hydroxy-pro	Dipeptide	Peptide	0.75331	0.981	0.0059
X- 06226			0.75463	0.981	-0.0044
mannose	Fructose, mannose, galactose, starch, and sucrose metabolism	Carbohydrate	0.75601	0.981	-0.0047
theophylline	Xanthine metabolism	Xenobiotics	0.76563	0.981	-0.0148
N-acetylglycine	Glycine, serine and threonine metabolism	Amino acid	0.76793	0.981	0.0094
X- 11847			0.7714	0.981	0.0224
X- 14086			0.7729	0.981	-0.0072
cysteine	Cysteine, methionine, SAM, taurine metabolism	Amino acid	0.77608	0.981	-0.0055
undecanoate (11:0)	Medium chain fatty acid	Lipid	0.77892	0.981	0.0032
arachidonate (20:4n6)	Long chain fatty acid	Lipid	0.77932	0.981	-0.005
catechol sulfate	Benzoate metabolism	Xenobiotics	0.79217	0.981	0.01
X- 14374			0.79285	0.981	0.0055
cysteine-glutathione disulfide	Glutathione metabolism	Amino acid	0.79479	0.981	-0.0081
4-acetamidobutanoate	Guanidino and acetamido metabolism	Amino acid	0.79762	0.981	-0.0036
X- 12798			0.80036	0.981	-0.0059
1-stearoylglycerophosphoethanolamine	Lysolipid	Lipid	0.80053	0.981	0.0058
pyruvate	Glycolysis, gluconeogenesis, pyruvate metabolism	Carbohydrate	0.80375	0.981	0.0073
X- 12029			0.80692	0.981	0.0029
X- 13496			0.80861	0.981	0.0036
leucine	Valine, leucine and isoleucine metabolism	Amino acid	0.81094	0.981	0.0019
X- 14208			0.81157	0.981	0.0065
C-glycosyltryptophan*	Tryptophan metabolism	Amino acid	0.81262	0.981	-0.0026
scyllo-inositol	Inositol metabolism	Lipid	0.81411	0.981	-0.0065
palmitate (16:0)	Long chain fatty acid	Lipid	0.81661	0.981	-0.0031
2-oleoylglycerophosphocholine*	Lysolipid	Lipid	0.81815	0.981	0.0052
X- 14057			0.82523	0.981	-0.0057
benzoate	Benzoate metabolism	Xenobiotics	0.82695	0.981	-0.0037
citrulline	Urea cycle; arginine-, proline-, metabolism	Amino acid	0.82966	0.981	0.0028
X- 10395			0.83163	0.981	0.0038
3-dehydrocarnitine*	Carnitine metabolism	Lipid	0.84028	0.981	0.0036
deoxycholate	Bile acid metabolism	Lipid	0.84054	0.981	-0.0082
bilirubin (Z,Z)	Hemoglobin and porphyrin metabolism	Cofactors and vitamins	0.84204	0.981	-0.0089
3-(4-hydroxyphenyl)lactate	Phenylalanine & tyrosine metabolism	Amino acid	0.84248	0.981	0.0039
gamma-glutamylglutamine	gamma-glutamyl	Peptide	0.84948	0.981	-0.0022
palmitoleate (16:1n7)	Long chain fatty acid	Lipid	0.85075	0.981	-0.0048
glutamine	Glutamate metabolism	Amino acid	0.85254	0.981	-0.0013
glycochenodeoxycholate	Bile acid metabolism	Lipid	0.86101	0.981	-0.0098
2-palmitoylglycerophosphocholine*	Lysolipid	Lipid	0.86244	0.981	-0.0039
erythrose	Fructose, mannose, galactose, starch, and sucrose metabolism	Carbohydrate	0.86282	0.981	0.0049
arabitol	Nucleotide sugars, pentose metabolism	Carbohydrate	0.8632	0.981	-0.0029
X- 09789			0.86958	0.981	-0.0069
X- 11374			0.87082	0.981	-0.0057
2-hydroxystearate	Fatty acid, monohydroxy	Lipid	0.87362	0.981	-0.0031
glycerol	Glycerolipid metabolism	Lipid	0.87531	0.981	0.0029
X- 12231			0.87598	0.981	-0.0063
pyroglutamine*	Glutamate metabolism	Amino acid	0.87809	0.981	-0.0044
succinylcarnitine	Krebs cycle	Energy	0.88095	0.981	-0.0026
X- 11497			0.88322	0.981	-0.002
X- 12556			0.88335	0.981	0.003
1-stearoylglycerophosphoinositol	Lysolipid	Lipid	0.88803	0.983	-0.0036
1-arachidonoylglycerophosphoethanolamine*	Lysolipid	Lipid	0.89975	0.993	0.0027
X- 11540			0.90416	0.994	-0.0038
X- 14625			0.90897	0.996	0.0015
4-androsten-3beta,17beta-diol disulfate (2)	Steroid	Lipid	0.91108	0.996	0.0032
X- 11204			0.92161	0.997	-0.0016
X- 14977			0.9221	0.997	-0.0018
caproate (6:0)	Medium chain fatty acid	Lipid	0.92583	0.997	-0.0015
serine	Glycine, serine and threonine metabolism	Amino acid	0.93874	0.997	-0.0011
hydroxyisovaleroyl carnitine	Valine, leucine and isoleucine metabolism	Amino acid	0.93933	0.997	-0.002
gamma-glutamylleucine	gamma-glutamyl	Peptide	0.94148	0.997	0.0009
X- 12217			0.94179	0.997	0.0028
gamma-glutamylphenylalanine	gamma-glutamyl	Peptide	0.94295	0.997	0.001
dihomo-linoleate (20:2n6)	Long chain fatty acid	Lipid	0.94351	0.997	-0.0016
beta-hydroxyisovalerate	Valine, leucine and isoleucine metabolism	Amino acid	0.94697	0.997	-0.0014
X- 11795			0.94779	0.997	-0.0015
xanthine	Purine metabolism, (hypo)xanthine/inosine containing	Nucleotide	0.94877	0.997	-0.001
X- 12776			0.95051	0.997	-0.0005
laurate (12:0)	Medium chain fatty acid	Lipid	0.95312	0.997	-0.0009
myo-inositol	Inositol metabolism	Lipid	0.9554	0.997	-0.0008
X- 11441			0.95757	0.997	0.0018
heptanoate (7:0)	Medium chain fatty acid	Lipid	0.96466	0.998	-0.0008
X- 12063			0.97159	0.998	-0.0012
X- 13549			0.97349	0.998	-0.0004
X- 06307			0.97843	0.998	0.0007
X- 01911			0.98093	0.998	0.0011
X- 12039			0.98265	0.998	-0.001
X- 14473			0.98527	0.998	0.0005
X- 11849			0.98561	0.998	0.0013
lysine	Lysine metabolism	Amino acid	0.98645	0.998	-0.0002
linolenate [alpha or gamma; (18:3n3 or 6)]	Essential fatty acid	Lipid	0.98712	0.998	-0.0004
trans-4-hydroxyproline	Urea cycle; arginine-, proline-, metabolism	Amino acid	0.99309	0.999	0.0002
X- 14304			0.99689	0.999	-0.0001
tryptophan	Tryptophan metabolism	Amino acid	0.99695	0.999	0
X- 12510			0.99902	0.999	0
