# Supplementary material for: A metabolome-wide association study in the general population reveals decreased levels of serum laurylcarnitine in people with depression
Source: Mol Psychiatry. 2021 Jun 4;26(12):7372–83. doi: 10.1038/s41380-021-01176-0 (PMC8873015; doi:10.1038/s41380-021-01176-0)
Supplement: Supplementary file 4 — Supplementary Table S5 [file 41380_2021_1176_MOESM4_ESM.xls]

## Sheet: Sheet1
Supplementary Table S5. Results of the screening for metabolic depression markers in KORA F4. Unadjusted, adjusted p-values according to Benjamini/Hochberg (BH), and relative differences (regression coefficients β) are given for the linear regression test comparing study participants without depression versus participants with major depressive symptoms. The first three columns provide the names o…
Metabolite	Subpathway	Superpathway	Unadjusted p-value	BH-adjusted p-value	Relative difference (β)
laurylcarnitine	Carnitine metabolism	Lipid	8e-05	0.03	-0.1991
X- 14056			0.00114	0.136	0.1074
X- 11809			0.00119	0.136	-0.0875
1-oleoylglycerol (1-monoolein)	Monoacylglycerol	Lipid	0.00154	0.136	-0.1731
X- 11537			0.003	0.188	-0.1438
choline	Glycerolipid metabolism	Lipid	0.0032	0.188	-0.0372
oleamide	Fatty acid, amide	Lipid	0.00483	0.208	-0.1024
palmitoylcarnitine	Carnitine metabolism	Lipid	0.00528	0.208	-0.1034
decanoylcarnitine	Carnitine metabolism	Lipid	0.00572	0.208	-0.126
heme*	Hemoglobin and porphyrin	Cofactors and vitamins	0.00588	0.208	-0.1097
X- 06246			0.00648	0.208	0.084
kynurenine	Tryptophan metabolism	Amino acid	0.0075	0.221	-0.0525
X- 12442			0.00941	0.228	-0.1232
1-stearoylglycerophosphocholine	Lysolipid	Lipid	0.00952	0.228	-0.0773
X- 11820			0.0097	0.228	-0.1387
X- 11540			0.01243	0.274	-0.1208
X- 12844			0.01384	0.274	-0.0777
2-palmitoylglycerophosphocholine*	Lysolipid	Lipid	0.01399	0.274	-0.0856
gamma-glutamylglutamine	gamma-glutamyl	Peptide	0.01585	0.286	-0.0435
gamma-glutamylvaline	gamma-glutamyl	Peptide	0.01774	0.286	-0.0543
X- 04499			0.01796	0.286	0.0611
stearoylcarnitine	Carnitine metabolism	Lipid	0.01858	0.286	-0.0782
1-heptadecanoylglycerophosphocholine	Lysolipid	Lipid	0.01929	0.286	-0.0887
1-linoleoylglycerophosphocholine	Lysolipid	Lipid	0.0195	0.286	-0.0693
acetylphosphate	Oxidative phosphorylation	Energy	0.02064	0.286	0.0375
threitol	Nucleotide sugars, pentose metabolism	Carbohydrate	0.02112	0.286	0.0961
1-eicosadienoylglycerophosphocholine*	Lysolipid	Lipid	0.02186	0.286	-0.0964
2-linoleoylglycerophosphocholine*	Lysolipid	Lipid	0.02327	0.29	-0.081
guanosine	Purine metabolism, guanine containing	Nucleotide	0.02384	0.29	0.1197
X- 11552			0.02656	0.304	-0.0807
3-methoxytyrosine	Phenylalanine & tyrosine metabolism	Amino acid	0.02711	0.304	0.0649
cis-4-decenoyl carnitine	Fatty Acid Metabolism(Acyl Carnitine)	Lipid	0.0276	0.304	-0.0966
inosine	Purine metabolism, (hypo)xanthine/inosine containing	Nucleotide	0.03106	0.318	0.167
1-palmitoylglycerophosphocholine	Lysolipid	Lipid	0.03115	0.318	-0.0521
2-tetradecenoyl carnitine	Carnitine metabolism	Lipid	0.0318	0.318	-0.112
X- 11485			0.03288	0.318	-0.1209
2-stearoylglycerophosphocholine*	Lysolipid	Lipid	0.03334	0.318	-0.0708
X- 12092			0.03826	0.355	-0.1208
pyroglutamine*	Glutamate metabolism	Amino acid	0.04055	0.367	0.0913
X- 12029			0.04272	0.377	-0.0376
X- 11204			0.04505	0.387	-0.0516
1-myristoylglycerophosphocholine	Lysolipid	Lipid	0.04773	0.387	-0.0886
oleoylcarnitine	Carnitine metabolism	Lipid	0.04788	0.387	-0.0775
X- 11438			0.04829	0.387	-0.0767
5-dodecenoate (12:1n7)	Medium chain fatty acid	Lipid	0.0561	0.428	-0.0873
caproate (6:0)	Medium chain fatty acid	Lipid	0.05621	0.428	-0.0492
histidine	Histidine metabolism	Amino acid	0.05813	0.428	-0.0231
thromboxane B2	Eicosanoid	Lipid	0.05826	0.428	0.1095
trans-4-hydroxyproline	Urea cycle; arginine-, proline-, metabolism	Amino acid	0.05963	0.43	-0.0815
pyruvate	Glycolysis, gluconeogenesis, pyruvate metabolism	Carbohydrate	0.06119	0.432	0.0855
caprylate (8:0)	Medium chain fatty acid	Lipid	0.0629	0.435	-0.0458
X- 13435			0.06414	0.435	-0.0713
octanoylcarnitine	Carnitine metabolism	Lipid	0.06712	0.441	-0.0801
1-eicosatrienoylglycerophosphocholine*	Lysolipid	Lipid	0.06783	0.441	-0.0752
uridine	Pyrimidine metabolism, uracil containing	Nucleotide	0.06865	0.441	-0.0358
X- 13183			0.07207	0.454	-0.0888
pelargonate (9:0)	Medium chain fatty acid	Lipid	0.08285	0.512	-0.0404
bilirubin (E,E)*	Hemoglobin and porphyrin metabolism	Cofactors and vitamins	0.08417	0.512	-0.1036
undecanoate (11:0)	Medium chain fatty acid	Lipid	0.09026	0.533	-0.0297
octadecanedioate	Fatty acid, dicarboxylate	Lipid	0.09059	0.533	-0.0631
X- 12786			0.09483	0.541	0.0725
linoleamide (18:2n6)	Fatty acid, amide	Lipid	0.09639	0.541	-0.0713
X- 14304			0.09658	0.541	-0.0765
10-undecenoate (11:1n1)	Medium chain fatty acid	Lipid	0.10275	0.56	-0.0559
aspartylphenylalanine	Dipeptide	Peptide	0.10481	0.56	-0.0984
homostachydrine*	Urea cycle; arginine-, proline-, metabolism	Amino acid	0.10552	0.56	-0.064
X- 11818			0.10629	0.56	-0.0505
pro-hydroxy-pro	Dipeptide	Peptide	0.10825	0.562	-0.0468
1,5-anhydroglucitol (1,5-AG)	Glycolysis, gluconeogenesis, pyruvate metabolism	Carbohydrate	0.11049	0.565	-0.0533
scyllo-inositol	Inositol metabolism	Lipid	0.11996	0.593	0.0666
X- 11247			0.12279	0.593	-0.1381
beta-hydroxyisovalerate	Valine, leucine and isoleucine metabolism	Amino acid	0.12295	0.593	0.0509
linoleate (18:2n6)	Long chain fatty acid	Lipid	0.12378	0.593	-0.0393
citrate	Krebs cycle	Energy	0.12434	0.593	-0.0385
hexanoylcarnitine	Carnitine metabolism	Lipid	0.12613	0.594	-0.0595
caprate (10:0)	Medium chain fatty acid	Lipid	0.12948	0.594	-0.0279
X- 10810			0.12987	0.594	-0.0621
X- 12100			0.13264	0.594	-0.0416
N1-methyladenosine	Purine metabolism, adenine containing	Nucleotide	0.13366	0.594	-0.0182
4-androsten-3beta,17beta-diol disulfate (2)	Steroid	Lipid	0.13599	0.594	0.0658
3-methyl-2-oxovalerate	Valine, leucine and isoleucine metabolism	Amino acid	0.13629	0.594	0.03
X- 11317			0.13878	0.597	-0.0373
phosphate	Oxidative phosphorylation	Energy	0.14106	0.6	0.0221
xanthine	Purine metabolism, (hypo)xanthine/inosine containing	Nucleotide	0.14815	0.623	-0.0357
urate	Purine metabolism, urate metabolism	Nucleotide	0.15	0.623	-0.0225
X- 12095			0.15466	0.626	-0.0465
benzoate	Benzoate metabolism	Xenobiotics	0.15757	0.626	-0.037
1-linoleoylglycerol (1-monolinolein)	Monoacylglycerol	Lipid	0.15792	0.626	-0.0692
alanine	Alanine and aspartate metabolism	Amino acid	0.15939	0.626	0.033
X- 11497			0.15962	0.626	-0.0298
X- 12696			0.16141	0.626	-0.0475
X- 13619			0.1645	0.631	0.0242
cortisone	Sterol/Steroid	Lipid	0.16727	0.634	-0.0284
X- 11327			0.17134	0.634	-0.0376
tryptophan	Tryptophan metabolism	Amino acid	0.1718	0.634	-0.0177
X- 06126			0.1729	0.634	0.1189
X- 08402			0.17412	0.634	0.0415
1-palmitoylglycerophosphoethanolamine	Lysolipid	Lipid	0.17983	0.648	0.045
dehydroisoandrosterone sulfate (DHEA-S)	Sterol/Steroid	Lipid	0.1835	0.654	0.0692
4-methyl-2-oxopentanoate	Valine, leucine and isoleucine metabolism	Amino acid	0.19366	0.684	0.0275
X- 11859			0.19718	0.684	-0.0303
gamma-glutamylphenylalanine	gamma-glutamyl	Peptide	0.20125	0.684	-0.0278
X- 12798			0.20203	0.684	-0.0462
erythrose	Fructose, mannose, galactose, starch, and sucrose metabolism	Carbohydrate	0.20405	0.684	-0.056
X- 14588			0.20602	0.684	-0.0093
X- 03094			0.2078	0.684	-0.0318
X- 12749			0.20989	0.684	-0.0279
cysteine-glutathione disulfide	Glutathione metabolism	Amino acid	0.21586	0.684	-0.0596
X- 09108			0.21897	0.684	-0.033
X- 12253			0.21927	0.684	-0.0875
gamma-glutamylleucine	gamma-glutamyl	Peptide	0.21958	0.684	-0.024
serine	Glycine, serine and threonine metabolism	Amino acid	0.21982	0.684	0.0274
lysine	Lysine metabolism	Amino acid	0.2207	0.684	0.0223
linolenate [alpha or gamma; (18:3n3 or 6)]	Essential fatty acid	Lipid	0.22104	0.684	-0.0452
taurolithocholate 3-sulfate	Bile acid metabolism	Lipid	0.22288	0.684	-0.0829
heptanoate (7:0)	Medium chain fatty acid	Lipid	0.23138	0.699	-0.032
X- 04498			0.23346	0.699	0.0366
X- 14977			0.23525	0.699	0.0337
phenylacetylglutamine	Phenylalanine & tyrosine metabolism	Amino acid	0.23575	0.699	0.0706
X- 14189			0.23812	0.7	-0.0527
X- 11805			0.24108	0.703	-0.0808
dihomo-linoleate (20:2n6)	Long chain fatty acid	Lipid	0.24755	0.716	-0.0416
X- 13549			0.2512	0.72	-0.0229
X- 03003			0.25307	0.72	-0.0339
indolepropionate	Tryptophan metabolism	Amino acid	0.25704	0.725	-0.0536
valerate	Short chain fatty acid	Lipid	0.26176	0.725	0.0312
glutamate	Glutamate metabolism	Amino acid	0.26177	0.725	0.0392
X- 11441			0.26286	0.725	0.0578
alpha-tocopherol	Tocopherol metabolism	Cofactors and vitamins	0.26783	0.729	-0.0303
3-indoxyl sulfate	Tryptophan metabolism	Amino acid	0.26848	0.729	-0.0454
X- 13069			0.27804	0.749	-0.0499
creatine	Creatine metabolism	Amino acid	0.28368	0.751	-0.0439
1-oleoylglycerophosphocholine	Lysolipid	Lipid	0.28395	0.751	-0.0339
X- 09026			0.28528	0.751	-0.0325
X- 10510			0.28735	0.751	0.0324
tryptophan betaine	Tryptophan Metabolism	Amino Acid	0.28981	0.752	0.1061
X- 04357			0.29384	0.757	0.0547
X- 02973			0.30969	0.776	0.017
1-arachidonoylglycerophosphoethanolamine*	Lysolipid	Lipid	0.31085	0.776	0.0333
X- 05426			0.31177	0.776	0.0493
X- 11381			0.31205	0.776	0.0237
hippurate	Benzoate metabolism	Xenobiotics	0.31221	0.776	-0.0657
creatinine	Creatine metabolism	Amino acid	0.32128	0.779	-0.0187
X- 06307			0.32225	0.779	-0.0388
X- 11795			0.32329	0.779	-0.034
eicosapentaenoate (EPA; 20:5n3)	Essential fatty acid	Lipid	0.32366	0.779	0.0395
X- 12094			0.32521	0.779	-0.0373
X- 11786			0.32665	0.779	-0.039
ADpSGEGDFXAEGGGVR*	Fibrinogen cleavage peptide	Peptide	0.33024	0.782	-0.0441
stearate (18:0)	Long chain fatty acid	Lipid	0.33219	0.782	-0.0203
acetylcarnitine	Carnitine metabolism	Lipid	0.34752	0.804	-0.0283
X- 12524			0.35117	0.804	-0.0179
X- 04495			0.35122	0.804	0.0357
2-oleoylglycerophosphocholine*	Lysolipid	Lipid	0.35316	0.804	-0.0327
erythritol	Sugar, sugar substitute, starch	Xenobiotics	0.35322	0.804	0.0247
pyridoxate	Vitamin B6 metabolism	Cofactors and vitamins	0.35544	0.804	-0.0366
serotonin (5HT)	Tryptophan metabolism	Amino acid	0.35803	0.805	0.0306
X- 11799			0.37382	0.831	0.0681
arachidonate (20:4n6)	Long chain fatty acid	Lipid	0.37578	0.831	0.0244
glutaroyl carnitine	Lysine metabolism	Amino acid	0.37683	0.831	-0.0265
theobromine	Xanthine metabolism	Xenobiotics	0.38119	0.836	-0.0677
p-cresol sulfate	Phenylalanine & tyrosine metabolism	Amino acid	0.39236	0.846	0.06
X- 12063			0.39271	0.846	-0.0456
X- 14374			0.39291	0.846	0.0276
X- 12405			0.40086	0.858	-0.0416
glutamine	Glutamate metabolism	Amino acid	0.40837	0.865	-0.009
X- 11445			0.41047	0.865	0.0521
X- 12510			0.41707	0.865	-0.0368
palmitate (16:0)	Long chain fatty acid	Lipid	0.41984	0.865	-0.0168
X- 11550			0.42002	0.865	-0.0083
ornithine	Urea cycle; arginine-, proline-, metabolism	Amino acid	0.42115	0.865	-0.021
asparagine	Alanine and aspartate metabolism	Amino acid	0.42159	0.865	-0.0191
isovalerate	Fatty acid metabolism	Lipid	0.43301	0.884	0.0185
urea	Urea cycle; arginine-, proline-, metabolism	Amino acid	0.44068	0.887	-0.0202
3-hydroxybutyrate (BHBA)	Ketone bodies	Lipid	0.44127	0.887	-0.0593
oleate (18:1n9)	Long chain fatty acid	Lipid	0.44563	0.887	-0.0185
pseudouridine	Pyrimidine metabolism, uracil containing	Nucleotide	0.44744	0.887	-0.0127
X- 11299			0.45531	0.887	0.0704
X- 11849			0.45603	0.887	0.0836
phenol sulfate	Phenylalanine & tyrosine metabolism	Amino acid	0.45634	0.887	0.0447
pentadecanoate (15:0)	Long chain fatty acid	Lipid	0.46216	0.887	0.0209
margarate (17:0)	Long chain fatty acid	Lipid	0.4682	0.887	-0.0208
X- 11593			0.47056	0.887	0.0154
X- 12544			0.47162	0.887	0.0827
N-acetylglycine	Glycine, serine and threonine metabolism	Amino acid	0.47234	0.887	0.0354
quinate	Food component/Plant	Xenobiotics	0.47259	0.887	-0.0538
gamma-glutamyltyrosine	gamma-glutamyl	Peptide	0.47523	0.887	-0.0148
DSGEGDFXAEGGGVR*	Fibrinogen cleavage peptide	Peptide	0.47719	0.887	-0.0367
X- 08988			0.4773	0.887	-0.0234
mannitol	Fructose, mannose, galactose, starch, and sucrose metabolism	Carbohydrate	0.47747	0.887	-0.0592
2-aminobutyrate	Butanoate metabolism	Amino acid	0.48389	0.894	-0.0165
1-palmitoleoylglycerophosphocholine*	Lysolipid	Lipid	0.48635	0.894	-0.0322
X- 11847			0.489	0.894	0.0827
7-methylguanine	Purine metabolism, guanine containing	Nucleotide	0.49385	0.895	0.021
X- 12038			0.49459	0.895	-0.0206
bilirubin (Z,Z)	Hemoglobin and porphyrin metabolism	Cofactors and vitamins	0.49987	0.899	-0.0464
1-arachidonoylglycerophosphoinositol*	Lysolipid	Lipid	0.50189	0.899	-0.0222
X- 11470			0.51004	0.908	-0.0236
X- 14205			0.51181	0.908	-0.0242
X- 11530			0.525	0.91	-0.0263
X- 12441			0.5254	0.91	-0.0514
2-methylbutyroylcarnitine	Valine, leucine and isoleucine metabolism	Amino acid	0.52619	0.91	-0.0178
malate	Krebs cycle	Energy	0.53383	0.91	-0.0195
X- 14086			0.5339	0.91	-0.024
X- 01911			0.53429	0.91	-0.0426
catechol sulfate	Benzoate metabolism	Xenobiotics	0.53588	0.91	0.0364
bradykinin, des-arg(9)	Polypeptide	Peptide	0.53658	0.91	0.0466
X- 13477			0.53733	0.91	-0.0162
1-stearoylglycerophosphoinositol	Lysolipid	Lipid	0.53891	0.91	0.0245
X- 03056			0.54291	0.913	-0.0197
mannose	Fructose, mannose, galactose, starch, and sucrose metabolism	Carbohydrate	0.54958	0.919	0.014
2-hydroxybutyrate (AHB)	Cysteine, methionine, SAM, taurine metabolism	Amino acid	0.563	0.93	-0.0205
1-oleoylglycerophosphoethanolamine	Lysolipid	Lipid	0.56589	0.93	0.0241
X- 11423			0.56868	0.93	-0.0121
N-acetylornithine	Urea cycle; arginine-, proline-, metabolism	Amino acid	0.5693	0.93	-0.0285
hypoxanthine	Purine metabolism, (hypo)xanthine/inosine containing	Nucleotide	0.57285	0.93	-0.0153
X- 13431			0.5744	0.93	-0.0279
C-glycosyltryptophan*	Tryptophan metabolism	Amino acid	0.57573	0.93	0.0095
stachydrine	Urea cycle; arginine-, proline-, metabolism	Amino acid	0.5786	0.93	0.0555
X- 12231			0.57946	0.93	-0.0344
X- 12627			0.58686	0.937	-0.027
glycine	Glycine, serine and threonine metabolism	Amino acid	0.60234	0.948	0.0134
glucose	Glycolysis, gluconeogenesis, pyruvate metabolism	Carbohydrate	0.60577	0.948	0.0084
pantothenate	Pantothenate and CoA metabolism	Cofactors and vitamins	0.60611	0.948	-0.0157
glycerate	Glycolysis, gluconeogenesis, pyruvate metabolism	Carbohydrate	0.60615	0.948	0.0127
threonate	Ascorbate and aldarate metabolism	Cofactors and vitamins	0.60937	0.948	0.0208
X- 11452			0.60991	0.948	-0.0339
X- 09706			0.61818	0.951	0.0128
7-alpha-hydroxy-3-oxo-4-cholestenoate (7-Hoca)	Sterol/Steroid	Lipid	0.62138	0.951	0.0136
phenylalanine	Phenylalanine & tyrosine metabolism	Amino acid	0.62257	0.951	-0.0056
epiandrosterone sulfate	Sterol/Steroid	Lipid	0.62296	0.951	0.0287
glycerol 3-phosphate (G3P)	Glycerolipid metabolism	Lipid	0.62488	0.951	0.016
3-dehydrocarnitine*	Carnitine metabolism	Lipid	0.63108	0.951	-0.0132
bilirubin (E,Z or Z,E)*	Hemoglobin and porphyrin metabolism	Cofactors and vitamins	0.63327	0.951	-0.0261
4-androsten-3beta,17beta-diol disulfate (1)	Steroid	Lipid	0.63437	0.951	0.0326
X- 12039			0.6417	0.951	-0.0322
X- 14450			0.64253	0.951	-0.0251
tyrosine	Phenylalanine & tyrosine metabolism	Amino acid	0.64368	0.951	0.0073
X- 11261			0.6473	0.951	-0.0266
isoleucine	Valine, leucine and isoleucine metabolism	Amino acid	0.65743	0.951	0.0064
threonine	Glycine, serine and threonine metabolism	Amino acid	0.66015	0.951	0.0103
3-methyl-2-oxobutyrate	Valine, leucine and isoleucine metabolism	Amino acid	0.66109	0.951	0.0083
X- 12244			0.66197	0.951	-0.0104
carnitine	Carnitine metabolism	Lipid	0.66336	0.951	-0.0057
palmitoyl sphingomyelin (d18:1/16:0)	Sphingolipid Metabolism	Lipid	0.66535	0.951	-0.0096
betaine	Glycine, serine and threonine metabolism	Amino acid	0.66672	0.951	-0.0107
succinylcarnitine	Krebs cycle	Energy	0.66714	0.951	-0.0116
X- 02249			0.66793	0.951	-0.018
3-(4-hydroxyphenyl)lactate	Phenylalanine & tyrosine metabolism	Amino acid	0.67319	0.954	-0.0128
leucine	Valine, leucine and isoleucine metabolism	Amino acid	0.68852	0.963	-0.0049
citrulline	Urea cycle; arginine-, proline-, metabolism	Amino acid	0.69206	0.963	-0.0081
valine	Valine, leucine and isoleucine metabolism	Amino acid	0.70376	0.963	-0.0044
cholesterol	Sterol/Steroid	Lipid	0.70414	0.963	-0.0069
HWESASXX*	Polypeptide	Peptide	0.7051	0.963	-0.0177
X- 11422			0.71042	0.963	-0.0093
10-heptadecenoate (17:1n7)	Long chain fatty acid	Lipid	0.71344	0.963	-0.0124
X- 10506			0.71605	0.963	0.0096
propionylcarnitine	Fatty acid metabolism (also BCAA metabolism)	Lipid	0.72333	0.963	-0.0104
X- 12644			0.72597	0.963	0.0129
glycerophosphorylcholine (GPC)	Glycerolipid metabolism	Lipid	0.72694	0.963	0.0123
ascorbate (Vitamin C)	Ascorbate and aldarate metabolism	Cofactors and vitamins	0.72958	0.963	0.0245
aspartate	Alanine and aspartate metabolism	Amino acid	0.73002	0.963	0.0165
1-palmitoylglycerol (1-monopalmitin)	Monoacylglycerol	Lipid	0.73182	0.963	0.0131
X- 12206			0.73183	0.963	0.0093
X- 09789			0.73197	0.963	0.0222
X- 02269			0.73306	0.963	-0.0257
1-arachidonoylglycerophosphocholine*	Lysolipid	Lipid	0.73622	0.963	-0.0129
X- 11469			0.73657	0.963	0.0212
15-methylpalmitate	Fatty Acid, Branched	Lipid	0.73787	0.963	0.0089
alpha-hydroxyisovalerate	Valine, leucine and isoleucine metabolism	Amino acid	0.73848	0.963	0.0145
X- 11440			0.74562	0.963	0.0173
X- 11880			0.74775	0.963	-0.0146
laurate (12:0)	Medium chain fatty acid	Lipid	0.75339	0.963	-0.0075
1-docosahexaenoylglycerophosphocholine*	Lysolipid	Lipid	0.76159	0.963	-0.0127
dimethylarginine (SDMA + ADMA)	Urea cycle; arginine-, proline-, metabolism	Amino acid	0.76201	0.963	0.006
X- 11444			0.76211	0.963	-0.0106
X- 14057			0.76317	0.963	0.012
X- 13548			0.76702	0.963	-0.0067
erythronate*	Aminosugars metabolism	Carbohydrate	0.76875	0.963	0.007
androsterone sulfate	Sterol/Steroid	Lipid	0.76877	0.963	0.0199
arabitol	Nucleotide sugars, pentose metabolism	Carbohydrate	0.77115	0.963	0.0076
eicosenoate (20:1n9 or 11)	Long chain fatty acid	Lipid	0.77131	0.963	-0.0116
glycochenodeoxycholate	Bile acid metabolism	Lipid	0.77294	0.963	-0.0251
X- 13372			0.7757	0.963	-0.006
2-hydroxyisobutyrate	Valine, leucine and isoleucine metabolism	Amino acid	0.7791	0.963	-0.0077
X- 14208			0.78125	0.963	0.0118
5-oxoproline	Glutathione metabolism	Amino acid	0.78278	0.963	-0.0042
10-nonadecenoate (19:1n9)	Long chain fatty acid	Lipid	0.78877	0.967	-0.0099
3-carboxy-4-methyl-5-propyl-2-furanpropanoate (CMPF)	Fatty acid, dicarboxylate	Lipid	0.79453	0.968	0.0247
2-hydroxypalmitate	Fatty acid, monohydroxy	Lipid	0.7952	0.968	0.0075
methionine	Cysteine, methionine, SAM, taurine metabolism	Amino acid	0.81109	0.983	0.0032
phenylalanylphenylalanine	Dipeptide	Peptide	0.8175	0.983	-0.009
X- 06267			0.821	0.983	0.007
X- 13671			0.82445	0.983	0.0061
glycerol	Glycerolipid metabolism	Lipid	0.82706	0.983	0.0062
docosapentaenoate (n3 DPA; 22:5n3)	Essential fatty acid	Lipid	0.82955	0.983	-0.0081
X- 12556			0.8334	0.983	0.0067
butyrylcarnitine	Fatty acid metabolism (also BCAA metabolism)	Lipid	0.83637	0.983	-0.0097
deoxycholate	Bile acid metabolism	Lipid	0.83661	0.983	-0.013
indoleacetate	Tryptophan metabolism	Amino acid	0.8385	0.983	-0.0087
X- 03088			0.84696	0.983	0.0066
N-acetylalanine	Alanine and aspartate metabolism	Amino acid	0.85118	0.983	-0.003
cysteine	Cysteine, methionine, SAM, taurine metabolism	Amino acid	0.85197	0.983	-0.0055
X- 11538			0.855	0.983	0.0084
proline	Urea cycle; arginine-, proline-, metabolism	Amino acid	0.85929	0.983	0.004
X- 11787			0.85971	0.983	0.0031
X- 11334			0.86778	0.983	-0.0059
adrenate (22:4n6)	Long chain fatty acid	Lipid	0.8745	0.983	-0.0059
myristoleate (14:1n5)	Long chain fatty acid	Lipid	0.87881	0.983	0.0057
isovalerylcarnitine	Valine, leucine and isoleucine metabolism	Amino acid	0.88008	0.983	-0.0051
2-hydroxystearate	Fatty acid, monohydroxy	Lipid	0.88515	0.983	-0.0044
X- 06226			0.88524	0.983	0.0031
dihomo-linolenate (20:3n3 or n6)	Essential fatty acid	Lipid	0.88541	0.983	0.0046
arginine	Urea cycle; arginine-, proline-, metabolism	Amino acid	0.88663	0.983	-0.0032
X- 13496			0.88768	0.983	0.0033
indolelactate	Tryptophan metabolism	Amino acid	0.89128	0.983	0.0041
hydroxyisovaleroyl carnitine	Valine, leucine and isoleucine metabolism	Amino acid	0.89238	0.983	-0.0054
ADSGEGDFXAEGGGVR*	Fibrinogen cleavage peptide	Peptide	0.89245	0.983	0.0045
X- 06227			0.89258	0.983	0.0046
X- 14473			0.8935	0.983	0.0058
4-vinylphenol sulfate	Benzoate metabolism	Xenobiotics	0.89429	0.983	0.0113
myristate (14:0)	Long chain fatty acid	Lipid	0.89907	0.986	-0.0037
X- 14625			0.90627	0.989	0.0023
fructose	Fructose, Mannose and Galactose Metabolism	Carbohydrate	0.91125	0.989	-0.0056
X- 12217			0.91231	0.989	-0.0066
4-acetamidobutanoate	Guanidino and acetamido metabolism	Amino acid	0.91844	0.989	0.0022
1-palmitoylglycerophosphoinositol*	Lysolipid	Lipid	0.92204	0.989	-0.004
1-stearoylglycerophosphoethanolamine	Lysolipid	Lipid	0.92238	0.989	0.0035
isobutyrylcarnitine	Valine, leucine and isoleucine metabolism	Amino acid	0.92327	0.989	-0.004
cortisol	Sterol/Steroid	Lipid	0.92831	0.989	-0.0027
X- 12776			0.93571	0.989	-0.001
nonadecanoate (19:0)	Long chain fatty acid	Lipid	0.93877	0.989	0.0022
piperine	Food component/Plant	Xenobiotics	0.94151	0.989	-0.0062
paraxanthine	Xanthine metabolism	Xenobiotics	0.94331	0.989	-0.0063
X- 10500			0.94624	0.989	-0.0013
myo-inositol	Inositol metabolism	Lipid	0.94665	0.989	-0.0014
X- 13859			0.94671	0.989	-0.0029
X- 12990			0.94758	0.989	-0.0026
X- 05907			0.94979	0.989	0.0018
stearidonate (18:4n3)	Long chain fatty acid	Lipid	0.96243	0.995	0.0021
X- 11374			0.96341	0.995	-0.0025
X- 11442			0.96431	0.995	0.0023
X- 11315			0.96932	0.995	0.0015
1-linoleoylglycerophosphoethanolamine*	Lysolipid	Lipid	0.96933	0.995	0.0014
lactate	Glycolysis, gluconeogenesis, pyruvate metabolism	Carbohydrate	0.97527	0.995	0.0007
palmitoleate (16:1n7)	Long chain fatty acid	Lipid	0.97529	0.995	-0.0012
docosahexaenoate (DHA; 22:6n3)	Essential fatty acid	Lipid	0.97829	0.995	0.001
X- 10395			0.98316	0.995	0.0006
X- 11793			0.98475	0.995	0.0009
caffeine	Xanthine metabolism	Xenobiotics	0.98659	0.995	0.0017
theophylline	Xanthine metabolism	Xenobiotics	0.9915	0.997	0.0008
5alpha-androstan-3beta,17beta-diol disulfate	Steroid	Lipid	0.99379	0.997	-0.0006
pipecolate	Lysine metabolism	Amino acid	0.99673	0.997	-0.0002
