# Supplementary material for: A metabolome-wide association study in the general population reveals decreased levels of serum laurylcarnitine in people with depression
Source: Mol Psychiatry. 2021 Jun 4;26(12):7372–83. doi: 10.1038/s41380-021-01176-0 (PMC8873015; doi:10.1038/s41380-021-01176-0)
Supplement: Supplementary file 5 — Supplementary Table S7 [file 41380_2021_1176_MOESM5_ESM.xls]

## Sheet: Sheet1
Table S7. Results of the Pearson correlation analysis between acylcarnitines and all 353 metabolites included in the screening approach in KORA F4. For each pair-wise correlation, the Pearson’s correlation coefficient, as well as the unadjusted and according to Benjamini/Hochberg-adjusted p-values are given. Significant, i.e. adjusted p-value < 0.05, Pearson’s correlation coefficients are marked …
	2-methylbutyroylcarnitine	2-tetradecenoyl carnitine	3-dehydrocarnitine	acetylcarnitine	butyrylcarnitine	carnitine	decanoylcarnitine	glutaroyl carnitine	hexanoylcarnitine	hydroxyisovaleroyl carnitine	isobutyrylcarnitine	isovalerylcarnitine	laurylcarnitine	octanoylcarnitine	oleoylcarnitine	palmitoylcarnitine	propionylcarnitine	stearoylcarnitine	succinylcarnitine	cis-4-decenoyl carnitine
1-arachidonoylglycerophosphocholine*	-0.0201 (raw p-value = 0.451264, adjusted p-value = 0.53267431)	0.2473 (raw p-value = 0, adjusted p-value = 0)*	-0.0395 (raw p-value = 0.138566, adjusted p-value = 0.19360369)	-0.0679 (raw p-value = 0.010745, adjusted p-value = 0.019709)*	-0.0011 (raw p-value = 0.968364, adjusted p-value = 0.97638506)	-0.046 (raw p-value = 0.084114, adjusted p-value = 0.12454851)	0.1755 (raw p-value = 0, adjusted p-value = 0)*	-0.0808 (raw p-value = 0.002387, adjusted p-value = 0.00497161)*	0.1046 (raw p-value = 8.2e-05, adjusted p-value = 0.00021663)*	0.0175 (raw p-value = 0.510713, adjusted p-value = 0.58926893)	-0.0542 (raw p-value = 0.041843, adjusted p-value = 0.06660728)	0.0113 (raw p-value = 0.671206, adjusted p-value = 0.73422916)	0.2211 (raw p-value = 0, adjusted p-value = 0)*	0.1259 (raw p-value = 2e-06, adjusted p-value = 6.78e-06)*	0.312 (raw p-value = 0, adjusted p-value = 0)*	0.289 (raw p-value = 0, adjusted p-value = 0)*	-0.1315 (raw p-value = 1e-06, adjusted p-value = 2.46e-06)*	0.2823 (raw p-value = 0, adjusted p-value = 0)*	-0.1267 (raw p-value = 2e-06, adjusted p-value = 5.93e-06)*	0.1018 (raw p-value = 0.000127, adjusted p-value = 0.00032521)*
1-arachidonoylglycerophosphoethanolamine*	0.0043 (raw p-value = 0.873257, adjusted p-value = 0.9017395)	0.1223 (raw p-value = 4e-06, adjusted p-value = 1.269e-05)*	-0.0222 (raw p-value = 0.404756, adjusted p-value = 0.48589953)	0.0944 (raw p-value = 0.000386, adjusted p-value = 0.00092338)*	0.0673 (raw p-value = 0.011415, adjusted p-value = 0.02082979)*	0.0291 (raw p-value = 0.274928, adjusted p-value = 0.35067637)	0.0657 (raw p-value = 0.013635, adjusted p-value = 0.02432775)*	0.0538 (raw p-value = 0.043179, adjusted p-value = 0.06836637)	0.0577 (raw p-value = 0.030123, adjusted p-value = 0.04987531)*	-0.0124 (raw p-value = 0.642735, adjusted p-value = 0.70868448)	-0.0509 (raw p-value = 0.056044, adjusted p-value = 0.08663636)	-0.0465 (raw p-value = 0.080485, adjusted p-value = 0.11962543)	0.0857 (raw p-value = 0.00128, adjusted p-value = 0.00280111)*	0.0446 (raw p-value = 0.093872, adjusted p-value = 0.13746823)	0.1483 (raw p-value = 0, adjusted p-value = 9e-08)*	0.1667 (raw p-value = 0, adjusted p-value = 0)*	0.0256 (raw p-value = 0.336484, adjusted p-value = 0.41581959)	0.1347 (raw p-value = 0, adjusted p-value = 1.33e-06)*	0.0373 (raw p-value = 0.161099, adjusted p-value = 0.22077386)	-0.0089 (raw p-value = 0.737215, adjusted p-value = 0.78907467)
1-arachidonoylglycerophosphoinositol*	0.0644 (raw p-value = 0.015517, adjusted p-value = 0.02732269)*	0.0746 (raw p-value = 0.005053, adjusted p-value = 0.00988735)*	-0.004 (raw p-value = 0.880452, adjusted p-value = 0.90784178)	0.0707 (raw p-value = 0.00791, adjusted p-value = 0.01486812)*	0.1014 (raw p-value = 0.000136, adjusted p-value = 0.00034668)*	0.0505 (raw p-value = 0.05791, adjusted p-value = 0.0892671)	0.0806 (raw p-value = 0.00246, adjusted p-value = 0.00511642)*	0.0175 (raw p-value = 0.510497, adjusted p-value = 0.5892186)	0.1136 (raw p-value = 1.9e-05, adjusted p-value = 5.451e-05)*	0.0876 (raw p-value = 0.000988, adjusted p-value = 0.0022079)*	-0.0196 (raw p-value = 0.462929, adjusted p-value = 0.54362634)	0.0451 (raw p-value = 0.090198, adjusted p-value = 0.13266655)	0.0645 (raw p-value = 0.015413, adjusted p-value = 0.02716311)*	0.0832 (raw p-value = 0.001757, adjusted p-value = 0.0037595)*	0.0768 (raw p-value = 0.003875, adjusted p-value = 0.00776555)*	0.0967 (raw p-value = 0.000277, adjusted p-value = 0.00067739)*	0.0335 (raw p-value = 0.208704, adjusted p-value = 0.2762373)	0.0657 (raw p-value = 0.013606, adjusted p-value = 0.02428228)*	0.0544 (raw p-value = 0.041154, adjusted p-value = 0.06571583)	0.063 (raw p-value = 0.017931, adjusted p-value = 0.03106016)*
1-docosahexaenoylglycerophosphocholine*	-0.066 (raw p-value = 0.013175, adjusted p-value = 0.02363138)*	0.1716 (raw p-value = 0, adjusted p-value = 0)*	-0.0534 (raw p-value = 0.045075, adjusted p-value = 0.07104935)	-0.1089 (raw p-value = 4.2e-05, adjusted p-value = 0.00011478)*	-0.0637 (raw p-value = 0.016656, adjusted p-value = 0.02906367)*	-0.1498 (raw p-value = 0, adjusted p-value = 6e-08)*	0.1355 (raw p-value = 0, adjusted p-value = 1.16e-06)*	-0.0559 (raw p-value = 0.035658, adjusted p-value = 0.05792555)	0.061 (raw p-value = 0.022038, adjusted p-value = 0.03740027)*	-0.0254 (raw p-value = 0.340402, adjusted p-value = 0.41992602)	-0.0551 (raw p-value = 0.038605, adjusted p-value = 0.06218432)	-0.0246 (raw p-value = 0.356059, adjusted p-value = 0.43658278)	0.1585 (raw p-value = 0, adjusted p-value = 1e-08)*	0.0998 (raw p-value = 0.000174, adjusted p-value = 0.00043793)*	0.2125 (raw p-value = 0, adjusted p-value = 0)*	0.1667 (raw p-value = 0, adjusted p-value = 0)*	-0.1687 (raw p-value = 0, adjusted p-value = 0)*	0.1721 (raw p-value = 0, adjusted p-value = 0)*	-0.1432 (raw p-value = 0, adjusted p-value = 2.5e-07)*	0.084 (raw p-value = 0.001596, adjusted p-value = 0.00344059)*
1-eicosadienoylglycerophosphocholine*	-0.0361 (raw p-value = 0.175372, adjusted p-value = 0.23810172)	0.2012 (raw p-value = 0, adjusted p-value = 0)*	-0.0245 (raw p-value = 0.357699, adjusted p-value = 0.43812579)	-0.1111 (raw p-value = 2.9e-05, adjusted p-value = 8.106e-05)*	-0.0419 (raw p-value = 0.11575, adjusted p-value = 0.16505704)	-0.0763 (raw p-value = 0.004145, adjusted p-value = 0.00825878)*	0.1374 (raw p-value = 0, adjusted p-value = 8e-07)*	-0.1195 (raw p-value = 7e-06, adjusted p-value = 2.061e-05)*	0.0494 (raw p-value = 0.063489, adjusted p-value = 0.09678907)	-0.0347 (raw p-value = 0.192348, adjusted p-value = 0.25738746)	-0.076 (raw p-value = 0.0043, adjusted p-value = 0.00855131)*	-0.0438 (raw p-value = 0.100418, adjusted p-value = 0.14578509)	0.2117 (raw p-value = 0, adjusted p-value = 0)*	0.078 (raw p-value = 0.003366, adjusted p-value = 0.00681713)*	0.2692 (raw p-value = 0, adjusted p-value = 0)*	0.2622 (raw p-value = 0, adjusted p-value = 0)*	-0.1407 (raw p-value = 0, adjusted p-value = 4.1e-07)*	0.249 (raw p-value = 0, adjusted p-value = 0)*	-0.1654 (raw p-value = 0, adjusted p-value = 0)*	0.0729 (raw p-value = 0.006185, adjusted p-value = 0.01188871)*
1-eicosatrienoylglycerophosphocholine*	0.0102 (raw p-value = 0.701363, adjusted p-value = 0.76061829)	0.195 (raw p-value = 0, adjusted p-value = 0)*	-0.0011 (raw p-value = 0.966274, adjusted p-value = 0.97525248)	-0.1336 (raw p-value = 0, adjusted p-value = 1.65e-06)*	0.0241 (raw p-value = 0.365401, adjusted p-value = 0.44554914)	0.0181 (raw p-value = 0.497625, adjusted p-value = 0.57698066)	0.1221 (raw p-value = 4e-06, adjusted p-value = 1.323e-05)*	-0.1243 (raw p-value = 3e-06, adjusted p-value = 9.02e-06)*	0.0857 (raw p-value = 0.001274, adjusted p-value = 0.00278987)*	-0.0023 (raw p-value = 0.931558, adjusted p-value = 0.94821265)	-0.0705 (raw p-value = 0.008037, adjusted p-value = 0.01509784)*	0.0116 (raw p-value = 0.662479, adjusted p-value = 0.72637126)	0.1991 (raw p-value = 0, adjusted p-value = 0)*	0.0736 (raw p-value = 0.005689, adjusted p-value = 0.01100359)*	0.2605 (raw p-value = 0, adjusted p-value = 0)*	0.2648 (raw p-value = 0, adjusted p-value = 0)*	-0.1123 (raw p-value = 2.3e-05, adjusted p-value = 6.628e-05)*	0.1981 (raw p-value = 0, adjusted p-value = 0)*	-0.0859 (raw p-value = 0.001231, adjusted p-value = 0.00270574)*	0.0359 (raw p-value = 0.177408, adjusted p-value = 0.24049557)
1-heptadecanoylglycerophosphocholine	-0.0284 (raw p-value = 0.28603, adjusted p-value = 0.36287041)	0.2304 (raw p-value = 0, adjusted p-value = 0)*	0.0279 (raw p-value = 0.294701, adjusted p-value = 0.37193207)	-0.0153 (raw p-value = 0.566149, adjusted p-value = 0.63901059)	-0.0305 (raw p-value = 0.252276, adjusted p-value = 0.32554765)	-0.1593 (raw p-value = 0, adjusted p-value = 1e-08)*	0.1797 (raw p-value = 0, adjusted p-value = 0)*	-0.0086 (raw p-value = 0.748101, adjusted p-value = 0.79782357)	0.0775 (raw p-value = 0.003588, adjusted p-value = 0.00722443)*	-0.0097 (raw p-value = 0.714751, adjusted p-value = 0.77087368)	0.0362 (raw p-value = 0.17396, adjusted p-value = 0.23636579)	-0.0271 (raw p-value = 0.308301, adjusted p-value = 0.38621264)	0.2056 (raw p-value = 0, adjusted p-value = 0)*	0.1091 (raw p-value = 4e-05, adjusted p-value = 0.0001115)*	0.3147 (raw p-value = 0, adjusted p-value = 0)*	0.2978 (raw p-value = 0, adjusted p-value = 0)*	-0.0399 (raw p-value = 0.133648, adjusted p-value = 0.1875104)	0.3086 (raw p-value = 0, adjusted p-value = 0)*	-0.0616 (raw p-value = 0.020742, adjusted p-value = 0.03542287)*	0.1595 (raw p-value = 0, adjusted p-value = 1e-08)*
1-linoleoylglycerol (1-monolinolein)	0.075 (raw p-value = 0.004813, adjusted p-value = 0.00945924)*	0.1 (raw p-value = 0.000169, adjusted p-value = 0.00042516)*	0.054 (raw p-value = 0.042592, adjusted p-value = 0.0675733)	0.108 (raw p-value = 4.8e-05, adjusted p-value = 0.00013018)*	0.0817 (raw p-value = 0.00214, adjusted p-value = 0.00450116)*	0.0523 (raw p-value = 0.049514, adjusted p-value = 0.07733821)	0.1213 (raw p-value = 5e-06, adjusted p-value = 1.503e-05)*	0.0741 (raw p-value = 0.005337, adjusted p-value = 0.01040098)*	0.1579 (raw p-value = 0, adjusted p-value = 1e-08)*	0.1067 (raw p-value = 5.9e-05, adjusted p-value = 0.00015985)*	0.0553 (raw p-value = 0.037971, adjusted p-value = 0.06127503)	0.0707 (raw p-value = 0.007879, adjusted p-value = 0.01482105)*	0.1092 (raw p-value = 3.9e-05, adjusted p-value = 0.00010858)*	0.1401 (raw p-value = 0, adjusted p-value = 4.7e-07)*	0.1373 (raw p-value = 0, adjusted p-value = 8.2e-07)*	0.1402 (raw p-value = 0, adjusted p-value = 4.5e-07)*	0.1002 (raw p-value = 0.000163, adjusted p-value = 0.00041193)*	0.1119 (raw p-value = 2.5e-05, adjusted p-value = 7.063e-05)*	0.0857 (raw p-value = 0.001278, adjusted p-value = 0.00279961)*	0.2349 (raw p-value = 0, adjusted p-value = 0)*
1-linoleoylglycerophosphocholine	-0.0376 (raw p-value = 0.157909, adjusted p-value = 0.21735981)	0.1732 (raw p-value = 0, adjusted p-value = 0)*	-0.0827 (raw p-value = 0.001869, adjusted p-value = 0.00397491)*	-0.1146 (raw p-value = 1.6e-05, adjusted p-value = 4.634e-05)*	-0.0655 (raw p-value = 0.013886, adjusted p-value = 0.02471111)*	-0.1513 (raw p-value = 0, adjusted p-value = 5e-08)*	0.1537 (raw p-value = 0, adjusted p-value = 3e-08)*	-0.082 (raw p-value = 0.002059, adjusted p-value = 0.00434035)*	0.0139 (raw p-value = 0.602552, adjusted p-value = 0.67310362)	-0.0675 (raw p-value = 0.011183, adjusted p-value = 0.02046392)*	-0.0495 (raw p-value = 0.063281, adjusted p-value = 0.09656844)	-0.049 (raw p-value = 0.065621, adjusted p-value = 0.09980206)	0.1909 (raw p-value = 0, adjusted p-value = 0)*	0.0916 (raw p-value = 0.000575, adjusted p-value = 0.0013373)*	0.2248 (raw p-value = 0, adjusted p-value = 0)*	0.2201 (raw p-value = 0, adjusted p-value = 0)*	-0.158 (raw p-value = 0, adjusted p-value = 1e-08)*	0.2737 (raw p-value = 0, adjusted p-value = 0)*	-0.1517 (raw p-value = 0, adjusted p-value = 4e-08)*	0.1372 (raw p-value = 0, adjusted p-value = 8.3e-07)*
1-linoleoylglycerophosphoethanolamine*	-0.004 (raw p-value = 0.87943, adjusted p-value = 0.90706239)	-0.057 (raw p-value = 0.032351, adjusted p-value = 0.05320297)	-0.0255 (raw p-value = 0.338547, adjusted p-value = 0.41792955)	-0.0102 (raw p-value = 0.701048, adjusted p-value = 0.76050951)	0.0097 (raw p-value = 0.716568, adjusted p-value = 0.77247939)	-0.0357 (raw p-value = 0.179922, adjusted p-value = 0.24334269)	-0.0562 (raw p-value = 0.0347, adjusted p-value = 0.05659125)	0.0197 (raw p-value = 0.460479, adjusted p-value = 0.54164996)	-0.0888 (raw p-value = 0.000845, adjusted p-value = 0.00191293)*	-0.0515 (raw p-value = 0.05305, adjusted p-value = 0.08244179)	-0.0329 (raw p-value = 0.216569, adjusted p-value = 0.28562971)	-0.0831 (raw p-value = 0.001776, adjusted p-value = 0.00379221)*	-0.0603 (raw p-value = 0.023502, adjusted p-value = 0.03965727)*	-0.0642 (raw p-value = 0.015935, adjusted p-value = 0.027958)*	-0.0411 (raw p-value = 0.123086, adjusted p-value = 0.17430623)	0.0141 (raw p-value = 0.595717, adjusted p-value = 0.66652367)	0.0242 (raw p-value = 0.363447, adjusted p-value = 0.44378027)	0.0584 (raw p-value = 0.028133, adjusted p-value = 0.04683707)*	0.0057 (raw p-value = 0.83108, adjusted p-value = 0.86706475)	-0.0476 (raw p-value = 0.073862, adjusted p-value = 0.11090262)
1-myristoylglycerophosphocholine	0.0245 (raw p-value = 0.357078, adjusted p-value = 0.43766875)	0.1402 (raw p-value = 0, adjusted p-value = 4.5e-07)*	0.0817 (raw p-value = 0.002118, adjusted p-value = 0.00446074)*	-0.0055 (raw p-value = 0.837402, adjusted p-value = 0.87134284)	0.0975 (raw p-value = 0.000246, adjusted p-value = 0.00060601)*	-0.0267 (raw p-value = 0.316902, adjusted p-value = 0.39514757)	0.0306 (raw p-value = 0.250162, adjusted p-value = 0.32335082)	-0.0038 (raw p-value = 0.887719, adjusted p-value = 0.91346694)	-0.0095 (raw p-value = 0.720086, adjusted p-value = 0.77532569)	0.0301 (raw p-value = 0.257991, adjusted p-value = 0.33183272)	0.023 (raw p-value = 0.387434, adjusted p-value = 0.46853156)	0.0025 (raw p-value = 0.925182, adjusted p-value = 0.94348606)	0.132 (raw p-value = 1e-06, adjusted p-value = 2.22e-06)*	-0.0369 (raw p-value = 0.165882, adjusted p-value = 0.22669866)	0.2572 (raw p-value = 0, adjusted p-value = 0)*	0.3275 (raw p-value = 0, adjusted p-value = 0)*	0.0633 (raw p-value = 0.017368, adjusted p-value = 0.03017208)*	0.2566 (raw p-value = 0, adjusted p-value = 0)*	0.0181 (raw p-value = 0.496226, adjusted p-value = 0.5756414)	-0.0763 (raw p-value = 0.00413, adjusted p-value = 0.00823591)*
1-oleoylglycerol (1-monoolein)	0.1294 (raw p-value = 1e-06, adjusted p-value = 3.63e-06)*	0.3609 (raw p-value = 0, adjusted p-value = 0)*	0.0877 (raw p-value = 0.000978, adjusted p-value = 0.00218941)*	0.1941 (raw p-value = 0, adjusted p-value = 0)*	0.1552 (raw p-value = 0, adjusted p-value = 2e-08)*	0.0385 (raw p-value = 0.148803, adjusted p-value = 0.20615212)	0.2584 (raw p-value = 0, adjusted p-value = 0)*	0.06 (raw p-value = 0.024248, adjusted p-value = 0.0407992)*	0.3062 (raw p-value = 0, adjusted p-value = 0)*	0.1404 (raw p-value = 0, adjusted p-value = 4.4e-07)*	-0.0192 (raw p-value = 0.471722, adjusted p-value = 0.55228503)	0.1564 (raw p-value = 0, adjusted p-value = 2e-08)*	0.342 (raw p-value = 0, adjusted p-value = 0)*	0.2165 (raw p-value = 0, adjusted p-value = 0)*	0.4461 (raw p-value = 0, adjusted p-value = 0)*	0.4177 (raw p-value = 0, adjusted p-value = 0)*	0.1181 (raw p-value = 9e-06, adjusted p-value = 2.607e-05)*	0.3416 (raw p-value = 0, adjusted p-value = 0)*	0.1227 (raw p-value = 4e-06, adjusted p-value = 1.19e-05)*	0.195 (raw p-value = 0, adjusted p-value = 0)*
1-oleoylglycerophosphocholine	-0.0271 (raw p-value = 0.308882, adjusted p-value = 0.38671877)	0.2925 (raw p-value = 0, adjusted p-value = 0)*	-0.0306 (raw p-value = 0.2512, adjusted p-value = 0.32427685)	-0.0255 (raw p-value = 0.338424, adjusted p-value = 0.41788452)	0.0024 (raw p-value = 0.92926, adjusted p-value = 0.94669176)	-0.1261 (raw p-value = 2e-06, adjusted p-value = 6.63e-06)*	0.1935 (raw p-value = 0, adjusted p-value = 0)*	-0.0167 (raw p-value = 0.531777, adjusted p-value = 0.60789331)	0.0809 (raw p-value = 0.002355, adjusted p-value = 0.00491261)*	-0.0284 (raw p-value = 0.286866, adjusted p-value = 0.36379951)	-0.0923 (raw p-value = 0.000514, adjusted p-value = 0.00120777)*	-0.0121 (raw p-value = 0.648627, adjusted p-value = 0.71405972)	0.2742 (raw p-value = 0, adjusted p-value = 0)*	0.1071 (raw p-value = 5.6e-05, adjusted p-value = 0.00015036)*	0.3813 (raw p-value = 0, adjusted p-value = 0)*	0.3107 (raw p-value = 0, adjusted p-value = 0)*	-0.1171 (raw p-value = 1e-05, adjusted p-value = 3.077e-05)*	0.3538 (raw p-value = 0, adjusted p-value = 0)*	-0.1421 (raw p-value = 0, adjusted p-value = 3.1e-07)*	0.0283 (raw p-value = 0.287543, adjusted p-value = 0.36452848)
1-oleoylglycerophosphoethanolamine	0.0698 (raw p-value = 0.008752, adjusted p-value = 0.01631527)*	-0.0211 (raw p-value = 0.427939, adjusted p-value = 0.51017337)	0.0106 (raw p-value = 0.689574, adjusted p-value = 0.75048401)	0.0112 (raw p-value = 0.673185, adjusted p-value = 0.73593818)	0.0525 (raw p-value = 0.048826, adjusted p-value = 0.07634833)	0.0167 (raw p-value = 0.529565, adjusted p-value = 0.60605058)	-0.0375 (raw p-value = 0.159366, adjusted p-value = 0.21906022)	0.0675 (raw p-value = 0.011243, adjusted p-value = 0.02055743)*	-0.0523 (raw p-value = 0.049353, adjusted p-value = 0.0771034)	0.0082 (raw p-value = 0.758441, adjusted p-value = 0.80633038)	-0.0154 (raw p-value = 0.564113, adjusted p-value = 0.6372225)	-0.0078 (raw p-value = 0.770958, adjusted p-value = 0.8179984)	-0.032 (raw p-value = 0.230137, adjusted p-value = 0.30049311)	-0.0497 (raw p-value = 0.061885, adjusted p-value = 0.0946925)	0.0222 (raw p-value = 0.403933, adjusted p-value = 0.48499483)	0.0543 (raw p-value = 0.041257, adjusted p-value = 0.06585517)	0.081 (raw p-value = 0.00233, adjusted p-value = 0.00487074)*	0.1109 (raw p-value = 3e-05, adjusted p-value = 8.322e-05)*	0.0096 (raw p-value = 0.718114, adjusted p-value = 0.77379148)	-0.1231 (raw p-value = 4e-06, adjusted p-value = 1.103e-05)*
1-palmitoleoylglycerophosphocholine*	-0.0058 (raw p-value = 0.826318, adjusted p-value = 0.86362767)	0.3167 (raw p-value = 0, adjusted p-value = 0)*	0.03 (raw p-value = 0.26059, adjusted p-value = 0.33438119)	0.1348 (raw p-value = 0, adjusted p-value = 1.3e-06)*	0.1246 (raw p-value = 3e-06, adjusted p-value = 8.48e-06)*	0.0041 (raw p-value = 0.877253, adjusted p-value = 0.90560126)	0.1502 (raw p-value = 0, adjusted p-value = 6e-08)*	0.008 (raw p-value = 0.76425, adjusted p-value = 0.81136944)	0.1375 (raw p-value = 0, adjusted p-value = 7.8e-07)*	0.011 (raw p-value = 0.680534, adjusted p-value = 0.74247745)	-0.1252 (raw p-value = 2e-06, adjusted p-value = 7.7e-06)*	0.0091 (raw p-value = 0.731993, adjusted p-value = 0.78443736)	0.2462 (raw p-value = 0, adjusted p-value = 0)*	0.0815 (raw p-value = 0.002192, adjusted p-value = 0.00460111)*	0.4202 (raw p-value = 0, adjusted p-value = 0)*	0.4141 (raw p-value = 0, adjusted p-value = 0)*	0.0165 (raw p-value = 0.536616, adjusted p-value = 0.61263044)	0.3093 (raw p-value = 0, adjusted p-value = 0)*	0.0133 (raw p-value = 0.617832, adjusted p-value = 0.68699139)	-0.0246 (raw p-value = 0.355755, adjusted p-value = 0.43634989)
1-palmitoylglycerol (1-monopalmitin)	0.0933 (raw p-value = 0.000448, adjusted p-value = 0.00106303)*	0.093 (raw p-value = 0.00047, adjusted p-value = 0.00110796)*	0.12 (raw p-value = 6e-06, adjusted p-value = 1.87e-05)*	0.1655 (raw p-value = 0, adjusted p-value = 0)*	0.139 (raw p-value = 0, adjusted p-value = 5.8e-07)*	0.0836 (raw p-value = 0.001682, adjusted p-value = 0.0036112)*	0.0378 (raw p-value = 0.155943, adjusted p-value = 0.2150307)	0.0831 (raw p-value = 0.00179, adjusted p-value = 0.00381781)*	0.1446 (raw p-value = 0, adjusted p-value = 1.9e-07)*	0.0886 (raw p-value = 0.000866, adjusted p-value = 0.00195823)*	-0.0484 (raw p-value = 0.069159, adjusted p-value = 0.10470969)	0.0744 (raw p-value = 0.005181, adjusted p-value = 0.01011498)*	0.0613 (raw p-value = 0.02135, adjusted p-value = 0.03633002)*	0.0624 (raw p-value = 0.019077, adjusted p-value = 0.03283345)*	0.1282 (raw p-value = 1e-06, adjusted p-value = 4.53e-06)*	0.1713 (raw p-value = 0, adjusted p-value = 0)*	0.145 (raw p-value = 0, adjusted p-value = 1.7e-07)*	0.1225 (raw p-value = 4e-06, adjusted p-value = 1.235e-05)*	0.1152 (raw p-value = 1.4e-05, adjusted p-value = 4.192e-05)*	0.0035 (raw p-value = 0.896731, adjusted p-value = 0.92059371)
1-palmitoylglycerophosphocholine	0.0092 (raw p-value = 0.729818, adjusted p-value = 0.78258125)	0.3101 (raw p-value = 0, adjusted p-value = 0)*	-0.0315 (raw p-value = 0.236439, adjusted p-value = 0.30798095)	0.055 (raw p-value = 0.038759, adjusted p-value = 0.06240335)	0.0535 (raw p-value = 0.044381, adjusted p-value = 0.06998729)	-0.1106 (raw p-value = 3.1e-05, adjusted p-value = 8.782e-05)*	0.1854 (raw p-value = 0, adjusted p-value = 0)*	0.0261 (raw p-value = 0.327616, adjusted p-value = 0.4064254)	0.124 (raw p-value = 3e-06, adjusted p-value = 9.55e-06)*	0.0076 (raw p-value = 0.774421, adjusted p-value = 0.82059689)	-0.0442 (raw p-value = 0.096894, adjusted p-value = 0.14142458)	0.0634 (raw p-value = 0.017226, adjusted p-value = 0.02993977)*	0.3048 (raw p-value = 0, adjusted p-value = 0)*	0.1043 (raw p-value = 8.7e-05, adjusted p-value = 0.00022822)*	0.4071 (raw p-value = 0, adjusted p-value = 0)*	0.3685 (raw p-value = 0, adjusted p-value = 0)*	-0.0083 (raw p-value = 0.756163, adjusted p-value = 0.80447692)	0.3415 (raw p-value = 0, adjusted p-value = 0)*	-0.0529 (raw p-value = 0.046798, adjusted p-value = 0.07350239)	0.1178 (raw p-value = 9e-06, adjusted p-value = 2.725e-05)*
1-palmitoylglycerophosphoethanolamine	-0.027 (raw p-value = 0.310019, adjusted p-value = 0.38800404)	-0.0712 (raw p-value = 0.007464, adjusted p-value = 0.01410942)*	-0.0095 (raw p-value = 0.72187, adjusted p-value = 0.77637334)	-0.0668 (raw p-value = 0.012096, adjusted p-value = 0.02191374)*	-0.0355 (raw p-value = 0.182122, adjusted p-value = 0.24584677)	-0.0379 (raw p-value = 0.155054, adjusted p-value = 0.21392964)	-0.0625 (raw p-value = 0.018935, adjusted p-value = 0.03261127)*	0.037 (raw p-value = 0.165332, adjusted p-value = 0.22607897)	-0.0978 (raw p-value = 0.000234, adjusted p-value = 0.0005784)*	-0.0262 (raw p-value = 0.325708, adjusted p-value = 0.404557)	-0.0083 (raw p-value = 0.755172, adjusted p-value = 0.80366485)	-0.0834 (raw p-value = 0.001726, adjusted p-value = 0.00369764)*	-0.09 (raw p-value = 0.000717, adjusted p-value = 0.00164469)*	-0.0673 (raw p-value = 0.011423, adjusted p-value = 0.02083857)*	-0.0674 (raw p-value = 0.011319, adjusted p-value = 0.02068155)*	-0.0103 (raw p-value = 0.69873, adjusted p-value = 0.75834504)	-0.0237 (raw p-value = 0.373858, adjusted p-value = 0.45437001)	0.0116 (raw p-value = 0.66437, adjusted p-value = 0.72765455)	-0.0572 (raw p-value = 0.031769, adjusted p-value = 0.05233106)	-0.1192 (raw p-value = 7e-06, adjusted p-value = 2.161e-05)*
1-palmitoylglycerophosphoinositol*	-0.0339 (raw p-value = 0.202837, adjusted p-value = 0.2698886)	-0.0959 (raw p-value = 0.000311, adjusted p-value = 0.00075733)*	-0.0435 (raw p-value = 0.102696, adjusted p-value = 0.14875485)	-0.015 (raw p-value = 0.572397, adjusted p-value = 0.64472302)	0.0448 (raw p-value = 0.092408, adjusted p-value = 0.13557788)	0.0073 (raw p-value = 0.783035, adjusted p-value = 0.82658929)	-0.0807 (raw p-value = 0.002415, adjusted p-value = 0.00502713)*	-0.0332 (raw p-value = 0.21215, adjusted p-value = 0.28021997)	-0.0436 (raw p-value = 0.101548, adjusted p-value = 0.1472745)	-0.0102 (raw p-value = 0.702663, adjusted p-value = 0.76167718)	-0.0576 (raw p-value = 0.030449, adjusted p-value = 0.05037921)	-0.0744 (raw p-value = 0.005174, adjusted p-value = 0.01010822)*	-0.1046 (raw p-value = 8.2e-05, adjusted p-value = 0.00021667)*	-0.0646 (raw p-value = 0.015153, adjusted p-value = 0.02675367)*	-0.0851 (raw p-value = 0.001373, adjusted p-value = 0.00299341)*	-0.0202 (raw p-value = 0.449157, adjusted p-value = 0.53063069)	-0.01 (raw p-value = 0.706615, adjusted p-value = 0.7645705)	-0.0713 (raw p-value = 0.00735, adjusted p-value = 0.0139109)*	0.0342 (raw p-value = 0.198615, adjusted p-value = 0.26482031)	-0.0726 (raw p-value = 0.006397, adjusted p-value = 0.0122586)*
1-stearoylglycerophosphocholine	-0.0075 (raw p-value = 0.777944, adjusted p-value = 0.82318394)	0.3362 (raw p-value = 0, adjusted p-value = 0)*	-0.0062 (raw p-value = 0.816778, adjusted p-value = 0.85609232)	0.0406 (raw p-value = 0.127754, adjusted p-value = 0.18031619)	0.0408 (raw p-value = 0.125398, adjusted p-value = 0.1772386)	-0.0798 (raw p-value = 0.002715, adjusted p-value = 0.00560149)*	0.2066 (raw p-value = 0, adjusted p-value = 0)*	-0.0078 (raw p-value = 0.769743, adjusted p-value = 0.81683234)	0.1313 (raw p-value = 1e-06, adjusted p-value = 2.56e-06)*	0.0382 (raw p-value = 0.151267, adjusted p-value = 0.20915479)	-0.0384 (raw p-value = 0.149237, adjusted p-value = 0.20659095)	0.0311 (raw p-value = 0.242923, adjusted p-value = 0.31526675)	0.3106 (raw p-value = 0, adjusted p-value = 0)*	0.129 (raw p-value = 1e-06, adjusted p-value = 3.88e-06)*	0.4482 (raw p-value = 0, adjusted p-value = 0)*	0.4171 (raw p-value = 0, adjusted p-value = 0)*	-0.0187 (raw p-value = 0.483314, adjusted p-value = 0.56334781)	0.4397 (raw p-value = 0, adjusted p-value = 0)*	-0.0443 (raw p-value = 0.096553, adjusted p-value = 0.14095622)	0.1711 (raw p-value = 0, adjusted p-value = 0)*
1-stearoylglycerophosphoethanolamine	-0.0243 (raw p-value = 0.362562, adjusted p-value = 0.44299826)	-0.0775 (raw p-value = 0.00356, adjusted p-value = 0.00717585)*	0.0076 (raw p-value = 0.7746, adjusted p-value = 0.82063012)	0.0031 (raw p-value = 0.906871, adjusted p-value = 0.92857261)	0.0127 (raw p-value = 0.633144, adjusted p-value = 0.70006)	0.0478 (raw p-value = 0.072362, adjusted p-value = 0.10902202)	-0.0516 (raw p-value = 0.052458, adjusted p-value = 0.0815749)	0.0318 (raw p-value = 0.233263, adjusted p-value = 0.30418108)	-0.0351 (raw p-value = 0.18806, adjusted p-value = 0.25255887)	-0.0359 (raw p-value = 0.178051, adjusted p-value = 0.24122794)	-0.0037 (raw p-value = 0.889019, adjusted p-value = 0.91427138)	-0.0346 (raw p-value = 0.194101, adjusted p-value = 0.25924259)	-0.0845 (raw p-value = 0.001479, adjusted p-value = 0.00321031)*	-0.0386 (raw p-value = 0.147314, adjusted p-value = 0.20428933)	-0.0585 (raw p-value = 0.028062, adjusted p-value = 0.04673619)*	-0.0204 (raw p-value = 0.44354, adjusted p-value = 0.5248727)	-1e-04 (raw p-value = 0.997875, adjusted p-value = 0.99858251)	0.015 (raw p-value = 0.574379, adjusted p-value = 0.64664618)	-0.0041 (raw p-value = 0.878124, adjusted p-value = 0.90636748)	-0.0735 (raw p-value = 0.005736, adjusted p-value = 0.01108792)*
1-stearoylglycerophosphoinositol	-0.0568 (raw p-value = 0.032744, adjusted p-value = 0.0537991)	-0.0038 (raw p-value = 0.886724, adjusted p-value = 0.91270904)	-0.0459 (raw p-value = 0.085, adjusted p-value = 0.12572843)	0.0281 (raw p-value = 0.290747, adjusted p-value = 0.36760262)	0.0397 (raw p-value = 0.136416, adjusted p-value = 0.19097683)	0.0169 (raw p-value = 0.526004, adjusted p-value = 0.60285564)	0.0122 (raw p-value = 0.64782, adjusted p-value = 0.71361257)	-0.0048 (raw p-value = 0.858012, adjusted p-value = 0.8890474)	0.0427 (raw p-value = 0.108724, adjusted p-value = 0.15620491)	0.0363 (raw p-value = 0.172589, adjusted p-value = 0.23472913)	-0.0446 (raw p-value = 0.093943, adjusted p-value = 0.13754475)	-0.0441 (raw p-value = 0.097747, adjusted p-value = 0.14249353)	-0.0253 (raw p-value = 0.343227, adjusted p-value = 0.42296797)	0.0293 (raw p-value = 0.271894, adjusted p-value = 0.34730844)	-0.0127 (raw p-value = 0.633227, adjusted p-value = 0.70006)	-0.0094 (raw p-value = 0.725524, adjusted p-value = 0.77951595)	-0.036 (raw p-value = 0.176073, adjusted p-value = 0.23896141)	-0.0127 (raw p-value = 0.633551, adjusted p-value = 0.70019847)	0.0302 (raw p-value = 0.257082, adjusted p-value = 0.33084187)	0.0138 (raw p-value = 0.603915, adjusted p-value = 0.67419935)
1,5-anhydroglucitol (1,5-AG)	0.0611 (raw p-value = 0.021653, adjusted p-value = 0.03680886)*	0.0918 (raw p-value = 0.000552, adjusted p-value = 0.00128859)*	-0.1157 (raw p-value = 1.3e-05, adjusted p-value = 3.857e-05)*	0.067 (raw p-value = 0.011777, adjusted p-value = 0.0214135)*	0.0417 (raw p-value = 0.117497, adjusted p-value = 0.16707575)	0.0755 (raw p-value = 0.004546, adjusted p-value = 0.0089868)*	0.1165 (raw p-value = 1.2e-05, adjusted p-value = 3.386e-05)*	0.0625 (raw p-value = 0.018939, adjusted p-value = 0.03261127)*	0.1124 (raw p-value = 2.3e-05, adjusted p-value = 6.561e-05)*	0.0322 (raw p-value = 0.22714, adjusted p-value = 0.29729539)	-0.0307 (raw p-value = 0.248932, adjusted p-value = 0.3218206)	0.0949 (raw p-value = 0.000357, adjusted p-value = 0.00085878)*	0.1076 (raw p-value = 5.2e-05, adjusted p-value = 0.00014022)*	0.1219 (raw p-value = 4e-06, adjusted p-value = 1.36e-05)*	0.0792 (raw p-value = 0.002927, adjusted p-value = 0.00599869)*	0.0876 (raw p-value = 0.000983, adjusted p-value = 0.00219881)*	0.0652 (raw p-value = 0.014298, adjusted p-value = 0.0253823)*	0.067 (raw p-value = 0.011863, adjusted p-value = 0.02154761)*	0.0322 (raw p-value = 0.226697, adjusted p-value = 0.29682523)	0.1019 (raw p-value = 0.000126, adjusted p-value = 0.00032311)*
10-heptadecenoate (17:1n7)	0.0398 (raw p-value = 0.134751, adjusted p-value = 0.18890836)	0.5248 (raw p-value = 0, adjusted p-value = 0)*	0.1085 (raw p-value = 4.4e-05, adjusted p-value = 0.00012114)*	0.3949 (raw p-value = 0, adjusted p-value = 0)*	0.2027 (raw p-value = 0, adjusted p-value = 0)*	0.0194 (raw p-value = 0.465458, adjusted p-value = 0.54630091)	0.3632 (raw p-value = 0, adjusted p-value = 0)*	0.0026 (raw p-value = 0.921487, adjusted p-value = 0.94013021)	0.4731 (raw p-value = 0, adjusted p-value = 0)*	-0.0084 (raw p-value = 0.752224, adjusted p-value = 0.80137288)	-0.1481 (raw p-value = 0, adjusted p-value = 9e-08)*	0.0208 (raw p-value = 0.435041, adjusted p-value = 0.51724341)	0.4358 (raw p-value = 0, adjusted p-value = 0)*	0.3255 (raw p-value = 0, adjusted p-value = 0)*	0.5341 (raw p-value = 0, adjusted p-value = 0)*	0.477 (raw p-value = 0, adjusted p-value = 0)*	-0.0343 (raw p-value = 0.197896, adjusted p-value = 0.26391069)	0.2703 (raw p-value = 0, adjusted p-value = 0)*	0.1132 (raw p-value = 2e-05, adjusted p-value = 5.751e-05)*	0.219 (raw p-value = 0, adjusted p-value = 0)*
10-nonadecenoate (19:1n9)	0.0708 (raw p-value = 0.007774, adjusted p-value = 0.01465158)*	0.5227 (raw p-value = 0, adjusted p-value = 0)*	0.0933 (raw p-value = 0.000452, adjusted p-value = 0.00107217)*	0.4254 (raw p-value = 0, adjusted p-value = 0)*	0.1922 (raw p-value = 0, adjusted p-value = 0)*	-0.0057 (raw p-value = 0.830884, adjusted p-value = 0.8669877)	0.3587 (raw p-value = 0, adjusted p-value = 0)*	0.0163 (raw p-value = 0.539455, adjusted p-value = 0.61507682)	0.4704 (raw p-value = 0, adjusted p-value = 0)*	-0.0111 (raw p-value = 0.677282, adjusted p-value = 0.73961464)	-0.1341 (raw p-value = 0, adjusted p-value = 1.49e-06)*	0.036 (raw p-value = 0.17613, adjusted p-value = 0.23899205)	0.4482 (raw p-value = 0, adjusted p-value = 0)*	0.3222 (raw p-value = 0, adjusted p-value = 0)*	0.525 (raw p-value = 0, adjusted p-value = 0)*	0.4708 (raw p-value = 0, adjusted p-value = 0)*	-0.0524 (raw p-value = 0.049243, adjusted p-value = 0.07696664)	0.2903 (raw p-value = 0, adjusted p-value = 0)*	0.1219 (raw p-value = 4e-06, adjusted p-value = 1.36e-05)*	0.2203 (raw p-value = 0, adjusted p-value = 0)*
10-undecenoate (11:1n1)	0.0721 (raw p-value = 0.006708, adjusted p-value = 0.01278973)*	0.3683 (raw p-value = 0, adjusted p-value = 0)*	0.0845 (raw p-value = 0.00148, adjusted p-value = 0.00321053)*	0.2575 (raw p-value = 0, adjusted p-value = 0)*	0.109 (raw p-value = 4.1e-05, adjusted p-value = 0.00011212)*	-0.0294 (raw p-value = 0.269552, adjusted p-value = 0.34475496)	0.3147 (raw p-value = 0, adjusted p-value = 0)*	0.0038 (raw p-value = 0.886443, adjusted p-value = 0.91255267)	0.3099 (raw p-value = 0, adjusted p-value = 0)*	0.019 (raw p-value = 0.476143, adjusted p-value = 0.55609116)	-0.0755 (raw p-value = 0.004538, adjusted p-value = 0.00897347)*	0.0337 (raw p-value = 0.206281, adjusted p-value = 0.27374922)	0.3369 (raw p-value = 0, adjusted p-value = 0)*	0.2894 (raw p-value = 0, adjusted p-value = 0)*	0.298 (raw p-value = 0, adjusted p-value = 0)*	0.2751 (raw p-value = 0, adjusted p-value = 0)*	-0.0766 (raw p-value = 0.003977, adjusted p-value = 0.00795201)*	0.1736 (raw p-value = 0, adjusted p-value = 0)*	0.0566 (raw p-value = 0.033472, adjusted p-value = 0.05487017)	0.2398 (raw p-value = 0, adjusted p-value = 0)*
2-aminobutyrate	0.1549 (raw p-value = 0, adjusted p-value = 2e-08)*	0.2808 (raw p-value = 0, adjusted p-value = 0)*	0.0362 (raw p-value = 0.173779, adjusted p-value = 0.23616528)	0.2161 (raw p-value = 0, adjusted p-value = 0)*	0.0672 (raw p-value = 0.011515, adjusted p-value = 0.02098964)*	0.0287 (raw p-value = 0.281643, adjusted p-value = 0.35788335)	0.2581 (raw p-value = 0, adjusted p-value = 0)*	0.1248 (raw p-value = 3e-06, adjusted p-value = 8.32e-06)*	0.2377 (raw p-value = 0, adjusted p-value = 0)*	0.1478 (raw p-value = 0, adjusted p-value = 1e-07)*	0.044 (raw p-value = 0.098801, adjusted p-value = 0.14379197)	0.2607 (raw p-value = 0, adjusted p-value = 0)*	0.2623 (raw p-value = 0, adjusted p-value = 0)*	0.236 (raw p-value = 0, adjusted p-value = 0)*	0.2413 (raw p-value = 0, adjusted p-value = 0)*	0.1786 (raw p-value = 0, adjusted p-value = 0)*	0.0758 (raw p-value = 0.004362, adjusted p-value = 0.00866065)*	0.1804 (raw p-value = 0, adjusted p-value = 0)*	-0.0126 (raw p-value = 0.637477, adjusted p-value = 0.70376612)	0.2255 (raw p-value = 0, adjusted p-value = 0)*
2-hydroxybutyrate (AHB)	0.2272 (raw p-value = 0, adjusted p-value = 0)*	0.3305 (raw p-value = 0, adjusted p-value = 0)*	0.0495 (raw p-value = 0.063167, adjusted p-value = 0.09642416)	0.4046 (raw p-value = 0, adjusted p-value = 0)*	0.2155 (raw p-value = 0, adjusted p-value = 0)*	0.1127 (raw p-value = 2.2e-05, adjusted p-value = 6.273e-05)*	0.1748 (raw p-value = 0, adjusted p-value = 0)*	0.1255 (raw p-value = 2e-06, adjusted p-value = 7.3e-06)*	0.3338 (raw p-value = 0, adjusted p-value = 0)*	0.1684 (raw p-value = 0, adjusted p-value = 0)*	-0.0132 (raw p-value = 0.620986, adjusted p-value = 0.68933329)	0.3369 (raw p-value = 0, adjusted p-value = 0)*	0.2733 (raw p-value = 0, adjusted p-value = 0)*	0.1783 (raw p-value = 0, adjusted p-value = 0)*	0.3586 (raw p-value = 0, adjusted p-value = 0)*	0.3519 (raw p-value = 0, adjusted p-value = 0)*	0.1322 (raw p-value = 1e-06, adjusted p-value = 2.15e-06)*	0.2462 (raw p-value = 0, adjusted p-value = 0)*	0.1289 (raw p-value = 1e-06, adjusted p-value = 3.94e-06)*	0.1495 (raw p-value = 0, adjusted p-value = 7e-08)*
2-hydroxyisobutyrate	0.2065 (raw p-value = 0, adjusted p-value = 0)*	0.1654 (raw p-value = 0, adjusted p-value = 0)*	0.151 (raw p-value = 0, adjusted p-value = 5e-08)*	0.2007 (raw p-value = 0, adjusted p-value = 0)*	0.1044 (raw p-value = 8.5e-05, adjusted p-value = 0.00022365)*	0.0797 (raw p-value = 0.002751, adjusted p-value = 0.00567184)*	0.1545 (raw p-value = 0, adjusted p-value = 2e-08)*	0.1318 (raw p-value = 1e-06, adjusted p-value = 2.34e-06)*	0.1819 (raw p-value = 0, adjusted p-value = 0)*	0.1675 (raw p-value = 0, adjusted p-value = 0)*	0.168 (raw p-value = 0, adjusted p-value = 0)*	0.1548 (raw p-value = 0, adjusted p-value = 2e-08)*	0.1549 (raw p-value = 0, adjusted p-value = 2e-08)*	0.1578 (raw p-value = 0, adjusted p-value = 1e-08)*	0.1528 (raw p-value = 0, adjusted p-value = 3e-08)*	0.1516 (raw p-value = 0, adjusted p-value = 4e-08)*	0.165 (raw p-value = 0, adjusted p-value = 0)*	0.0917 (raw p-value = 0.00056, adjusted p-value = 0.00130493)*	0.136 (raw p-value = 0, adjusted p-value = 1.05e-06)*	0.1459 (raw p-value = 0, adjusted p-value = 1.5e-07)*
2-hydroxypalmitate	-0.0352 (raw p-value = 0.18604, adjusted p-value = 0.25046622)	0.0827 (raw p-value = 0.00188, adjusted p-value = 0.00399705)*	-0.0461 (raw p-value = 0.083713, adjusted p-value = 0.12400693)	0.0982 (raw p-value = 0.000219, adjusted p-value = 0.00054446)*	0.0428 (raw p-value = 0.108309, adjusted p-value = 0.15573524)	-0.0031 (raw p-value = 0.906188, adjusted p-value = 0.92804632)	0.0858 (raw p-value = 0.001263, adjusted p-value = 0.00277273)*	0.0344 (raw p-value = 0.196901, adjusted p-value = 0.26268355)	0.0946 (raw p-value = 0.000372, adjusted p-value = 0.00089299)*	0.0252 (raw p-value = 0.343741, adjusted p-value = 0.42345285)	-0.0765 (raw p-value = 0.004053, adjusted p-value = 0.00809599)*	0.0177 (raw p-value = 0.50717, adjusted p-value = 0.58631354)	0.0643 (raw p-value = 0.015779, adjusted p-value = 0.02771758)*	0.0815 (raw p-value = 0.002193, adjusted p-value = 0.00460153)*	0.0855 (raw p-value = 0.001313, adjusted p-value = 0.00286731)*	0.0845 (raw p-value = 0.001496, adjusted p-value = 0.00324241)*	-0.0483 (raw p-value = 0.06948, adjusted p-value = 0.10515055)	0.0525 (raw p-value = 0.048813, adjusted p-value = 0.07634486)	0.0489 (raw p-value = 0.066049, adjusted p-value = 0.10034512)	0.069 (raw p-value = 0.009522, adjusted p-value = 0.01765873)*
2-hydroxystearate	-0.0639 (raw p-value = 0.016333, adjusted p-value = 0.0285638)*	0.0441 (raw p-value = 0.097642, adjusted p-value = 0.14239924)	-0.0283 (raw p-value = 0.288796, adjusted p-value = 0.36565617)	0.0782 (raw p-value = 0.003307, adjusted p-value = 0.00671105)*	0.0321 (raw p-value = 0.227948, adjusted p-value = 0.29814568)	-0.0283 (raw p-value = 0.288191, adjusted p-value = 0.36502127)	0.05 (raw p-value = 0.060615, adjusted p-value = 0.09291021)	-0.0113 (raw p-value = 0.671386, adjusted p-value = 0.73431238)	0.078 (raw p-value = 0.003388, adjusted p-value = 0.00685525)*	0.0259 (raw p-value = 0.331843, adjusted p-value = 0.41094777)	-0.0328 (raw p-value = 0.217966, adjusted p-value = 0.28704308)	-0.0337 (raw p-value = 0.205628, adjusted p-value = 0.27298545)	0.0427 (raw p-value = 0.109224, adjusted p-value = 0.15676342)	0.0505 (raw p-value = 0.057704, adjusted p-value = 0.08896916)	0.0528 (raw p-value = 0.047427, adjusted p-value = 0.07434122)	0.0435 (raw p-value = 0.102091, adjusted p-value = 0.14800053)	-0.0601 (raw p-value = 0.023969, adjusted p-value = 0.04039696)*	0.0388 (raw p-value = 0.145702, adjusted p-value = 0.20253168)	0.0431 (raw p-value = 0.105737, adjusted p-value = 0.15240963)	0.0613 (raw p-value = 0.021297, adjusted p-value = 0.0362476)*
2-linoleoylglycerophosphocholine*	-0.0938 (raw p-value = 0.00042, adjusted p-value = 0.00099868)*	0.1753 (raw p-value = 0, adjusted p-value = 0)*	-0.0658 (raw p-value = 0.01347, adjusted p-value = 0.02408077)*	-0.0724 (raw p-value = 0.0065, adjusted p-value = 0.01241608)*	-0.0702 (raw p-value = 0.008359, adjusted p-value = 0.01563284)*	-0.139 (raw p-value = 0, adjusted p-value = 5.7e-07)*	0.1491 (raw p-value = 0, adjusted p-value = 7e-08)*	-0.0823 (raw p-value = 0.001974, adjusted p-value = 0.00417417)*	0.0092 (raw p-value = 0.730647, adjusted p-value = 0.78314146)	-0.0745 (raw p-value = 0.005086, adjusted p-value = 0.00994922)*	-0.0443 (raw p-value = 0.096119, adjusted p-value = 0.14040982)	-0.086 (raw p-value = 0.001221, adjusted p-value = 0.00268666)*	0.1802 (raw p-value = 0, adjusted p-value = 0)*	0.0851 (raw p-value = 0.001381, adjusted p-value = 0.0030098)*	0.2225 (raw p-value = 0, adjusted p-value = 0)*	0.202 (raw p-value = 0, adjusted p-value = 0)*	-0.1539 (raw p-value = 0, adjusted p-value = 3e-08)*	0.2737 (raw p-value = 0, adjusted p-value = 0)*	-0.1616 (raw p-value = 0, adjusted p-value = 0)*	0.1424 (raw p-value = 0, adjusted p-value = 3e-07)*
2-methylbutyroylcarnitine	1 (raw p-value = 0, adjusted p-value = 0)*	0.2216 (raw p-value = 0, adjusted p-value = 0)*	0.2041 (raw p-value = 0, adjusted p-value = 0)*	0.2563 (raw p-value = 0, adjusted p-value = 0)*	0.326 (raw p-value = 0, adjusted p-value = 0)*	0.1411 (raw p-value = 0, adjusted p-value = 3.8e-07)*	0.2568 (raw p-value = 0, adjusted p-value = 0)*	0.3251 (raw p-value = 0, adjusted p-value = 0)*	0.334 (raw p-value = 0, adjusted p-value = 0)*	0.2763 (raw p-value = 0, adjusted p-value = 0)*	0.4644 (raw p-value = 0, adjusted p-value = 0)*	0.5115 (raw p-value = 0, adjusted p-value = 0)*	0.2672 (raw p-value = 0, adjusted p-value = 0)*	0.2695 (raw p-value = 0, adjusted p-value = 0)*	0.2 (raw p-value = 0, adjusted p-value = 0)*	0.2311 (raw p-value = 0, adjusted p-value = 0)*	0.4895 (raw p-value = 0, adjusted p-value = 0)*	0.2043 (raw p-value = 0, adjusted p-value = 0)*	0.347 (raw p-value = 0, adjusted p-value = 0)*	0.2259 (raw p-value = 0, adjusted p-value = 0)*
2-oleoylglycerophosphocholine*	-0.0274 (raw p-value = 0.30336, adjusted p-value = 0.38108894)	0.306 (raw p-value = 0, adjusted p-value = 0)*	-0.0495 (raw p-value = 0.063289, adjusted p-value = 0.09656844)	0.0198 (raw p-value = 0.457179, adjusted p-value = 0.53848578)	0.0171 (raw p-value = 0.521975, adjusted p-value = 0.59930795)	-0.0921 (raw p-value = 0.000535, adjusted p-value = 0.00125182)*	0.1778 (raw p-value = 0, adjusted p-value = 0)*	-0.0276 (raw p-value = 0.300379, adjusted p-value = 0.37794999)	0.081 (raw p-value = 0.002313, adjusted p-value = 0.00483996)*	-0.0274 (raw p-value = 0.304061, adjusted p-value = 0.38183402)	-0.1232 (raw p-value = 3e-06, adjusted p-value = 1.094e-05)*	-0.0287 (raw p-value = 0.281079, adjusted p-value = 0.35723111)	0.2752 (raw p-value = 0, adjusted p-value = 0)*	0.0898 (raw p-value = 0.000728, adjusted p-value = 0.00166686)*	0.3843 (raw p-value = 0, adjusted p-value = 0)*	0.3221 (raw p-value = 0, adjusted p-value = 0)*	-0.0909 (raw p-value = 0.000627, adjusted p-value = 0.00145219)*	0.3227 (raw p-value = 0, adjusted p-value = 0)*	-0.123 (raw p-value = 4e-06, adjusted p-value = 1.119e-05)*	0.0076 (raw p-value = 0.774453, adjusted p-value = 0.82059689)
2-palmitoylglycerophosphocholine*	0.0301 (raw p-value = 0.258311, adjusted p-value = 0.33206005)	0.3638 (raw p-value = 0, adjusted p-value = 0)*	-0.0449 (raw p-value = 0.091842, adjusted p-value = 0.13488714)	0.086 (raw p-value = 0.00123, adjusted p-value = 0.00270453)*	0.064 (raw p-value = 0.01616, adjusted p-value = 0.02829619)*	-0.081 (raw p-value = 0.002336, adjusted p-value = 0.00488274)*	0.2283 (raw p-value = 0, adjusted p-value = 0)*	0.0311 (raw p-value = 0.243031, adjusted p-value = 0.31528808)	0.1518 (raw p-value = 0, adjusted p-value = 4e-08)*	0.0261 (raw p-value = 0.326404, adjusted p-value = 0.40527775)	-0.0775 (raw p-value = 0.003594, adjusted p-value = 0.0072355)*	0.0466 (raw p-value = 0.080171, adjusted p-value = 0.11924188)	0.3353 (raw p-value = 0, adjusted p-value = 0)*	0.1452 (raw p-value = 0, adjusted p-value = 1.7e-07)*	0.4639 (raw p-value = 0, adjusted p-value = 0)*	0.4552 (raw p-value = 0, adjusted p-value = 0)*	-0.0059 (raw p-value = 0.825069, adjusted p-value = 0.86257786)	0.4 (raw p-value = 0, adjusted p-value = 0)*	-0.0279 (raw p-value = 0.294769, adjusted p-value = 0.37195159)	0.1421 (raw p-value = 0, adjusted p-value = 3.1e-07)*
2-stearoylglycerophosphocholine*	-0.0237 (raw p-value = 0.373079, adjusted p-value = 0.45350129)	0.3071 (raw p-value = 0, adjusted p-value = 0)*	0.0018 (raw p-value = 0.947319, adjusted p-value = 0.96088101)	0.0302 (raw p-value = 0.257603, adjusted p-value = 0.33145169)	0.0374 (raw p-value = 0.160039, adjusted p-value = 0.21960592)	-0.0741 (raw p-value = 0.005346, adjusted p-value = 0.01041495)*	0.198 (raw p-value = 0, adjusted p-value = 0)*	-0.0268 (raw p-value = 0.315192, adjusted p-value = 0.39336338)	0.1111 (raw p-value = 2.9e-05, adjusted p-value = 8.042e-05)*	0.0176 (raw p-value = 0.508509, adjusted p-value = 0.58747699)	-0.056 (raw p-value = 0.035294, adjusted p-value = 0.05742734)	-0.0039 (raw p-value = 0.883989, adjusted p-value = 0.91055755)	0.2811 (raw p-value = 0, adjusted p-value = 0)*	0.1221 (raw p-value = 4e-06, adjusted p-value = 1.311e-05)*	0.419 (raw p-value = 0, adjusted p-value = 0)*	0.3901 (raw p-value = 0, adjusted p-value = 0)*	-0.035 (raw p-value = 0.189056, adjusted p-value = 0.25384858)	0.4162 (raw p-value = 0, adjusted p-value = 0)*	-0.0647 (raw p-value = 0.015146, adjusted p-value = 0.02675203)*	0.1614 (raw p-value = 0, adjusted p-value = 0)*
2-tetradecenoyl carnitine	0.2216 (raw p-value = 0, adjusted p-value = 0)*	1 (raw p-value = 0, adjusted p-value = 0)*	0.0556 (raw p-value = 0.036829, adjusted p-value = 0.05963575)	0.5601 (raw p-value = 0, adjusted p-value = 0)*	0.3112 (raw p-value = 0, adjusted p-value = 0)*	0.0418 (raw p-value = 0.116387, adjusted p-value = 0.16576471)	0.7148 (raw p-value = 0, adjusted p-value = 0)*	0.2372 (raw p-value = 0, adjusted p-value = 0)*	0.6381 (raw p-value = 0, adjusted p-value = 0)*	0.1238 (raw p-value = 3e-06, adjusted p-value = 9.81e-06)*	-0.0477 (raw p-value = 0.073293, adjusted p-value = 0.11014174)	0.1387 (raw p-value = 0, adjusted p-value = 6.1e-07)*	0.8376 (raw p-value = 0, adjusted p-value = 0)*	0.6081 (raw p-value = 0, adjusted p-value = 0)*	0.7826 (raw p-value = 0, adjusted p-value = 0)*	0.6872 (raw p-value = 0, adjusted p-value = 0)*	0.1413 (raw p-value = 0, adjusted p-value = 3.6e-07)*	0.5255 (raw p-value = 0, adjusted p-value = 0)*	0.2106 (raw p-value = 0, adjusted p-value = 0)*	0.5586 (raw p-value = 0, adjusted p-value = 0)*
3-(4-hydroxyphenyl)lactate	0.4215 (raw p-value = 0, adjusted p-value = 0)*	0.1488 (raw p-value = 0, adjusted p-value = 8e-08)*	0.0218 (raw p-value = 0.412998, adjusted p-value = 0.49453327)	0.2093 (raw p-value = 0, adjusted p-value = 0)*	0.2059 (raw p-value = 0, adjusted p-value = 0)*	0.0792 (raw p-value = 0.002908, adjusted p-value = 0.00596162)*	0.1154 (raw p-value = 1.4e-05, adjusted p-value = 4.054e-05)*	0.2723 (raw p-value = 0, adjusted p-value = 0)*	0.1773 (raw p-value = 0, adjusted p-value = 0)*	0.2351 (raw p-value = 0, adjusted p-value = 0)*	0.1308 (raw p-value = 1e-06, adjusted p-value = 2.82e-06)*	0.3489 (raw p-value = 0, adjusted p-value = 0)*	0.1554 (raw p-value = 0, adjusted p-value = 2e-08)*	0.1124 (raw p-value = 2.3e-05, adjusted p-value = 6.542e-05)*	0.1774 (raw p-value = 0, adjusted p-value = 0)*	0.2232 (raw p-value = 0, adjusted p-value = 0)*	0.2873 (raw p-value = 0, adjusted p-value = 0)*	0.2004 (raw p-value = 0, adjusted p-value = 0)*	0.2647 (raw p-value = 0, adjusted p-value = 0)*	0.1015 (raw p-value = 0.000134, adjusted p-value = 0.00034303)*
3-carboxy-4-methyl-5-propyl-2-furanpropanoate (CMPF)	0.1121 (raw p-value = 2.4e-05, adjusted p-value = 6.841e-05)*	-0.0046 (raw p-value = 0.862372, adjusted p-value = 0.89258847)	-0.0351 (raw p-value = 0.187584, adjusted p-value = 0.25212271)	-0.0051 (raw p-value = 0.847217, adjusted p-value = 0.87976929)	0.0251 (raw p-value = 0.345615, adjusted p-value = 0.42539145)	-0.0574 (raw p-value = 0.030991, adjusted p-value = 0.05119258)	0.0319 (raw p-value = 0.230934, adjusted p-value = 0.30136654)	0.1266 (raw p-value = 2e-06, adjusted p-value = 6.06e-06)*	0.0203 (raw p-value = 0.446709, adjusted p-value = 0.52800377)	0.0921 (raw p-value = 0.000529, adjusted p-value = 0.00123936)*	0.1183 (raw p-value = 8e-06, adjusted p-value = 2.5e-05)*	0.2058 (raw p-value = 0, adjusted p-value = 0)*	0.0273 (raw p-value = 0.304707, adjusted p-value = 0.38244165)	0.0384 (raw p-value = 0.148899, adjusted p-value = 0.20624461)	-6e-04 (raw p-value = 0.981449, adjusted p-value = 0.98633922)	-0.0254 (raw p-value = 0.341126, adjusted p-value = 0.42059842)	0.079 (raw p-value = 0.002975, adjusted p-value = 0.00608208)*	0.0124 (raw p-value = 0.641677, adjusted p-value = 0.7078496)	0.0138 (raw p-value = 0.604284, adjusted p-value = 0.67450517)	0.0313 (raw p-value = 0.240539, adjusted p-value = 0.31282486)
3-dehydrocarnitine*	0.2041 (raw p-value = 0, adjusted p-value = 0)*	0.0556 (raw p-value = 0.036829, adjusted p-value = 0.05963575)	1 (raw p-value = 0, adjusted p-value = 0)*	0.1891 (raw p-value = 0, adjusted p-value = 0)*	0.2047 (raw p-value = 0, adjusted p-value = 0)*	0.2329 (raw p-value = 0, adjusted p-value = 0)*	0.0876 (raw p-value = 0.000989, adjusted p-value = 0.00220931)*	0.1642 (raw p-value = 0, adjusted p-value = 0)*	0.19 (raw p-value = 0, adjusted p-value = 0)*	0.1609 (raw p-value = 0, adjusted p-value = 1e-08)*	0.2092 (raw p-value = 0, adjusted p-value = 0)*	0.1841 (raw p-value = 0, adjusted p-value = 0)*	0.0782 (raw p-value = 0.003278, adjusted p-value = 0.00665731)*	0.1035 (raw p-value = 9.9e-05, adjusted p-value = 0.00025634)*	0.0646 (raw p-value = 0.01519, adjusted p-value = 0.02680406)*	0.075 (raw p-value = 0.004816, adjusted p-value = 0.00946083)*	0.2531 (raw p-value = 0, adjusted p-value = 0)*	0.092 (raw p-value = 0.000538, adjusted p-value = 0.00125668)*	0.2395 (raw p-value = 0, adjusted p-value = 0)*	0.0901 (raw p-value = 0.000704, adjusted p-value = 0.00161537)*
3-hydroxybutyrate (BHBA)	0.0562 (raw p-value = 0.0347, adjusted p-value = 0.05659125)	0.5542 (raw p-value = 0, adjusted p-value = 0)*	-0.0308 (raw p-value = 0.247985, adjusted p-value = 0.32083043)	0.4947 (raw p-value = 0, adjusted p-value = 0)*	0.1123 (raw p-value = 2.4e-05, adjusted p-value = 6.72e-05)*	-0.0871 (raw p-value = 0.001053, adjusted p-value = 0.00233761)*	0.3644 (raw p-value = 0, adjusted p-value = 0)*	0.0218 (raw p-value = 0.413289, adjusted p-value = 0.49479718)	0.4234 (raw p-value = 0, adjusted p-value = 0)*	-0.0154 (raw p-value = 0.562409, adjusted p-value = 0.63589456)	-0.1592 (raw p-value = 0, adjusted p-value = 1e-08)*	0.0699 (raw p-value = 0.008607, adjusted p-value = 0.01605438)*	0.4682 (raw p-value = 0, adjusted p-value = 0)*	0.326 (raw p-value = 0, adjusted p-value = 0)*	0.5097 (raw p-value = 0, adjusted p-value = 0)*	0.4079 (raw p-value = 0, adjusted p-value = 0)*	-0.119 (raw p-value = 7e-06, adjusted p-value = 2.23e-05)*	0.2863 (raw p-value = 0, adjusted p-value = 0)*	0.0311 (raw p-value = 0.242791, adjusted p-value = 0.31520873)	0.2955 (raw p-value = 0, adjusted p-value = 0)*
3-indoxyl sulfate	0.2305 (raw p-value = 0, adjusted p-value = 0)*	-0.122 (raw p-value = 4e-06, adjusted p-value = 1.346e-05)*	0.0334 (raw p-value = 0.210014, adjusted p-value = 0.27765959)	-0.1059 (raw p-value = 6.7e-05, adjusted p-value = 0.00017914)*	-0.0243 (raw p-value = 0.362084, adjusted p-value = 0.44265194)	-0.0766 (raw p-value = 0.004008, adjusted p-value = 0.0080088)*	-0.0541 (raw p-value = 0.042202, adjusted p-value = 0.06710523)	0.0533 (raw p-value = 0.045238, adjusted p-value = 0.07127502)	-0.0811 (raw p-value = 0.002284, adjusted p-value = 0.00478294)*	0.0873 (raw p-value = 0.001034, adjusted p-value = 0.00229977)*	0.3325 (raw p-value = 0, adjusted p-value = 0)*	0.152 (raw p-value = 0, adjusted p-value = 4e-08)*	-0.0613 (raw p-value = 0.021232, adjusted p-value = 0.03615488)*	-0.0691 (raw p-value = 0.009468, adjusted p-value = 0.01757621)*	-0.1146 (raw p-value = 1.6e-05, adjusted p-value = 4.643e-05)*	-0.0542 (raw p-value = 0.041821, adjusted p-value = 0.06660493)	0.1892 (raw p-value = 0, adjusted p-value = 0)*	-0.0169 (raw p-value = 0.526748, adjusted p-value = 0.6035115)	0.093 (raw p-value = 0.000469, adjusted p-value = 0.00110774)*	-0.0353 (raw p-value = 0.184686, adjusted p-value = 0.24878511)
3-methoxytyrosine	0.0321 (raw p-value = 0.227959, adjusted p-value = 0.29814568)	0.0882 (raw p-value = 0.000914, adjusted p-value = 0.00205599)*	0.1312 (raw p-value = 1e-06, adjusted p-value = 2.59e-06)*	0.0532 (raw p-value = 0.045582, adjusted p-value = 0.07176903)	0.0313 (raw p-value = 0.240556, adjusted p-value = 0.31282486)	-0.0517 (raw p-value = 0.052269, adjusted p-value = 0.08131831)	0.1012 (raw p-value = 0.00014, adjusted p-value = 0.00035636)*	0.0702 (raw p-value = 0.008328, adjusted p-value = 0.01558825)*	0.0988 (raw p-value = 2e-04, adjusted p-value = 0.00049842)*	0.01 (raw p-value = 0.706767, adjusted p-value = 0.7645705)	0.0085 (raw p-value = 0.749628, adjusted p-value = 0.79896966)	-0.0186 (raw p-value = 0.485912, adjusted p-value = 0.5657221)	0.0699 (raw p-value = 0.008647, adjusted p-value = 0.01612482)*	0.1149 (raw p-value = 1.5e-05, adjusted p-value = 4.392e-05)*	0.0698 (raw p-value = 0.00876, adjusted p-value = 0.0163262)*	0.0297 (raw p-value = 0.265538, adjusted p-value = 0.34021422)	-0.0125 (raw p-value = 0.639141, adjusted p-value = 0.70516265)	0.0228 (raw p-value = 0.391099, adjusted p-value = 0.47218678)	0.1134 (raw p-value = 2e-05, adjusted p-value = 5.601e-05)*	0.1448 (raw p-value = 0, adjusted p-value = 1.8e-07)*
3-methyl-2-oxobutyrate	0.2563 (raw p-value = 0, adjusted p-value = 0)*	0.1712 (raw p-value = 0, adjusted p-value = 0)*	-0.0017 (raw p-value = 0.948507, adjusted p-value = 0.96158239)	0.2198 (raw p-value = 0, adjusted p-value = 0)*	0.2285 (raw p-value = 0, adjusted p-value = 0)*	0.0938 (raw p-value = 0.000416, adjusted p-value = 0.00099027)*	0.0856 (raw p-value = 0.001296, adjusted p-value = 0.00283448)*	0.1296 (raw p-value = 1e-06, adjusted p-value = 3.51e-06)*	0.2118 (raw p-value = 0, adjusted p-value = 0)*	0.139 (raw p-value = 0, adjusted p-value = 5.8e-07)*	0.0612 (raw p-value = 0.021495, adjusted p-value = 0.03655912)*	0.3752 (raw p-value = 0, adjusted p-value = 0)*	0.147 (raw p-value = 0, adjusted p-value = 1.2e-07)*	0.0877 (raw p-value = 0.000976, adjusted p-value = 0.00218572)*	0.2077 (raw p-value = 0, adjusted p-value = 0)*	0.2447 (raw p-value = 0, adjusted p-value = 0)*	0.1976 (raw p-value = 0, adjusted p-value = 0)*	0.1626 (raw p-value = 0, adjusted p-value = 0)*	0.0995 (raw p-value = 0.000182, adjusted p-value = 0.00045485)*	0.0509 (raw p-value = 0.055776, adjusted p-value = 0.08629748)
3-methyl-2-oxovalerate	0.3549 (raw p-value = 0, adjusted p-value = 0)*	0.0909 (raw p-value = 0.000629, adjusted p-value = 0.00145614)*	-0.009 (raw p-value = 0.736434, adjusted p-value = 0.78835859)	0.1152 (raw p-value = 1.4e-05, adjusted p-value = 4.155e-05)*	0.1711 (raw p-value = 0, adjusted p-value = 0)*	0.1074 (raw p-value = 5.3e-05, adjusted p-value = 0.00014439)*	0.0491 (raw p-value = 0.065034, adjusted p-value = 0.09897363)	0.1578 (raw p-value = 0, adjusted p-value = 1e-08)*	0.1132 (raw p-value = 2e-05, adjusted p-value = 5.815e-05)*	0.2114 (raw p-value = 0, adjusted p-value = 0)*	0.0903 (raw p-value = 0.00068, adjusted p-value = 0.00156579)*	0.3858 (raw p-value = 0, adjusted p-value = 0)*	0.1052 (raw p-value = 7.6e-05, adjusted p-value = 0.00020033)*	0.0375 (raw p-value = 0.159393, adjusted p-value = 0.21906022)	0.1432 (raw p-value = 0, adjusted p-value = 2.5e-07)*	0.1982 (raw p-value = 0, adjusted p-value = 0)*	0.2725 (raw p-value = 0, adjusted p-value = 0)*	0.1879 (raw p-value = 0, adjusted p-value = 0)*	0.1284 (raw p-value = 1e-06, adjusted p-value = 4.33e-06)*	0.0063 (raw p-value = 0.814544, adjusted p-value = 0.85473859)
4-acetamidobutanoate	0.2369 (raw p-value = 0, adjusted p-value = 0)*	0.1752 (raw p-value = 0, adjusted p-value = 0)*	0.1667 (raw p-value = 0, adjusted p-value = 0)*	0.2273 (raw p-value = 0, adjusted p-value = 0)*	0.1548 (raw p-value = 0, adjusted p-value = 2e-08)*	0.0014 (raw p-value = 0.958401, adjusted p-value = 0.96847789)	0.1303 (raw p-value = 1e-06, adjusted p-value = 3.09e-06)*	0.2303 (raw p-value = 0, adjusted p-value = 0)*	0.1617 (raw p-value = 0, adjusted p-value = 0)*	0.0922 (raw p-value = 0.000529, adjusted p-value = 0.00123936)*	0.1154 (raw p-value = 1.4e-05, adjusted p-value = 4.067e-05)*	0.1166 (raw p-value = 1.1e-05, adjusted p-value = 3.31e-05)*	0.1489 (raw p-value = 0, adjusted p-value = 8e-08)*	0.1231 (raw p-value = 3e-06, adjusted p-value = 1.1e-05)*	0.1401 (raw p-value = 0, adjusted p-value = 4.6e-07)*	0.126 (raw p-value = 2e-06, adjusted p-value = 6.7e-06)*	0.151 (raw p-value = 0, adjusted p-value = 5e-08)*	0.1039 (raw p-value = 9.3e-05, adjusted p-value = 0.00024207)*	0.2363 (raw p-value = 0, adjusted p-value = 0)*	0.1199 (raw p-value = 6e-06, adjusted p-value = 1.915e-05)*
4-methyl-2-oxopentanoate	0.2889 (raw p-value = 0, adjusted p-value = 0)*	0.1228 (raw p-value = 4e-06, adjusted p-value = 1.175e-05)*	-0.0421 (raw p-value = 0.114185, adjusted p-value = 0.16321752)	0.1273 (raw p-value = 2e-06, adjusted p-value = 5.33e-06)*	0.1479 (raw p-value = 0, adjusted p-value = 1e-07)*	0.1193 (raw p-value = 7e-06, adjusted p-value = 2.132e-05)*	0.0702 (raw p-value = 0.008298, adjusted p-value = 0.01554851)*	0.1367 (raw p-value = 0, adjusted p-value = 9.1e-07)*	0.1126 (raw p-value = 2.3e-05, adjusted p-value = 6.419e-05)*	0.1989 (raw p-value = 0, adjusted p-value = 0)*	0.0854 (raw p-value = 0.001323, adjusted p-value = 0.00289004)*	0.3732 (raw p-value = 0, adjusted p-value = 0)*	0.1174 (raw p-value = 1e-05, adjusted p-value = 2.927e-05)*	0.0527 (raw p-value = 0.047743, adjusted p-value = 0.07482013)	0.146 (raw p-value = 0, adjusted p-value = 1.4e-07)*	0.1953 (raw p-value = 0, adjusted p-value = 0)*	0.2279 (raw p-value = 0, adjusted p-value = 0)*	0.1582 (raw p-value = 0, adjusted p-value = 1e-08)*	0.0791 (raw p-value = 0.002948, adjusted p-value = 0.00603605)*	0.0067 (raw p-value = 0.801634, adjusted p-value = 0.84307085)
4-vinylphenol sulfate	0.0525 (raw p-value = 0.048511, adjusted p-value = 0.07590541)	-0.0541 (raw p-value = 0.042079, adjusted p-value = 0.06693901)	0.0049 (raw p-value = 0.85333, adjusted p-value = 0.88491631)	-0.0217 (raw p-value = 0.415673, adjusted p-value = 0.49739856)	0.0204 (raw p-value = 0.444747, adjusted p-value = 0.52612522)	0.0177 (raw p-value = 0.506424, adjusted p-value = 0.58573992)	-0.0913 (raw p-value = 0.000596, adjusted p-value = 0.00138233)*	0.0614 (raw p-value = 0.021053, adjusted p-value = 0.03588454)*	-0.0759 (raw p-value = 0.004349, adjusted p-value = 0.00863641)*	0.0776 (raw p-value = 0.003517, adjusted p-value = 0.00710209)*	0.03 (raw p-value = 0.260235, adjusted p-value = 0.33404651)	0.135 (raw p-value = 0, adjusted p-value = 1.27e-06)*	-0.0443 (raw p-value = 0.096145, adjusted p-value = 0.14041873)	-0.0954 (raw p-value = 0.000335, adjusted p-value = 0.00081105)*	-0.0357 (raw p-value = 0.180006, adjusted p-value = 0.24340941)	-0.0048 (raw p-value = 0.858002, adjusted p-value = 0.8890474)	0.1204 (raw p-value = 6e-06, adjusted p-value = 1.747e-05)*	0.0663 (raw p-value = 0.012761, adjusted p-value = 0.02295944)*	0.0373 (raw p-value = 0.161737, adjusted p-value = 0.22150583)	-0.1199 (raw p-value = 6e-06, adjusted p-value = 1.897e-05)*
5-dodecenoate (12:1n7)	-0.0539 (raw p-value = 0.043015, adjusted p-value = 0.06815162)	0.501 (raw p-value = 0, adjusted p-value = 0)*	0.025 (raw p-value = 0.347852, adjusted p-value = 0.42784556)	0.3223 (raw p-value = 0, adjusted p-value = 0)*	0.1243 (raw p-value = 3e-06, adjusted p-value = 8.96e-06)*	-0.0214 (raw p-value = 0.422177, adjusted p-value = 0.50415628)	0.4301 (raw p-value = 0, adjusted p-value = 0)*	0.0204 (raw p-value = 0.443516, adjusted p-value = 0.5248727)	0.4185 (raw p-value = 0, adjusted p-value = 0)*	-0.0658 (raw p-value = 0.013467, adjusted p-value = 0.02408077)*	-0.2005 (raw p-value = 0, adjusted p-value = 0)*	-0.122 (raw p-value = 4e-06, adjusted p-value = 1.329e-05)*	0.4471 (raw p-value = 0, adjusted p-value = 0)*	0.3924 (raw p-value = 0, adjusted p-value = 0)*	0.406 (raw p-value = 0, adjusted p-value = 0)*	0.3276 (raw p-value = 0, adjusted p-value = 0)*	-0.1636 (raw p-value = 0, adjusted p-value = 0)*	0.1683 (raw p-value = 0, adjusted p-value = 0)*	0.0194 (raw p-value = 0.465401, adjusted p-value = 0.54630091)	0.3025 (raw p-value = 0, adjusted p-value = 0)*
5-oxoproline	0.1122 (raw p-value = 2.4e-05, adjusted p-value = 6.784e-05)*	-0.0063 (raw p-value = 0.813714, adjusted p-value = 0.85412101)	0.0136 (raw p-value = 0.609473, adjusted p-value = 0.67943745)	-0.2117 (raw p-value = 0, adjusted p-value = 0)*	-0.0313 (raw p-value = 0.239277, adjusted p-value = 0.31144805)	0.0813 (raw p-value = 0.002241, adjusted p-value = 0.00469917)*	0.0309 (raw p-value = 0.245844, adjusted p-value = 0.31829482)	-0.0553 (raw p-value = 0.037746, adjusted p-value = 0.06096696)	-0.0231 (raw p-value = 0.386247, adjusted p-value = 0.46733537)	0.0675 (raw p-value = 0.011266, adjusted p-value = 0.02059537)*	-0.046 (raw p-value = 0.084215, adjusted p-value = 0.12467131)	0.0357 (raw p-value = 0.180386, adjusted p-value = 0.24383072)	-0.0015 (raw p-value = 0.955136, adjusted p-value = 0.96566801)	0.0425 (raw p-value = 0.11034, adjusted p-value = 0.15820431)	-0.0175 (raw p-value = 0.510517, adjusted p-value = 0.5892186)	-0.027 (raw p-value = 0.31011, adjusted p-value = 0.38802191)	-0.156 (raw p-value = 0, adjusted p-value = 2e-08)*	0.0064 (raw p-value = 0.810133, adjusted p-value = 0.8506156)	-0.0658 (raw p-value = 0.013495, adjusted p-value = 0.02411484)*	0.0335 (raw p-value = 0.208975, adjusted p-value = 0.27644037)
7-alpha-hydroxy-3-oxo-4-cholestenoate (7-Hoca)	0.1004 (raw p-value = 0.000158, adjusted p-value = 0.00039916)*	0.0999 (raw p-value = 0.000171, adjusted p-value = 0.00043114)*	0.0581 (raw p-value = 0.029222, adjusted p-value = 0.04846473)*	0.1228 (raw p-value = 4e-06, adjusted p-value = 1.175e-05)*	0.1848 (raw p-value = 0, adjusted p-value = 0)*	0.0859 (raw p-value = 0.001235, adjusted p-value = 0.00271313)*	0.0498 (raw p-value = 0.061297, adjusted p-value = 0.09389334)	0.1043 (raw p-value = 8.6e-05, adjusted p-value = 0.00022594)*	0.1057 (raw p-value = 6.9e-05, adjusted p-value = 0.00018453)*	0.0292 (raw p-value = 0.273803, adjusted p-value = 0.34936712)	-0.0791 (raw p-value = 0.002941, adjusted p-value = 0.00602431)*	0.0646 (raw p-value = 0.015154, adjusted p-value = 0.02675367)*	0.0873 (raw p-value = 0.00103, adjusted p-value = 0.0022921)*	0.0536 (raw p-value = 0.044162, adjusted p-value = 0.0696882)	0.1465 (raw p-value = 0, adjusted p-value = 1.3e-07)*	0.1624 (raw p-value = 0, adjusted p-value = 0)*	0.1208 (raw p-value = 5e-06, adjusted p-value = 1.641e-05)*	0.1461 (raw p-value = 0, adjusted p-value = 1.4e-07)*	0.1405 (raw p-value = 0, adjusted p-value = 4.3e-07)*	0.0448 (raw p-value = 0.09224, adjusted p-value = 0.13535905)
7-methylguanine	0.0917 (raw p-value = 0.000561, adjusted p-value = 0.0013073)*	0.0967 (raw p-value = 0.000275, adjusted p-value = 0.00067329)*	-0.021 (raw p-value = 0.431524, adjusted p-value = 0.5138401)	0.0779 (raw p-value = 0.003404, adjusted p-value = 0.00688495)*	0.046 (raw p-value = 0.083998, adjusted p-value = 0.12440163)	-0.0641 (raw p-value = 0.015983, adjusted p-value = 0.02803464)*	0.0727 (raw p-value = 0.006308, adjusted p-value = 0.01209974)*	0.0391 (raw p-value = 0.141813, adjusted p-value = 0.19782605)	0.0881 (raw p-value = 0.000929, adjusted p-value = 0.00208663)*	0.0052 (raw p-value = 0.845621, adjusted p-value = 0.87859969)	-0.0109 (raw p-value = 0.681123, adjusted p-value = 0.74299044)	0.0805 (raw p-value = 0.002468, adjusted p-value = 0.00512684)*	0.0962 (raw p-value = 0.000297, adjusted p-value = 0.00072292)*	0.0765 (raw p-value = 0.004056, adjusted p-value = 0.00810113)*	0.0913 (raw p-value = 0.000594, adjusted p-value = 0.00137963)*	0.0753 (raw p-value = 0.004648, adjusted p-value = 0.00915611)*	0.0489 (raw p-value = 0.066487, adjusted p-value = 0.10096796)	0.0866 (raw p-value = 0.001132, adjusted p-value = 0.0025033)*	0.1093 (raw p-value = 3.9e-05, adjusted p-value = 0.00010671)*	0.1003 (raw p-value = 0.00016, adjusted p-value = 0.00040538)*
acetylcarnitine	0.2563 (raw p-value = 0, adjusted p-value = 0)*	0.5601 (raw p-value = 0, adjusted p-value = 0)*	0.1891 (raw p-value = 0, adjusted p-value = 0)*	1 (raw p-value = 0, adjusted p-value = 0)*	0.3916 (raw p-value = 0, adjusted p-value = 0)*	0.1434 (raw p-value = 0, adjusted p-value = 2.4e-07)*	0.4055 (raw p-value = 0, adjusted p-value = 0)*	0.3698 (raw p-value = 0, adjusted p-value = 0)*	0.5699 (raw p-value = 0, adjusted p-value = 0)*	0.149 (raw p-value = 0, adjusted p-value = 8e-08)*	0.1199 (raw p-value = 6e-06, adjusted p-value = 1.919e-05)*	0.223 (raw p-value = 0, adjusted p-value = 0)*	0.4849 (raw p-value = 0, adjusted p-value = 0)*	0.3935 (raw p-value = 0, adjusted p-value = 0)*	0.5312 (raw p-value = 0, adjusted p-value = 0)*	0.4987 (raw p-value = 0, adjusted p-value = 0)*	0.4911 (raw p-value = 0, adjusted p-value = 0)*	0.3979 (raw p-value = 0, adjusted p-value = 0)*	0.4749 (raw p-value = 0, adjusted p-value = 0)*	0.3576 (raw p-value = 0, adjusted p-value = 0)*
acetylphosphate	-0.0426 (raw p-value = 0.109599, adjusted p-value = 0.15723849)	-0.1053 (raw p-value = 7.5e-05, adjusted p-value = 0.00019773)*	0.041 (raw p-value = 0.123271, adjusted p-value = 0.17451241)	-0.0258 (raw p-value = 0.332779, adjusted p-value = 0.41196182)	-0.0476 (raw p-value = 0.073622, adjusted p-value = 0.11059018)	0.0807 (raw p-value = 0.002408, adjusted p-value = 0.00501378)*	-0.0582 (raw p-value = 0.028785, adjusted p-value = 0.0478399)*	-0.0245 (raw p-value = 0.357548, adjusted p-value = 0.43809226)	0.003 (raw p-value = 0.908886, adjusted p-value = 0.92982706)	-0.0195 (raw p-value = 0.463161, adjusted p-value = 0.54380757)	-0.0258 (raw p-value = 0.333248, adjusted p-value = 0.41247075)	-0.0636 (raw p-value = 0.016815, adjusted p-value = 0.02930495)*	-0.1419 (raw p-value = 0, adjusted p-value = 3.3e-07)*	0.0028 (raw p-value = 0.917455, adjusted p-value = 0.93655779)	-0.1679 (raw p-value = 0, adjusted p-value = 0)*	-0.1447 (raw p-value = 0, adjusted p-value = 1.8e-07)*	-0.0795 (raw p-value = 0.002812, adjusted p-value = 0.00578661)*	-0.1661 (raw p-value = 0, adjusted p-value = 0)*	-0.0366 (raw p-value = 0.169714, adjusted p-value = 0.2312193)	-0.0095 (raw p-value = 0.720955, adjusted p-value = 0.77590632)
ADpSGEGDFXAEGGGVR*	0.0148 (raw p-value = 0.578721, adjusted p-value = 0.65029001)	0.0615 (raw p-value = 0.020867, adjusted p-value = 0.03561139)*	0.0834 (raw p-value = 0.001718, adjusted p-value = 0.00368254)*	0.0832 (raw p-value = 0.00175, adjusted p-value = 0.00374657)*	0.0336 (raw p-value = 0.207551, adjusted p-value = 0.27512336)	0.0697 (raw p-value = 0.008777, adjusted p-value = 0.01635391)*	0.08 (raw p-value = 0.002652, adjusted p-value = 0.00548559)*	0.0546 (raw p-value = 0.040188, adjusted p-value = 0.0643229)	0.1242 (raw p-value = 3e-06, adjusted p-value = 9.14e-06)*	0.0157 (raw p-value = 0.556874, adjusted p-value = 0.62997579)	0.0669 (raw p-value = 0.011997, adjusted p-value = 0.02175132)*	-0.0476 (raw p-value = 0.074018, adjusted p-value = 0.11101971)	0.0588 (raw p-value = 0.02728, adjusted p-value = 0.04548755)*	0.0872 (raw p-value = 0.001039, adjusted p-value = 0.0023099)*	0.0283 (raw p-value = 0.287805, adjusted p-value = 0.36466349)	0.0161 (raw p-value = 0.545758, adjusted p-value = 0.6204874)	0.0056 (raw p-value = 0.833018, adjusted p-value = 0.86877686)	-0.0326 (raw p-value = 0.220885, adjusted p-value = 0.29013011)	0.0623 (raw p-value = 0.019316, adjusted p-value = 0.03317952)*	0.094 (raw p-value = 0.000409, adjusted p-value = 0.00097635)*
adrenate (22:4n6)	0.0368 (raw p-value = 0.16748, adjusted p-value = 0.22857273)	0.3521 (raw p-value = 0, adjusted p-value = 0)*	-0.0389 (raw p-value = 0.144428, adjusted p-value = 0.20107637)	0.276 (raw p-value = 0, adjusted p-value = 0)*	0.1545 (raw p-value = 0, adjusted p-value = 2e-08)*	-0.0192 (raw p-value = 0.471164, adjusted p-value = 0.55182778)	0.1942 (raw p-value = 0, adjusted p-value = 0)*	-0.0152 (raw p-value = 0.567654, adjusted p-value = 0.64040228)	0.3014 (raw p-value = 0, adjusted p-value = 0)*	0.0198 (raw p-value = 0.456344, adjusted p-value = 0.53786063)	-0.1245 (raw p-value = 3e-06, adjusted p-value = 8.72e-06)*	0.0502 (raw p-value = 0.05954, adjusted p-value = 0.09152026)	0.3074 (raw p-value = 0, adjusted p-value = 0)*	0.1804 (raw p-value = 0, adjusted p-value = 0)*	0.4026 (raw p-value = 0, adjusted p-value = 0)*	0.3775 (raw p-value = 0, adjusted p-value = 0)*	0.0128 (raw p-value = 0.631366, adjusted p-value = 0.69843989)	0.2538 (raw p-value = 0, adjusted p-value = 0)*	0.0672 (raw p-value = 0.011534, adjusted p-value = 0.02101378)*	0.1754 (raw p-value = 0, adjusted p-value = 0)*
ADSGEGDFXAEGGGVR*	0.0206 (raw p-value = 0.438411, adjusted p-value = 0.520111)	0.0113 (raw p-value = 0.671544, adjusted p-value = 0.73437076)	0.1077 (raw p-value = 5.1e-05, adjusted p-value = 0.000138)*	0.093 (raw p-value = 0.000466, adjusted p-value = 0.00110122)*	0.1011 (raw p-value = 0.000142, adjusted p-value = 0.00036149)*	0.084 (raw p-value = 0.001598, adjusted p-value = 0.00344398)*	-0.0163 (raw p-value = 0.541888, adjusted p-value = 0.61725267)	0.0184 (raw p-value = 0.490131, adjusted p-value = 0.56997605)	0.0862 (raw p-value = 0.001195, adjusted p-value = 0.00263387)*	0.0417 (raw p-value = 0.117124, adjusted p-value = 0.16664566)	0.0023 (raw p-value = 0.93193, adjusted p-value = 0.94845451)	0.0213 (raw p-value = 0.425002, adjusted p-value = 0.50718573)	0.015 (raw p-value = 0.574629, adjusted p-value = 0.64682436)	0.0068 (raw p-value = 0.797982, adjusted p-value = 0.83998084)	0.0287 (raw p-value = 0.28177, adjusted p-value = 0.35797995)	0.0269 (raw p-value = 0.311782, adjusted p-value = 0.38959005)	0.0926 (raw p-value = 0.000497, adjusted p-value = 0.00116856)*	0.0377 (raw p-value = 0.156584, adjusted p-value = 0.21578862)	0.1298 (raw p-value = 1e-06, adjusted p-value = 3.36e-06)*	0.0184 (raw p-value = 0.490047, adjusted p-value = 0.56997267)
alanine	0.168 (raw p-value = 0, adjusted p-value = 0)*	-0.0885 (raw p-value = 0.000879, adjusted p-value = 0.00198219)*	0.0826 (raw p-value = 0.001913, adjusted p-value = 0.00405925)*	-0.01 (raw p-value = 0.708567, adjusted p-value = 0.76619428)	0.1515 (raw p-value = 0, adjusted p-value = 4e-08)*	0.1812 (raw p-value = 0, adjusted p-value = 0)*	-0.0547 (raw p-value = 0.03988, adjusted p-value = 0.06390187)	0.1467 (raw p-value = 0, adjusted p-value = 1.2e-07)*	0.0085 (raw p-value = 0.749242, adjusted p-value = 0.79875072)	0.0902 (raw p-value = 0.000695, adjusted p-value = 0.00159732)*	0.0971 (raw p-value = 0.000258, adjusted p-value = 0.00063414)*	0.0796 (raw p-value = 0.002763, adjusted p-value = 0.00569371)*	-0.0826 (raw p-value = 0.001889, adjusted p-value = 0.00401511)*	-0.0169 (raw p-value = 0.52667, adjusted p-value = 0.6035115)	-0.1186 (raw p-value = 8e-06, adjusted p-value = 2.395e-05)*	-0.043 (raw p-value = 0.106512, adjusted p-value = 0.15340179)	0.2202 (raw p-value = 0, adjusted p-value = 0)*	-0.0517 (raw p-value = 0.052191, adjusted p-value = 0.08121398)	0.1452 (raw p-value = 0, adjusted p-value = 1.7e-07)*	-0.0363 (raw p-value = 0.172775, adjusted p-value = 0.23493648)
alpha-hydroxyisovalerate	0.2716 (raw p-value = 0, adjusted p-value = 0)*	0.2334 (raw p-value = 0, adjusted p-value = 0)*	-0.1029 (raw p-value = 0.000107, adjusted p-value = 0.0002773)*	0.238 (raw p-value = 0, adjusted p-value = 0)*	0.1763 (raw p-value = 0, adjusted p-value = 0)*	0.0704 (raw p-value = 0.008202, adjusted p-value = 0.01538784)*	0.1408 (raw p-value = 0, adjusted p-value = 4e-07)*	0.1608 (raw p-value = 0, adjusted p-value = 1e-08)*	0.1898 (raw p-value = 0, adjusted p-value = 0)*	0.1617 (raw p-value = 0, adjusted p-value = 0)*	0.0035 (raw p-value = 0.895692, adjusted p-value = 0.91966087)	0.3192 (raw p-value = 0, adjusted p-value = 0)*	0.1964 (raw p-value = 0, adjusted p-value = 0)*	0.1296 (raw p-value = 1e-06, adjusted p-value = 3.52e-06)*	0.2551 (raw p-value = 0, adjusted p-value = 0)*	0.2645 (raw p-value = 0, adjusted p-value = 0)*	0.2036 (raw p-value = 0, adjusted p-value = 0)*	0.2096 (raw p-value = 0, adjusted p-value = 0)*	0.0914 (raw p-value = 0.000587, adjusted p-value = 0.00136317)*	0.0584 (raw p-value = 0.028235, adjusted p-value = 0.04698944)*
alpha-tocopherol	0.017 (raw p-value = 0.522375, adjusted p-value = 0.59957208)	0.0486 (raw p-value = 0.068107, adjusted p-value = 0.10329399)	0.0475 (raw p-value = 0.074591, adjusted p-value = 0.11171297)	0.097 (raw p-value = 0.000263, adjusted p-value = 0.00064749)*	0.074 (raw p-value = 0.005436, adjusted p-value = 0.0105731)*	0.0965 (raw p-value = 0.000285, adjusted p-value = 0.00069582)*	0.0339 (raw p-value = 0.202917, adjusted p-value = 0.26989337)	0.0226 (raw p-value = 0.395631, adjusted p-value = 0.47681019)	0.1124 (raw p-value = 2.3e-05, adjusted p-value = 6.572e-05)*	0.0306 (raw p-value = 0.250359, adjusted p-value = 0.32348748)	-0.0392 (raw p-value = 0.141268, adjusted p-value = 0.19714424)	0.0072 (raw p-value = 0.78824, adjusted p-value = 0.83133741)	0.0131 (raw p-value = 0.623755, adjusted p-value = 0.69186282)	0.0667 (raw p-value = 0.012257, adjusted p-value = 0.02218298)*	0.0481 (raw p-value = 0.070934, adjusted p-value = 0.10705343)	0.0657 (raw p-value = 0.013522, adjusted p-value = 0.0241501)*	0.0084 (raw p-value = 0.751746, adjusted p-value = 0.80106937)	0.0886 (raw p-value = 0.000867, adjusted p-value = 0.00195925)*	0.0985 (raw p-value = 0.000209, adjusted p-value = 0.00052021)*	0.093 (raw p-value = 0.000467, adjusted p-value = 0.0011025)*
androsterone sulfate	0.0439 (raw p-value = 0.099295, adjusted p-value = 0.14433282)	0.056 (raw p-value = 0.035426, adjusted p-value = 0.05760221)	-0.1158 (raw p-value = 1.3e-05, adjusted p-value = 3.782e-05)*	0.0115 (raw p-value = 0.667227, adjusted p-value = 0.73044252)	-0.0056 (raw p-value = 0.833576, adjusted p-value = 0.86892512)	0.0374 (raw p-value = 0.160014, adjusted p-value = 0.21960592)	0.0502 (raw p-value = 0.059511, adjusted p-value = 0.0914961)	0.0327 (raw p-value = 0.220109, adjusted p-value = 0.28930286)	-0.009 (raw p-value = 0.735576, adjusted p-value = 0.78779866)	0.0149 (raw p-value = 0.574758, adjusted p-value = 0.64682629)	-0.0496 (raw p-value = 0.062699, adjusted p-value = 0.09583476)	0.0622 (raw p-value = 0.01955, adjusted p-value = 0.03354184)*	0.0554 (raw p-value = 0.03751, adjusted p-value = 0.0606693)	0.0175 (raw p-value = 0.510796, adjusted p-value = 0.58926893)	0.0425 (raw p-value = 0.110729, adjusted p-value = 0.15866634)	0.0509 (raw p-value = 0.055747, adjusted p-value = 0.0862715)	0.0044 (raw p-value = 0.867764, adjusted p-value = 0.89698624)	0.017 (raw p-value = 0.523936, adjusted p-value = 0.60097263)	-0.0317 (raw p-value = 0.23405, adjusted p-value = 0.30509487)	0.0133 (raw p-value = 0.618292, adjusted p-value = 0.68699139)
arabitol	0.1904 (raw p-value = 0, adjusted p-value = 0)*	0.0531 (raw p-value = 0.045975, adjusted p-value = 0.07232291)	0.0434 (raw p-value = 0.102918, adjusted p-value = 0.14892409)	0.0671 (raw p-value = 0.011665, adjusted p-value = 0.02122598)*	0.0817 (raw p-value = 0.002122, adjusted p-value = 0.00446783)*	0.0013 (raw p-value = 0.960823, adjusted p-value = 0.97016707)	0.04 (raw p-value = 0.133148, adjusted p-value = 0.18705482)	0.1943 (raw p-value = 0, adjusted p-value = 0)*	0.0267 (raw p-value = 0.31664, adjusted p-value = 0.39489145)	0.0952 (raw p-value = 0.000343, adjusted p-value = 0.00082966)*	0.1189 (raw p-value = 7e-06, adjusted p-value = 2.255e-05)*	0.0916 (raw p-value = 0.000571, adjusted p-value = 0.0013296)*	0.0567 (raw p-value = 0.033328, adjusted p-value = 0.05468168)	0.0321 (raw p-value = 0.228017, adjusted p-value = 0.29816622)	0.0266 (raw p-value = 0.317886, adjusted p-value = 0.39609503)	0.0457 (raw p-value = 0.086245, adjusted p-value = 0.12743183)	0.1473 (raw p-value = 0, adjusted p-value = 1.1e-07)*	0.0016 (raw p-value = 0.95166, adjusted p-value = 0.96325689)	0.1791 (raw p-value = 0, adjusted p-value = 0)*	0.0094 (raw p-value = 0.723749, adjusted p-value = 0.77784532)
arachidonate (20:4n6)	-0.0304 (raw p-value = 0.254283, adjusted p-value = 0.3278976)	0.1063 (raw p-value = 6.3e-05, adjusted p-value = 0.00016968)*	-0.1111 (raw p-value = 2.9e-05, adjusted p-value = 8.047e-05)*	0.0715 (raw p-value = 0.007177, adjusted p-value = 0.01360922)*	0.04 (raw p-value = 0.133281, adjusted p-value = 0.18718209)	-0.0054 (raw p-value = 0.838885, adjusted p-value = 0.8726281)	0.092 (raw p-value = 0.000543, adjusted p-value = 0.00126865)*	0.0138 (raw p-value = 0.603862, adjusted p-value = 0.67419935)	0.0915 (raw p-value = 0.000577, adjusted p-value = 0.00134164)*	0.041 (raw p-value = 0.123624, adjusted p-value = 0.17494207)	-0.0296 (raw p-value = 0.26639, adjusted p-value = 0.34120339)	-0.017 (raw p-value = 0.524239, adjusted p-value = 0.60121633)	0.0748 (raw p-value = 0.004909, adjusted p-value = 0.00963062)*	0.0885 (raw p-value = 0.000875, adjusted p-value = 0.00197585)*	0.1041 (raw p-value = 8.9e-05, adjusted p-value = 0.00023296)*	0.1081 (raw p-value = 4.7e-05, adjusted p-value = 0.00012912)*	-0.0274 (raw p-value = 0.30365, adjusted p-value = 0.38138572)	0.0609 (raw p-value = 0.022259, adjusted p-value = 0.03774804)*	0.0164 (raw p-value = 0.538078, adjusted p-value = 0.61410144)	0.0452 (raw p-value = 0.089752, adjusted p-value = 0.1320924)
arginine	-0.054 (raw p-value = 0.042482, adjusted p-value = 0.06742948)	-0.0664 (raw p-value = 0.01265, adjusted p-value = 0.02279007)*	0.0179 (raw p-value = 0.502733, adjusted p-value = 0.58232895)	-0.0809 (raw p-value = 0.002371, adjusted p-value = 0.00494003)*	-0.0364 (raw p-value = 0.171415, adjusted p-value = 0.23335764)	-0.0537 (raw p-value = 0.043806, adjusted p-value = 0.06925035)	-0.0194 (raw p-value = 0.46688, adjusted p-value = 0.54753738)	0.0212 (raw p-value = 0.426127, adjusted p-value = 0.50835687)	-0.0802 (raw p-value = 0.002563, adjusted p-value = 0.00531189)*	-0.001 (raw p-value = 0.971286, adjusted p-value = 0.97793436)	-0.0093 (raw p-value = 0.72841, adjusted p-value = 0.7814466)	-0.1111 (raw p-value = 2.9e-05, adjusted p-value = 8.119e-05)*	-0.0457 (raw p-value = 0.086117, adjusted p-value = 0.12727361)	-0.0087 (raw p-value = 0.744859, adjusted p-value = 0.79502834)	-0.1143 (raw p-value = 1.7e-05, adjusted p-value = 4.863e-05)*	-0.1059 (raw p-value = 6.7e-05, adjusted p-value = 0.00017955)*	-0.0074 (raw p-value = 0.781873, adjusted p-value = 0.82585635)	-0.0466 (raw p-value = 0.080065, adjusted p-value = 0.11915275)	0.0118 (raw p-value = 0.658331, adjusted p-value = 0.72215933)	-0.0109 (raw p-value = 0.683326, adjusted p-value = 0.74506328)
ascorbate (Vitamin C)	-0.0629 (raw p-value = 0.018198, adjusted p-value = 0.03145878)*	-0.0429 (raw p-value = 0.107042, adjusted p-value = 0.15410169)	0.0033 (raw p-value = 0.901708, adjusted p-value = 0.92435846)	0.0111 (raw p-value = 0.678036, adjusted p-value = 0.74020952)	-0.0087 (raw p-value = 0.745359, adjusted p-value = 0.79525998)	0.0742 (raw p-value = 0.005297, adjusted p-value = 0.01032417)*	-0.0741 (raw p-value = 0.00537, adjusted p-value = 0.01045478)*	-0.037 (raw p-value = 0.164399, adjusted p-value = 0.22484626)	-0.0475 (raw p-value = 0.074765, adjusted p-value = 0.11191343)	-0.0403 (raw p-value = 0.13043, adjusted p-value = 0.18358011)	0.0332 (raw p-value = 0.212377, adjusted p-value = 0.28046757)	-0.0754 (raw p-value = 0.004606, adjusted p-value = 0.00909294)*	-0.068 (raw p-value = 0.010602, adjusted p-value = 0.01949685)*	-0.0575 (raw p-value = 0.030729, adjusted p-value = 0.05080639)	-0.0464 (raw p-value = 0.081368, adjusted p-value = 0.120684)	-0.0562 (raw p-value = 0.034795, adjusted p-value = 0.05671948)	-0.015 (raw p-value = 0.57394, adjusted p-value = 0.64625424)	-0.0438 (raw p-value = 0.099956, adjusted p-value = 0.14517752)	-0.0336 (raw p-value = 0.206677, adjusted p-value = 0.27411987)	-0.061 (raw p-value = 0.021869, adjusted p-value = 0.03712255)*
asparagine	-0.0192 (raw p-value = 0.472137, adjusted p-value = 0.55260114)	-0.0405 (raw p-value = 0.128551, adjusted p-value = 0.18122418)	-0.0861 (raw p-value = 0.0012, adjusted p-value = 0.00264527)*	-0.1263 (raw p-value = 2e-06, adjusted p-value = 6.37e-06)*	-0.0794 (raw p-value = 0.002847, adjusted p-value = 0.00584798)*	-0.0453 (raw p-value = 0.088671, adjusted p-value = 0.13063871)	-0.0061 (raw p-value = 0.820162, adjusted p-value = 0.85849321)	-0.0254 (raw p-value = 0.341056, adjusted p-value = 0.42058653)	-0.1129 (raw p-value = 2.1e-05, adjusted p-value = 6.115e-05)*	-0.0563 (raw p-value = 0.034486, adjusted p-value = 0.05632065)	0.0176 (raw p-value = 0.509841, adjusted p-value = 0.5887272)	-0.0667 (raw p-value = 0.012191, adjusted p-value = 0.0220686)*	-0.0223 (raw p-value = 0.402668, adjusted p-value = 0.48380438)	-0.028 (raw p-value = 0.293342, adjusted p-value = 0.37041606)	-0.0989 (raw p-value = 0.000197, adjusted p-value = 0.00049161)*	-0.1039 (raw p-value = 9.3e-05, adjusted p-value = 0.000242)*	-0.0571 (raw p-value = 0.032106, adjusted p-value = 0.05283584)	-0.0679 (raw p-value = 0.010773, adjusted p-value = 0.0197539)*	-0.0638 (raw p-value = 0.016484, adjusted p-value = 0.02880666)*	-0.0172 (raw p-value = 0.5178, adjusted p-value = 0.59538539)
aspartate	0.013 (raw p-value = 0.624308, adjusted p-value = 0.69236776)	0.0163 (raw p-value = 0.539455, adjusted p-value = 0.61507682)	0.0369 (raw p-value = 0.165577, adjusted p-value = 0.22637007)	0.0449 (raw p-value = 0.091871, adjusted p-value = 0.13490146)	0.06 (raw p-value = 0.02418, adjusted p-value = 0.04069332)*	-0.0411 (raw p-value = 0.122716, adjusted p-value = 0.17393556)	-0.0073 (raw p-value = 0.782992, adjusted p-value = 0.82658929)	0.0507 (raw p-value = 0.057097, adjusted p-value = 0.08812919)	-0.006 (raw p-value = 0.820698, adjusted p-value = 0.85877123)	0.0479 (raw p-value = 0.071936, adjusted p-value = 0.10844875)	-0.014 (raw p-value = 0.600468, adjusted p-value = 0.67109443)	0.0651 (raw p-value = 0.014412, adjusted p-value = 0.02555295)*	0.0082 (raw p-value = 0.759348, adjusted p-value = 0.80701443)	-0.0087 (raw p-value = 0.744897, adjusted p-value = 0.79502834)	0.0487 (raw p-value = 0.067429, adjusted p-value = 0.10231021)	0.0348 (raw p-value = 0.191477, adjusted p-value = 0.25641667)	0.0586 (raw p-value = 0.027595, adjusted p-value = 0.04599139)*	0.0613 (raw p-value = 0.021265, adjusted p-value = 0.03620251)*	0.0753 (raw p-value = 0.004641, adjusted p-value = 0.00914632)*	0.0019 (raw p-value = 0.942712, adjusted p-value = 0.95735702)
aspartylphenylalanine	0.08 (raw p-value = 0.002652, adjusted p-value = 0.00548559)*	0.0056 (raw p-value = 0.833576, adjusted p-value = 0.86892512)	0.0452 (raw p-value = 0.089809, adjusted p-value = 0.13214981)	0.0251 (raw p-value = 0.346343, adjusted p-value = 0.42621318)	0.0449 (raw p-value = 0.092032, adjusted p-value = 0.13511049)	0.0082 (raw p-value = 0.758154, adjusted p-value = 0.80623056)	-0.0018 (raw p-value = 0.945362, adjusted p-value = 0.95922063)	0.0516 (raw p-value = 0.052649, adjusted p-value = 0.08185394)	0.0087 (raw p-value = 0.744374, adjusted p-value = 0.79492971)	0.0671 (raw p-value = 0.011694, adjusted p-value = 0.02127285)*	0.0133 (raw p-value = 0.617631, adjusted p-value = 0.68690558)	0.1155 (raw p-value = 1.4e-05, adjusted p-value = 3.99e-05)*	0.0033 (raw p-value = 0.902406, adjusted p-value = 0.92494008)	0.0142 (raw p-value = 0.593737, adjusted p-value = 0.6648344)	0.0359 (raw p-value = 0.177829, adjusted p-value = 0.24101981)	0.0303 (raw p-value = 0.255571, adjusted p-value = 0.32919718)	0.0476 (raw p-value = 0.074126, adjusted p-value = 0.11115699)	0.0432 (raw p-value = 0.10513, adjusted p-value = 0.1516904)	0.0441 (raw p-value = 0.097495, adjusted p-value = 0.1422134)	-0.0093 (raw p-value = 0.726481, adjusted p-value = 0.78030639)
benzoate	-0.0398 (raw p-value = 0.135179, adjusted p-value = 0.18939506)	0.0618 (raw p-value = 0.020158, adjusted p-value = 0.03448476)*	0.0046 (raw p-value = 0.861997, adjusted p-value = 0.89233091)	0.0273 (raw p-value = 0.30516, adjusted p-value = 0.38294108)	0.0514 (raw p-value = 0.05334, adjusted p-value = 0.08287347)	0.0475 (raw p-value = 0.074467, adjusted p-value = 0.11157349)	0.0489 (raw p-value = 0.066037, adjusted p-value = 0.10034512)	-0.0233 (raw p-value = 0.382212, adjusted p-value = 0.46308901)	0.0272 (raw p-value = 0.306785, adjusted p-value = 0.38484448)	0.0366 (raw p-value = 0.169469, adjusted p-value = 0.23093082)	-0.016 (raw p-value = 0.547999, adjusted p-value = 0.62230534)	-0.001 (raw p-value = 0.971263, adjusted p-value = 0.97793436)	0.0514 (raw p-value = 0.053556, adjusted p-value = 0.08317262)	0.0411 (raw p-value = 0.123101, adjusted p-value = 0.17430623)	0.081 (raw p-value = 0.002329, adjusted p-value = 0.00487033)*	0.1157 (raw p-value = 1.3e-05, adjusted p-value = 3.851e-05)*	0.0076 (raw p-value = 0.774871, adjusted p-value = 0.82079404)	0.109 (raw p-value = 4.1e-05, adjusted p-value = 0.0001124)*	-0.0174 (raw p-value = 0.514104, adjusted p-value = 0.59219736)	0.0485 (raw p-value = 0.068282, adjusted p-value = 0.10351589)
beta-hydroxyisovalerate	0.2754 (raw p-value = 0, adjusted p-value = 0)*	0.1641 (raw p-value = 0, adjusted p-value = 0)*	0.0194 (raw p-value = 0.467457, adjusted p-value = 0.54803195)	0.1852 (raw p-value = 0, adjusted p-value = 0)*	0.0921 (raw p-value = 0.000533, adjusted p-value = 0.00124734)*	0.0192 (raw p-value = 0.470785, adjusted p-value = 0.5514749)	0.1015 (raw p-value = 0.000134, adjusted p-value = 0.00034111)*	0.1264 (raw p-value = 2e-06, adjusted p-value = 6.18e-06)*	0.1293 (raw p-value = 1e-06, adjusted p-value = 3.68e-06)*	0.247 (raw p-value = 0, adjusted p-value = 0)*	0.1633 (raw p-value = 0, adjusted p-value = 0)*	0.2962 (raw p-value = 0, adjusted p-value = 0)*	0.1662 (raw p-value = 0, adjusted p-value = 0)*	0.0862 (raw p-value = 0.001192, adjusted p-value = 0.00262818)*	0.1648 (raw p-value = 0, adjusted p-value = 0)*	0.1764 (raw p-value = 0, adjusted p-value = 0)*	0.2486 (raw p-value = 0, adjusted p-value = 0)*	0.1643 (raw p-value = 0, adjusted p-value = 0)*	0.1058 (raw p-value = 6.8e-05, adjusted p-value = 0.00018091)*	0.0679 (raw p-value = 0.010728, adjusted p-value = 0.01968321)*
betaine	0.0725 (raw p-value = 0.006412, adjusted p-value = 0.01228189)*	0.2619 (raw p-value = 0, adjusted p-value = 0)*	-0.0582 (raw p-value = 0.028743, adjusted p-value = 0.04779158)*	0.1303 (raw p-value = 1e-06, adjusted p-value = 3.09e-06)*	0.1021 (raw p-value = 0.000122, adjusted p-value = 0.00031338)*	-0.069 (raw p-value = 0.009511, adjusted p-value = 0.01764334)*	0.1932 (raw p-value = 0, adjusted p-value = 0)*	0.0684 (raw p-value = 0.010148, adjusted p-value = 0.01872577)*	0.1278 (raw p-value = 1e-06, adjusted p-value = 4.84e-06)*	0.0286 (raw p-value = 0.283271, adjusted p-value = 0.35956311)	-0.039 (raw p-value = 0.142791, adjusted p-value = 0.19903406)	0.0842 (raw p-value = 0.001554, adjusted p-value = 0.00335846)*	0.2315 (raw p-value = 0, adjusted p-value = 0)*	0.158 (raw p-value = 0, adjusted p-value = 1e-08)*	0.2474 (raw p-value = 0, adjusted p-value = 0)*	0.1861 (raw p-value = 0, adjusted p-value = 0)*	0.0591 (raw p-value = 0.026408, adjusted p-value = 0.04418084)*	0.2026 (raw p-value = 0, adjusted p-value = 0)*	0.0517 (raw p-value = 0.052351, adjusted p-value = 0.08142666)	0.1719 (raw p-value = 0, adjusted p-value = 0)*
bilirubin (E,E)*	0.0672 (raw p-value = 0.011523, adjusted p-value = 0.02099998)*	0.5868 (raw p-value = 0, adjusted p-value = 0)*	-0.0282 (raw p-value = 0.290461, adjusted p-value = 0.367369)	0.392 (raw p-value = 0, adjusted p-value = 0)*	0.1499 (raw p-value = 0, adjusted p-value = 6e-08)*	-0.0628 (raw p-value = 0.018284, adjusted p-value = 0.03157687)*	0.3909 (raw p-value = 0, adjusted p-value = 0)*	0.1091 (raw p-value = 4e-05, adjusted p-value = 0.000111)*	0.3661 (raw p-value = 0, adjusted p-value = 0)*	0.0261 (raw p-value = 0.326504, adjusted p-value = 0.40533166)	-0.1057 (raw p-value = 6.9e-05, adjusted p-value = 0.00018366)*	0.1038 (raw p-value = 9.4e-05, adjusted p-value = 0.00024513)*	0.5248 (raw p-value = 0, adjusted p-value = 0)*	0.2917 (raw p-value = 0, adjusted p-value = 0)*	0.6414 (raw p-value = 0, adjusted p-value = 0)*	0.5978 (raw p-value = 0, adjusted p-value = 0)*	0.055 (raw p-value = 0.039023, adjusted p-value = 0.06275742)	0.4759 (raw p-value = 0, adjusted p-value = 0)*	0.1158 (raw p-value = 1.3e-05, adjusted p-value = 3.786e-05)*	0.3001 (raw p-value = 0, adjusted p-value = 0)*
bilirubin (E,Z or Z,E)*	-0.015 (raw p-value = 0.57342, adjusted p-value = 0.6457721)	0.2747 (raw p-value = 0, adjusted p-value = 0)*	-0.0018 (raw p-value = 0.945049, adjusted p-value = 0.95910002)	0.0107 (raw p-value = 0.688575, adjusted p-value = 0.74962822)	0.0247 (raw p-value = 0.354543, adjusted p-value = 0.43516569)	0.0121 (raw p-value = 0.650641, adjusted p-value = 0.71572503)	0.1601 (raw p-value = 0, adjusted p-value = 1e-08)*	-0.0326 (raw p-value = 0.220758, adjusted p-value = 0.29001663)	0.1358 (raw p-value = 0, adjusted p-value = 1.08e-06)*	-0.012 (raw p-value = 0.651596, adjusted p-value = 0.71655208)	-0.1211 (raw p-value = 5e-06, adjusted p-value = 1.556e-05)*	0.0106 (raw p-value = 0.689994, adjusted p-value = 0.75082592)	0.2086 (raw p-value = 0, adjusted p-value = 0)*	0.1073 (raw p-value = 5.4e-05, adjusted p-value = 0.00014608)*	0.3349 (raw p-value = 0, adjusted p-value = 0)*	0.3066 (raw p-value = 0, adjusted p-value = 0)*	-0.1419 (raw p-value = 0, adjusted p-value = 3.3e-07)*	0.2509 (raw p-value = 0, adjusted p-value = 0)*	-0.046 (raw p-value = 0.084318, adjusted p-value = 0.12479785)	0.1085 (raw p-value = 4.4e-05, adjusted p-value = 0.00012184)*
bilirubin (Z,Z)	-0.0225 (raw p-value = 0.398417, adjusted p-value = 0.47951277)	0.1864 (raw p-value = 0, adjusted p-value = 0)*	-0.071 (raw p-value = 0.007653, adjusted p-value = 0.01443801)*	0.1033 (raw p-value = 0.000101, adjusted p-value = 0.00026125)*	-0.021 (raw p-value = 0.4311, adjusted p-value = 0.51342252)	-0.0824 (raw p-value = 0.001952, adjusted p-value = 0.00413043)*	0.1275 (raw p-value = 2e-06, adjusted p-value = 5.07e-06)*	0.0046 (raw p-value = 0.861973, adjusted p-value = 0.89233091)	0.1035 (raw p-value = 9.9e-05, adjusted p-value = 0.00025655)*	-0.0304 (raw p-value = 0.253684, adjusted p-value = 0.32724488)	-0.0574 (raw p-value = 0.031049, adjusted p-value = 0.05126471)	0.0283 (raw p-value = 0.287544, adjusted p-value = 0.36452848)	0.1671 (raw p-value = 0, adjusted p-value = 0)*	0.0949 (raw p-value = 0.000356, adjusted p-value = 0.00085766)*	0.2049 (raw p-value = 0, adjusted p-value = 0)*	0.1904 (raw p-value = 0, adjusted p-value = 0)*	-0.051 (raw p-value = 0.055577, adjusted p-value = 0.08602824)	0.1702 (raw p-value = 0, adjusted p-value = 0)*	-0.0498 (raw p-value = 0.061428, adjusted p-value = 0.09405427)	0.0979 (raw p-value = 0.00023, adjusted p-value = 0.00057083)*
bradykinin, des-arg(9)	0.084 (raw p-value = 0.00159, adjusted p-value = 0.00343221)*	0.0025 (raw p-value = 0.925311, adjusted p-value = 0.94348606)	0.0259 (raw p-value = 0.330385, adjusted p-value = 0.40935745)	0.0542 (raw p-value = 0.041851, adjusted p-value = 0.06660728)	0.0932 (raw p-value = 0.000454, adjusted p-value = 0.0010743)*	0.0629 (raw p-value = 0.018124, adjusted p-value = 0.03134711)*	-0.0083 (raw p-value = 0.755871, adjusted p-value = 0.804288)	0.054 (raw p-value = 0.042502, adjusted p-value = 0.06744542)	0.0389 (raw p-value = 0.143773, adjusted p-value = 0.20028338)	-0.0051 (raw p-value = 0.849383, adjusted p-value = 0.88160055)	0.0573 (raw p-value = 0.031442, adjusted p-value = 0.05181571)	0.0374 (raw p-value = 0.160531, adjusted p-value = 0.22015294)	-0.0103 (raw p-value = 0.699554, adjusted p-value = 0.75912226)	0.0087 (raw p-value = 0.744917, adjusted p-value = 0.79502834)	-0.0118 (raw p-value = 0.658472, adjusted p-value = 0.72220151)	0.05 (raw p-value = 0.06023, adjusted p-value = 0.09237954)	0.0859 (raw p-value = 0.001243, adjusted p-value = 0.00272951)*	-0.0028 (raw p-value = 0.916222, adjusted p-value = 0.93570903)	0.1339 (raw p-value = 0, adjusted p-value = 1.56e-06)*	-0.007 (raw p-value = 0.791844, adjusted p-value = 0.83451515)
butyrylcarnitine	0.326 (raw p-value = 0, adjusted p-value = 0)*	0.3112 (raw p-value = 0, adjusted p-value = 0)*	0.2047 (raw p-value = 0, adjusted p-value = 0)*	0.3916 (raw p-value = 0, adjusted p-value = 0)*	1 (raw p-value = 0, adjusted p-value = 0)*	0.2578 (raw p-value = 0, adjusted p-value = 0)*	0.2743 (raw p-value = 0, adjusted p-value = 0)*	0.2122 (raw p-value = 0, adjusted p-value = 0)*	0.4157 (raw p-value = 0, adjusted p-value = 0)*	0.1738 (raw p-value = 0, adjusted p-value = 0)*	0.1431 (raw p-value = 0, adjusted p-value = 2.6e-07)*	0.3126 (raw p-value = 0, adjusted p-value = 0)*	0.2971 (raw p-value = 0, adjusted p-value = 0)*	0.2869 (raw p-value = 0, adjusted p-value = 0)*	0.3144 (raw p-value = 0, adjusted p-value = 0)*	0.3131 (raw p-value = 0, adjusted p-value = 0)*	0.396 (raw p-value = 0, adjusted p-value = 0)*	0.277 (raw p-value = 0, adjusted p-value = 0)*	0.2939 (raw p-value = 0, adjusted p-value = 0)*	0.2155 (raw p-value = 0, adjusted p-value = 0)*
C-glycosyltryptophan*	0.3016 (raw p-value = 0, adjusted p-value = 0)*	0.1531 (raw p-value = 0, adjusted p-value = 3e-08)*	0.3045 (raw p-value = 0, adjusted p-value = 0)*	0.2479 (raw p-value = 0, adjusted p-value = 0)*	0.213 (raw p-value = 0, adjusted p-value = 0)*	0.0539 (raw p-value = 0.042969, adjusted p-value = 0.0680953)	0.1594 (raw p-value = 0, adjusted p-value = 1e-08)*	0.2635 (raw p-value = 0, adjusted p-value = 0)*	0.2852 (raw p-value = 0, adjusted p-value = 0)*	0.1627 (raw p-value = 0, adjusted p-value = 0)*	0.2473 (raw p-value = 0, adjusted p-value = 0)*	0.1561 (raw p-value = 0, adjusted p-value = 2e-08)*	0.1606 (raw p-value = 0, adjusted p-value = 1e-08)*	0.2007 (raw p-value = 0, adjusted p-value = 0)*	0.1262 (raw p-value = 2e-06, adjusted p-value = 6.43e-06)*	0.1362 (raw p-value = 0, adjusted p-value = 9.9e-07)*	0.2387 (raw p-value = 0, adjusted p-value = 0)*	0.0707 (raw p-value = 0.007895, adjusted p-value = 0.01484712)*	0.4069 (raw p-value = 0, adjusted p-value = 0)*	0.216 (raw p-value = 0, adjusted p-value = 0)*
caffeine	0.1622 (raw p-value = 0, adjusted p-value = 0)*	0.0644 (raw p-value = 0.015586, adjusted p-value = 0.0274132)*	0.0102 (raw p-value = 0.701688, adjusted p-value = 0.76073704)	0.0521 (raw p-value = 0.050224, adjusted p-value = 0.07836078)	0.0983 (raw p-value = 0.000217, adjusted p-value = 0.00053814)*	0.0017 (raw p-value = 0.950494, adjusted p-value = 0.96276747)	0.0317 (raw p-value = 0.234558, adjusted p-value = 0.30570028)	0.0723 (raw p-value = 0.006559, adjusted p-value = 0.01251612)*	0.0729 (raw p-value = 0.006175, adjusted p-value = 0.01187502)*	0.0608 (raw p-value = 0.022426, adjusted p-value = 0.03802336)*	0.04 (raw p-value = 0.132943, adjusted p-value = 0.18685668)	0.1456 (raw p-value = 0, adjusted p-value = 1.5e-07)*	0.0564 (raw p-value = 0.034219, adjusted p-value = 0.05593641)	0.0198 (raw p-value = 0.4571, adjusted p-value = 0.53848578)	0.0956 (raw p-value = 0.000325, adjusted p-value = 0.00078696)*	0.1115 (raw p-value = 2.7e-05, adjusted p-value = 7.54e-05)*	0.0676 (raw p-value = 0.011061, adjusted p-value = 0.02026167)*	0.0993 (raw p-value = 0.000186, adjusted p-value = 0.00046583)*	0.0441 (raw p-value = 0.097856, adjusted p-value = 0.14262178)	0.0044 (raw p-value = 0.867481, adjusted p-value = 0.89698624)
caprate (10:0)	1e-04 (raw p-value = 0.997817, adjusted p-value = 0.99858251)	0.2573 (raw p-value = 0, adjusted p-value = 0)*	0.0185 (raw p-value = 0.486633, adjusted p-value = 0.56637493)	0.1596 (raw p-value = 0, adjusted p-value = 1e-08)*	0.0904 (raw p-value = 0.000678, adjusted p-value = 0.00156219)*	-0.0037 (raw p-value = 0.890196, adjusted p-value = 0.91521484)	0.2744 (raw p-value = 0, adjusted p-value = 0)*	-0.0255 (raw p-value = 0.339356, adjusted p-value = 0.41882931)	0.2386 (raw p-value = 0, adjusted p-value = 0)*	-0.0386 (raw p-value = 0.14707, adjusted p-value = 0.20411076)	-0.0824 (raw p-value = 0.00195, adjusted p-value = 0.00412786)*	-0.0762 (raw p-value = 0.004173, adjusted p-value = 0.00830998)*	0.2516 (raw p-value = 0, adjusted p-value = 0)*	0.249 (raw p-value = 0, adjusted p-value = 0)*	0.2328 (raw p-value = 0, adjusted p-value = 0)*	0.2429 (raw p-value = 0, adjusted p-value = 0)*	-0.0669 (raw p-value = 0.01191, adjusted p-value = 0.02161471)*	0.1993 (raw p-value = 0, adjusted p-value = 0)*	-0.0154 (raw p-value = 0.562487, adjusted p-value = 0.63589456)	0.1451 (raw p-value = 0, adjusted p-value = 1.7e-07)*
caproate (6:0)	-0.0895 (raw p-value = 0.000762, adjusted p-value = 0.00173747)*	0.1082 (raw p-value = 4.6e-05, adjusted p-value = 0.00012616)*	-0.044 (raw p-value = 0.098476, adjusted p-value = 0.14340782)	0.0596 (raw p-value = 0.02511, adjusted p-value = 0.04214862)*	0.0433 (raw p-value = 0.103653, adjusted p-value = 0.14974191)	0.0368 (raw p-value = 0.166981, adjusted p-value = 0.22802464)	0.1075 (raw p-value = 5.2e-05, adjusted p-value = 0.00014191)*	-0.0174 (raw p-value = 0.513243, adjusted p-value = 0.591505)	0.0813 (raw p-value = 0.002242, adjusted p-value = 0.00469917)*	-0.0179 (raw p-value = 0.501066, adjusted p-value = 0.58058812)	-0.0793 (raw p-value = 0.002877, adjusted p-value = 0.00590119)*	-0.0553 (raw p-value = 0.037806, adjusted p-value = 0.06104264)	0.0812 (raw p-value = 0.002263, adjusted p-value = 0.00473928)*	0.1085 (raw p-value = 4.4e-05, adjusted p-value = 0.00012114)*	0.1223 (raw p-value = 4e-06, adjusted p-value = 1.278e-05)*	0.1341 (raw p-value = 0, adjusted p-value = 1.51e-06)*	-0.0263 (raw p-value = 0.323399, adjusted p-value = 0.40218416)	0.1361 (raw p-value = 0, adjusted p-value = 1.02e-06)*	-0.0148 (raw p-value = 0.577647, adjusted p-value = 0.64947827)	0.0996 (raw p-value = 0.000178, adjusted p-value = 0.00044708)*
caprylate (8:0)	-0.0645 (raw p-value = 0.015368, adjusted p-value = 0.02709663)*	0.1427 (raw p-value = 0, adjusted p-value = 2.7e-07)*	-0.0349 (raw p-value = 0.189661, adjusted p-value = 0.25441827)	0.0755 (raw p-value = 0.004534, adjusted p-value = 0.00897008)*	0.0664 (raw p-value = 0.012629, adjusted p-value = 0.02276753)*	0.0615 (raw p-value = 0.02086, adjusted p-value = 0.03560771)*	0.1507 (raw p-value = 0, adjusted p-value = 5e-08)*	-0.0226 (raw p-value = 0.39546, adjusted p-value = 0.47673061)	0.1458 (raw p-value = 0, adjusted p-value = 1.5e-07)*	-0.0053 (raw p-value = 0.843372, adjusted p-value = 0.87677947)	-0.0699 (raw p-value = 0.008601, adjusted p-value = 0.01604781)*	-0.0486 (raw p-value = 0.067834, adjusted p-value = 0.10290287)	0.121 (raw p-value = 5e-06, adjusted p-value = 1.58e-05)*	0.1539 (raw p-value = 0, adjusted p-value = 3e-08)*	0.1547 (raw p-value = 0, adjusted p-value = 2e-08)*	0.1595 (raw p-value = 0, adjusted p-value = 1e-08)*	-0.0234 (raw p-value = 0.378793, adjusted p-value = 0.45957686)	0.153 (raw p-value = 0, adjusted p-value = 3e-08)*	-0.0187 (raw p-value = 0.483746, adjusted p-value = 0.56375805)	0.1164 (raw p-value = 1.2e-05, adjusted p-value = 3.434e-05)*
carnitine	0.1411 (raw p-value = 0, adjusted p-value = 3.8e-07)*	0.0418 (raw p-value = 0.116387, adjusted p-value = 0.16576471)	0.2329 (raw p-value = 0, adjusted p-value = 0)*	0.1434 (raw p-value = 0, adjusted p-value = 2.4e-07)*	0.2578 (raw p-value = 0, adjusted p-value = 0)*	1 (raw p-value = 0, adjusted p-value = 0)*	0.0279 (raw p-value = 0.295406, adjusted p-value = 0.37248916)	0.0413 (raw p-value = 0.120974, adjusted p-value = 0.17167305)	0.2264 (raw p-value = 0, adjusted p-value = 0)*	0.1181 (raw p-value = 9e-06, adjusted p-value = 2.579e-05)*	0.0528 (raw p-value = 0.0474, adjusted p-value = 0.07431552)	0.2166 (raw p-value = 0, adjusted p-value = 0)*	-0.0032 (raw p-value = 0.905734, adjusted p-value = 0.92781233)	0.0799 (raw p-value = 0.002675, adjusted p-value = 0.00552575)*	0.051 (raw p-value = 0.055573, adjusted p-value = 0.08602824)	0.0655 (raw p-value = 0.013863, adjusted p-value = 0.02467749)*	0.2383 (raw p-value = 0, adjusted p-value = 0)*	0.0682 (raw p-value = 0.010411, adjusted p-value = 0.01916546)*	0.0843 (raw p-value = 0.001521, adjusted p-value = 0.00329111)*	7e-04 (raw p-value = 0.980442, adjusted p-value = 0.98570675)
catechol sulfate	0.0774 (raw p-value = 0.003639, adjusted p-value = 0.0073167)*	-0.2428 (raw p-value = 0, adjusted p-value = 0)*	0.0805 (raw p-value = 0.002467, adjusted p-value = 0.00512684)*	-0.1697 (raw p-value = 0, adjusted p-value = 0)*	-0.0761 (raw p-value = 0.004236, adjusted p-value = 0.00843104)*	-0.1429 (raw p-value = 0, adjusted p-value = 2.6e-07)*	-0.1506 (raw p-value = 0, adjusted p-value = 5e-08)*	0.0605 (raw p-value = 0.02314, adjusted p-value = 0.03912061)*	-0.2067 (raw p-value = 0, adjusted p-value = 0)*	0.0264 (raw p-value = 0.322611, adjusted p-value = 0.40148671)	0.2454 (raw p-value = 0, adjusted p-value = 0)*	-0.0346 (raw p-value = 0.193789, adjusted p-value = 0.25887431)	-0.1732 (raw p-value = 0, adjusted p-value = 0)*	-0.142 (raw p-value = 0, adjusted p-value = 3.2e-07)*	-0.2559 (raw p-value = 0, adjusted p-value = 0)*	-0.1945 (raw p-value = 0, adjusted p-value = 0)*	0.0713 (raw p-value = 0.007365, adjusted p-value = 0.01393691)*	-0.1253 (raw p-value = 2e-06, adjusted p-value = 7.57e-06)*	0.049 (raw p-value = 0.066018, adjusted p-value = 0.10034136)	-0.0725 (raw p-value = 0.006404, adjusted p-value = 0.01226841)*
cholesterol	-0.0552 (raw p-value = 0.038195, adjusted p-value = 0.06159369)	-0.1032 (raw p-value = 0.000103, adjusted p-value = 0.00026585)*	0.0178 (raw p-value = 0.503063, adjusted p-value = 0.58255971)	0.0082 (raw p-value = 0.75746, adjusted p-value = 0.80573567)	0.0011 (raw p-value = 0.968177, adjusted p-value = 0.97634619)	0.0857 (raw p-value = 0.00128, adjusted p-value = 0.00280166)*	-0.047 (raw p-value = 0.077459, adjusted p-value = 0.11559039)	-0.0493 (raw p-value = 0.064295, adjusted p-value = 0.09789153)	0.0503 (raw p-value = 0.058969, adjusted p-value = 0.09074119)	-0.0069 (raw p-value = 0.795233, adjusted p-value = 0.8373366)	-0.0831 (raw p-value = 0.00179, adjusted p-value = 0.00381781)*	-0.0439 (raw p-value = 0.098988, adjusted p-value = 0.14397531)	-0.127 (raw p-value = 2e-06, adjusted p-value = 5.6e-06)*	0.0324 (raw p-value = 0.224196, adjusted p-value = 0.29381367)	-0.1684 (raw p-value = 0, adjusted p-value = 0)*	-0.1316 (raw p-value = 1e-06, adjusted p-value = 2.41e-06)*	-0.0584 (raw p-value = 0.028135, adjusted p-value = 0.04683707)*	-0.0664 (raw p-value = 0.012635, adjusted p-value = 0.02277321)*	-0.0116 (raw p-value = 0.664371, adjusted p-value = 0.72765455)	-0.0139 (raw p-value = 0.601403, adjusted p-value = 0.67192696)
choline	0.2217 (raw p-value = 0, adjusted p-value = 0)*	0.2109 (raw p-value = 0, adjusted p-value = 0)*	0.1256 (raw p-value = 2e-06, adjusted p-value = 7.22e-06)*	0.0752 (raw p-value = 0.004686, adjusted p-value = 0.00922355)*	0.1381 (raw p-value = 0, adjusted p-value = 6.9e-07)*	-0.0337 (raw p-value = 0.20632, adjusted p-value = 0.2737498)	0.2009 (raw p-value = 0, adjusted p-value = 0)*	0.1622 (raw p-value = 0, adjusted p-value = 0)*	0.1755 (raw p-value = 0, adjusted p-value = 0)*	0.1689 (raw p-value = 0, adjusted p-value = 0)*	0.0643 (raw p-value = 0.015733, adjusted p-value = 0.02766524)*	0.3199 (raw p-value = 0, adjusted p-value = 0)*	0.2073 (raw p-value = 0, adjusted p-value = 0)*	0.186 (raw p-value = 0, adjusted p-value = 0)*	0.2239 (raw p-value = 0, adjusted p-value = 0)*	0.1972 (raw p-value = 0, adjusted p-value = 0)*	0.1026 (raw p-value = 0.000113, adjusted p-value = 0.00029119)*	0.1802 (raw p-value = 0, adjusted p-value = 0)*	0.1657 (raw p-value = 0, adjusted p-value = 0)*	0.1961 (raw p-value = 0, adjusted p-value = 0)*
citrate	0.0946 (raw p-value = 0.000371, adjusted p-value = 0.00089026)*	0.3073 (raw p-value = 0, adjusted p-value = 0)*	0.0098 (raw p-value = 0.713079, adjusted p-value = 0.76965846)	0.3546 (raw p-value = 0, adjusted p-value = 0)*	0.0622 (raw p-value = 0.019515, adjusted p-value = 0.03349021)*	-0.0701 (raw p-value = 0.00847, adjusted p-value = 0.01581896)*	0.2751 (raw p-value = 0, adjusted p-value = 0)*	0.126 (raw p-value = 2e-06, adjusted p-value = 6.63e-06)*	0.2678 (raw p-value = 0, adjusted p-value = 0)*	-0.0248 (raw p-value = 0.351239, adjusted p-value = 0.4315447)	-0.0549 (raw p-value = 0.039072, adjusted p-value = 0.06282119)	-0.085 (raw p-value = 0.001392, adjusted p-value = 0.0030317)*	0.2919 (raw p-value = 0, adjusted p-value = 0)*	0.2672 (raw p-value = 0, adjusted p-value = 0)*	0.2304 (raw p-value = 0, adjusted p-value = 0)*	0.2034 (raw p-value = 0, adjusted p-value = 0)*	-0.0536 (raw p-value = 0.044225, adjusted p-value = 0.06977242)	0.1402 (raw p-value = 0, adjusted p-value = 4.6e-07)*	0.1615 (raw p-value = 0, adjusted p-value = 0)*	0.2675 (raw p-value = 0, adjusted p-value = 0)*
citrulline	0.0657 (raw p-value = 0.013642, adjusted p-value = 0.02433367)*	0.056 (raw p-value = 0.035533, adjusted p-value = 0.05774964)	0.0931 (raw p-value = 0.000459, adjusted p-value = 0.00108604)*	0.0235 (raw p-value = 0.376923, adjusted p-value = 0.45762305)	0.0679 (raw p-value = 0.01072, adjusted p-value = 0.01967848)*	0 (raw p-value = 0.998846, adjusted p-value = 0.99927054)	0.129 (raw p-value = 1e-06, adjusted p-value = 3.91e-06)*	0.0872 (raw p-value = 0.001049, adjusted p-value = 0.00232878)*	0.0754 (raw p-value = 0.004584, adjusted p-value = 0.00905458)*	0.047 (raw p-value = 0.077777, adjusted p-value = 0.1160157)	0.0375 (raw p-value = 0.158786, adjusted p-value = 0.21835413)	-0.0023 (raw p-value = 0.932145, adjusted p-value = 0.94853591)	0.0894 (raw p-value = 0.000769, adjusted p-value = 0.00175278)*	0.1284 (raw p-value = 1e-06, adjusted p-value = 4.35e-06)*	0.0126 (raw p-value = 0.635043, adjusted p-value = 0.70162852)	-0.0145 (raw p-value = 0.585649, adjusted p-value = 0.65669793)	0.0468 (raw p-value = 0.078566, adjusted p-value = 0.11709493)	0.0513 (raw p-value = 0.054173, adjusted p-value = 0.08402064)	0.128 (raw p-value = 1e-06, adjusted p-value = 4.66e-06)*	0.1366 (raw p-value = 0, adjusted p-value = 9.2e-07)*
cortisol	0.0754 (raw p-value = 0.004613, adjusted p-value = 0.0091041)*	0.1248 (raw p-value = 3e-06, adjusted p-value = 8.26e-06)*	-0.0358 (raw p-value = 0.178539, adjusted p-value = 0.24179588)	0.134 (raw p-value = 0, adjusted p-value = 1.52e-06)*	0.0644 (raw p-value = 0.015505, adjusted p-value = 0.02731159)*	-0.042 (raw p-value = 0.114843, adjusted p-value = 0.16398401)	0.1339 (raw p-value = 0, adjusted p-value = 1.57e-06)*	0.1353 (raw p-value = 0, adjusted p-value = 1.19e-06)*	0.1023 (raw p-value = 0.000119, adjusted p-value = 0.00030462)*	0.0399 (raw p-value = 0.134347, adjusted p-value = 0.1884163)	0.0427 (raw p-value = 0.108528, adjusted p-value = 0.15595569)	0.0163 (raw p-value = 0.539621, adjusted p-value = 0.61516582)	0.1261 (raw p-value = 2e-06, adjusted p-value = 6.56e-06)*	0.1348 (raw p-value = 0, adjusted p-value = 1.3e-06)*	0.095 (raw p-value = 0.000354, adjusted p-value = 0.0008533)*	0.081 (raw p-value = 0.002341, adjusted p-value = 0.00489142)*	0.0665 (raw p-value = 0.012501, adjusted p-value = 0.02257177)*	0.0665 (raw p-value = 0.012422, adjusted p-value = 0.02245227)*	0.0437 (raw p-value = 0.100826, adjusted p-value = 0.14631725)	0.0718 (raw p-value = 0.006959, adjusted p-value = 0.01323208)*
cortisone	0.0177 (raw p-value = 0.506718, adjusted p-value = 0.58598306)	0.1239 (raw p-value = 3e-06, adjusted p-value = 9.6e-06)*	0.0067 (raw p-value = 0.80216, adjusted p-value = 0.84349823)	0.1748 (raw p-value = 0, adjusted p-value = 0)*	0.0794 (raw p-value = 0.002846, adjusted p-value = 0.00584696)*	-0.003 (raw p-value = 0.909498, adjusted p-value = 0.93018339)	0.0772 (raw p-value = 0.003724, adjusted p-value = 0.00748146)*	0.0848 (raw p-value = 0.001433, adjusted p-value = 0.00311493)*	0.0675 (raw p-value = 0.01122, adjusted p-value = 0.02052203)*	0.0207 (raw p-value = 0.436436, adjusted p-value = 0.51857668)	-0.0505 (raw p-value = 0.058119, adjusted p-value = 0.08953045)	0.1062 (raw p-value = 6.4e-05, adjusted p-value = 0.00017243)*	0.1013 (raw p-value = 0.000137, adjusted p-value = 0.00034967)*	0.052 (raw p-value = 0.051057, adjusted p-value = 0.07957181)	0.1489 (raw p-value = 0, adjusted p-value = 8e-08)*	0.1366 (raw p-value = 0, adjusted p-value = 9.3e-07)*	0.1167 (raw p-value = 1.1e-05, adjusted p-value = 3.292e-05)*	0.1109 (raw p-value = 3e-05, adjusted p-value = 8.321e-05)*	0.0685 (raw p-value = 0.010089, adjusted p-value = 0.01862724)*	0.0369 (raw p-value = 0.16634, adjusted p-value = 0.2272805)
creatine	-0.2026 (raw p-value = 0, adjusted p-value = 0)*	-0.1607 (raw p-value = 0, adjusted p-value = 1e-08)*	0.0689 (raw p-value = 0.009598, adjusted p-value = 0.01779045)*	-0.0474 (raw p-value = 0.075311, adjusted p-value = 0.11267098)	-0.0062 (raw p-value = 0.816527, adjusted p-value = 0.85605549)	0.165 (raw p-value = 0, adjusted p-value = 0)*	-0.1968 (raw p-value = 0, adjusted p-value = 0)*	-0.217 (raw p-value = 0, adjusted p-value = 0)*	-0.0624 (raw p-value = 0.019101, adjusted p-value = 0.03285937)*	-0.027 (raw p-value = 0.311489, adjusted p-value = 0.38929252)	-0.0074 (raw p-value = 0.779947, adjusted p-value = 0.82468596)	-0.0019 (raw p-value = 0.944271, adjusted p-value = 0.95852689)	-0.2025 (raw p-value = 0, adjusted p-value = 0)*	-0.1677 (raw p-value = 0, adjusted p-value = 0)*	-0.0688 (raw p-value = 0.009709, adjusted p-value = 0.01797604)*	-0.0809 (raw p-value = 0.002363, adjusted p-value = 0.00492782)*	0.0039 (raw p-value = 0.883764, adjusted p-value = 0.9104589)	-0.1087 (raw p-value = 4.3e-05, adjusted p-value = 0.00011844)*	-0.0875 (raw p-value = 0.001005, adjusted p-value = 0.00224217)*	-0.1856 (raw p-value = 0, adjusted p-value = 0)*
creatinine	0.2777 (raw p-value = 0, adjusted p-value = 0)*	0.0626 (raw p-value = 0.018738, adjusted p-value = 0.03231309)*	-0.0316 (raw p-value = 0.234999, adjusted p-value = 0.30621936)	0.0442 (raw p-value = 0.097297, adjusted p-value = 0.14198329)	0.0666 (raw p-value = 0.012299, adjusted p-value = 0.02224712)*	0.0167 (raw p-value = 0.529889, adjusted p-value = 0.60612677)	0.1136 (raw p-value = 1.9e-05, adjusted p-value = 5.394e-05)*	0.2303 (raw p-value = 0, adjusted p-value = 0)*	0.0685 (raw p-value = 0.010029, adjusted p-value = 0.01853099)*	0.1235 (raw p-value = 3e-06, adjusted p-value = 1.026e-05)*	0.1165 (raw p-value = 1.1e-05, adjusted p-value = 3.369e-05)*	0.1529 (raw p-value = 0, adjusted p-value = 3e-08)*	0.0907 (raw p-value = 0.000647, adjusted p-value = 0.00149417)*	0.1068 (raw p-value = 5.8e-05, adjusted p-value = 0.00015731)*	0.0358 (raw p-value = 0.179376, adjusted p-value = 0.24269774)	0.074 (raw p-value = 0.005448, adjusted p-value = 0.0105904)*	0.1023 (raw p-value = 0.000118, adjusted p-value = 0.00030438)*	0.0732 (raw p-value = 0.005956, adjusted p-value = 0.01148904)*	0.1733 (raw p-value = 0, adjusted p-value = 0)*	0.1064 (raw p-value = 6.2e-05, adjusted p-value = 0.00016582)*
cysteine	0.0016 (raw p-value = 0.950724, adjusted p-value = 0.96277178)	0.0647 (raw p-value = 0.015138, adjusted p-value = 0.02674529)*	0.0021 (raw p-value = 0.935909, adjusted p-value = 0.95140641)	0.0773 (raw p-value = 0.003657, adjusted p-value = 0.0073511)*	0.0184 (raw p-value = 0.49089, adjusted p-value = 0.57048276)	-0.0301 (raw p-value = 0.259217, adjusted p-value = 0.33304306)	0.047 (raw p-value = 0.077653, adjusted p-value = 0.11585579)	0.035 (raw p-value = 0.189207, adjusted p-value = 0.25400263)	0.0358 (raw p-value = 0.178357, adjusted p-value = 0.24159697)	0.0279 (raw p-value = 0.294954, adjusted p-value = 0.3720516)	-0.0139 (raw p-value = 0.600815, adjusted p-value = 0.67137648)	-0.0285 (raw p-value = 0.28516, adjusted p-value = 0.36183105)	0.0502 (raw p-value = 0.05964, adjusted p-value = 0.09165436)	0.0398 (raw p-value = 0.134813, adjusted p-value = 0.18895704)	0.0635 (raw p-value = 0.017049, adjusted p-value = 0.02966879)*	0.0475 (raw p-value = 0.07434, adjusted p-value = 0.11140777)	0.0056 (raw p-value = 0.833973, adjusted p-value = 0.86905519)	0.0548 (raw p-value = 0.03957, adjusted p-value = 0.06347782)	0.0732 (raw p-value = 0.005974, adjusted p-value = 0.01152125)*	0.0346 (raw p-value = 0.19353, adjusted p-value = 0.25857668)
cysteine-glutathione disulfide	-0.1745 (raw p-value = 0, adjusted p-value = 0)*	-0.079 (raw p-value = 0.002977, adjusted p-value = 0.00608474)*	-0.078 (raw p-value = 0.003369, adjusted p-value = 0.00681851)*	-0.177 (raw p-value = 0, adjusted p-value = 0)*	-0.1703 (raw p-value = 0, adjusted p-value = 0)*	-0.1253 (raw p-value = 2e-06, adjusted p-value = 7.57e-06)*	0.0308 (raw p-value = 0.247476, adjusted p-value = 0.32023065)	-0.1012 (raw p-value = 0.00014, adjusted p-value = 0.0003561)*	-0.1206 (raw p-value = 6e-06, adjusted p-value = 1.693e-05)*	-0.1336 (raw p-value = 0, adjusted p-value = 1.66e-06)*	-0.026 (raw p-value = 0.328931, adjusted p-value = 0.40791353)	-0.2766 (raw p-value = 0, adjusted p-value = 0)*	-0.0349 (raw p-value = 0.18955, adjusted p-value = 0.25431849)	0.0252 (raw p-value = 0.344313, adjusted p-value = 0.42399378)	-0.1416 (raw p-value = 0, adjusted p-value = 3.5e-07)*	-0.1413 (raw p-value = 0, adjusted p-value = 3.7e-07)*	-0.2347 (raw p-value = 0, adjusted p-value = 0)*	-0.097 (raw p-value = 0.000263, adjusted p-value = 0.00064601)*	-0.1539 (raw p-value = 0, adjusted p-value = 3e-08)*	0.0771 (raw p-value = 0.003738, adjusted p-value = 0.00750845)*
decanoylcarnitine	0.2568 (raw p-value = 0, adjusted p-value = 0)*	0.7148 (raw p-value = 0, adjusted p-value = 0)*	0.0876 (raw p-value = 0.000989, adjusted p-value = 0.00220931)*	0.4055 (raw p-value = 0, adjusted p-value = 0)*	0.2743 (raw p-value = 0, adjusted p-value = 0)*	0.0279 (raw p-value = 0.295406, adjusted p-value = 0.37248916)	1 (raw p-value = 0, adjusted p-value = 0)*	0.286 (raw p-value = 0, adjusted p-value = 0)*	0.7997 (raw p-value = 0, adjusted p-value = 0)*	0.0873 (raw p-value = 0.001025, adjusted p-value = 0.00228228)*	0.0019 (raw p-value = 0.943449, adjusted p-value = 0.95782967)	0.1099 (raw p-value = 3.5e-05, adjusted p-value = 9.799e-05)*	0.789 (raw p-value = 0, adjusted p-value = 0)*	0.9358 (raw p-value = 0, adjusted p-value = 0)*	0.533 (raw p-value = 0, adjusted p-value = 0)*	0.4618 (raw p-value = 0, adjusted p-value = 0)*	0.1243 (raw p-value = 3e-06, adjusted p-value = 9.03e-06)*	0.4118 (raw p-value = 0, adjusted p-value = 0)*	0.2043 (raw p-value = 0, adjusted p-value = 0)*	0.7842 (raw p-value = 0, adjusted p-value = 0)*
dehydroisoandrosterone sulfate (DHEA-S)	0.0497 (raw p-value = 0.062079, adjusted p-value = 0.0949675)	0.0119 (raw p-value = 0.656084, adjusted p-value = 0.7202541)	-0.15 (raw p-value = 0, adjusted p-value = 6e-08)*	-0.0345 (raw p-value = 0.194835, adjusted p-value = 0.26017284)	-0.0485 (raw p-value = 0.068612, adjusted p-value = 0.10397135)	0.0015 (raw p-value = 0.954444, adjusted p-value = 0.96524456)	-0.0084 (raw p-value = 0.752731, adjusted p-value = 0.80155077)	0.0292 (raw p-value = 0.27221, adjusted p-value = 0.34756708)	-0.056 (raw p-value = 0.035304, adjusted p-value = 0.05742939)	0.0105 (raw p-value = 0.692929, adjusted p-value = 0.75320666)	-0.0887 (raw p-value = 0.000853, adjusted p-value = 0.0019299)*	0.0991 (raw p-value = 0.000194, adjusted p-value = 0.00048364)*	0.0182 (raw p-value = 0.495396, adjusted p-value = 0.57477389)	-0.032 (raw p-value = 0.229575, adjusted p-value = 0.29992754)	0.0076 (raw p-value = 0.775033, adjusted p-value = 0.82084212)	0.0023 (raw p-value = 0.929955, adjusted p-value = 0.94712686)	-0.0024 (raw p-value = 0.929189, adjusted p-value = 0.94669176)	0.0158 (raw p-value = 0.553726, adjusted p-value = 0.62739585)	-0.0746 (raw p-value = 0.005028, adjusted p-value = 0.00984356)*	-0.0272 (raw p-value = 0.30694, adjusted p-value = 0.38497043)
deoxycholate	0.1534 (raw p-value = 0, adjusted p-value = 3e-08)*	-0.0776 (raw p-value = 0.003524, adjusted p-value = 0.00711292)*	-0.01 (raw p-value = 0.706723, adjusted p-value = 0.7645705)	-0.0656 (raw p-value = 0.013737, adjusted p-value = 0.02449082)*	0.0892 (raw p-value = 0.000796, adjusted p-value = 0.00180902)*	0.0037 (raw p-value = 0.890966, adjusted p-value = 0.91584897)	-0.0581 (raw p-value = 0.029198, adjusted p-value = 0.04844606)*	0.0178 (raw p-value = 0.503297, adjusted p-value = 0.58269576)	-0.0401 (raw p-value = 0.132347, adjusted p-value = 0.18612975)	0.0925 (raw p-value = 0.000504, adjusted p-value = 0.00118556)*	0.1003 (raw p-value = 0.000161, adjusted p-value = 0.00040727)*	0.1158 (raw p-value = 1.3e-05, adjusted p-value = 3.817e-05)*	-0.0437 (raw p-value = 0.10101, adjusted p-value = 0.14655429)	-0.0694 (raw p-value = 0.009078, adjusted p-value = 0.01688844)*	-1e-04 (raw p-value = 0.997794, adjusted p-value = 0.99858251)	0.0394 (raw p-value = 0.13954, adjusted p-value = 0.19488603)	0.2286 (raw p-value = 0, adjusted p-value = 0)*	0.069 (raw p-value = 0.009493, adjusted p-value = 0.01761447)*	0.0875 (raw p-value = 0.001001, adjusted p-value = 0.00223325)*	-0.0695 (raw p-value = 0.008969, adjusted p-value = 0.01668982)*
dihomo-linoleate (20:2n6)	0.0503 (raw p-value = 0.058846, adjusted p-value = 0.09057161)	0.5698 (raw p-value = 0, adjusted p-value = 0)*	-0.0329 (raw p-value = 0.216539, adjusted p-value = 0.28562971)	0.4548 (raw p-value = 0, adjusted p-value = 0)*	0.2019 (raw p-value = 0, adjusted p-value = 0)*	0.0183 (raw p-value = 0.492328, adjusted p-value = 0.57177812)	0.3439 (raw p-value = 0, adjusted p-value = 0)*	0.0247 (raw p-value = 0.353101, adjusted p-value = 0.43362143)	0.4654 (raw p-value = 0, adjusted p-value = 0)*	0.0178 (raw p-value = 0.503595, adjusted p-value = 0.58294485)	-0.1538 (raw p-value = 0, adjusted p-value = 3e-08)*	0.073 (raw p-value = 0.006084, adjusted p-value = 0.01172362)*	0.4668 (raw p-value = 0, adjusted p-value = 0)*	0.3171 (raw p-value = 0, adjusted p-value = 0)*	0.5886 (raw p-value = 0, adjusted p-value = 0)*	0.5249 (raw p-value = 0, adjusted p-value = 0)*	6e-04 (raw p-value = 0.983287, adjusted p-value = 0.98790501)	0.3387 (raw p-value = 0, adjusted p-value = 0)*	0.1275 (raw p-value = 2e-06, adjusted p-value = 5.14e-06)*	0.3297 (raw p-value = 0, adjusted p-value = 0)*
dihomo-linolenate (20:3n3 or n6)	0.0104 (raw p-value = 0.696995, adjusted p-value = 0.75681141)	0.1874 (raw p-value = 0, adjusted p-value = 0)*	-0.0264 (raw p-value = 0.322383, adjusted p-value = 0.40127412)	0.1683 (raw p-value = 0, adjusted p-value = 0)*	0.1133 (raw p-value = 2e-05, adjusted p-value = 5.742e-05)*	0.0414 (raw p-value = 0.119946, adjusted p-value = 0.1703857)	0.1233 (raw p-value = 3e-06, adjusted p-value = 1.066e-05)*	0.0014 (raw p-value = 0.958464, adjusted p-value = 0.96847789)	0.1925 (raw p-value = 0, adjusted p-value = 0)*	0.0377 (raw p-value = 0.157196, adjusted p-value = 0.21646299)	-0.0379 (raw p-value = 0.154886, adjusted p-value = 0.21378147)	0.0101 (raw p-value = 0.704806, adjusted p-value = 0.76317948)	0.1454 (raw p-value = 0, adjusted p-value = 1.6e-07)*	0.1228 (raw p-value = 4e-06, adjusted p-value = 1.175e-05)*	0.2112 (raw p-value = 0, adjusted p-value = 0)*	0.2126 (raw p-value = 0, adjusted p-value = 0)*	0.0081 (raw p-value = 0.761267, adjusted p-value = 0.80863366)	0.0915 (raw p-value = 0.000575, adjusted p-value = 0.00133779)*	0.1032 (raw p-value = 0.000104, adjusted p-value = 0.00026817)*	0.1367 (raw p-value = 0, adjusted p-value = 9.1e-07)*
dimethylarginine (SDMA + ADMA)	0.1217 (raw p-value = 5e-06, adjusted p-value = 1.407e-05)*	0.1247 (raw p-value = 3e-06, adjusted p-value = 8.42e-06)*	0.1102 (raw p-value = 3.3e-05, adjusted p-value = 9.327e-05)*	0.1104 (raw p-value = 3.2e-05, adjusted p-value = 8.992e-05)*	0.1274 (raw p-value = 2e-06, adjusted p-value = 5.21e-06)*	0.0641 (raw p-value = 0.016114, adjusted p-value = 0.0282292)*	0.1008 (raw p-value = 0.00015, adjusted p-value = 0.00038043)*	0.0847 (raw p-value = 0.001455, adjusted p-value = 0.00315939)*	0.1381 (raw p-value = 0, adjusted p-value = 6.9e-07)*	0.0966 (raw p-value = 0.000277, adjusted p-value = 0.00067908)*	0.0077 (raw p-value = 0.77257, adjusted p-value = 0.81933921)	0.1204 (raw p-value = 6e-06, adjusted p-value = 1.75e-05)*	0.1485 (raw p-value = 0, adjusted p-value = 8e-08)*	0.1065 (raw p-value = 6.1e-05, adjusted p-value = 0.00016404)*	0.1475 (raw p-value = 0, adjusted p-value = 1e-07)*	0.1409 (raw p-value = 0, adjusted p-value = 3.9e-07)*	0.0791 (raw p-value = 0.002951, adjusted p-value = 0.00604005)*	0.0882 (raw p-value = 0.000906, adjusted p-value = 0.0020405)*	0.1706 (raw p-value = 0, adjusted p-value = 0)*	0.1039 (raw p-value = 9.3e-05, adjusted p-value = 0.00024206)*
docosahexaenoate (DHA; 22:6n3)	0.0028 (raw p-value = 0.915758, adjusted p-value = 0.93550155)	0.2027 (raw p-value = 0, adjusted p-value = 0)*	-0.0857 (raw p-value = 0.00127, adjusted p-value = 0.00278271)*	0.1175 (raw p-value = 1e-05, adjusted p-value = 2.87e-05)*	0.033 (raw p-value = 0.214943, adjusted p-value = 0.28380311)	-0.099 (raw p-value = 0.000194, adjusted p-value = 0.00048499)*	0.141 (raw p-value = 0, adjusted p-value = 3.9e-07)*	0.0466 (raw p-value = 0.079984, adjusted p-value = 0.11905731)	0.1428 (raw p-value = 0, adjusted p-value = 2.7e-07)*	0.0437 (raw p-value = 0.10115, adjusted p-value = 0.14672688)	-0.0281 (raw p-value = 0.292346, adjusted p-value = 0.36928782)	0.0203 (raw p-value = 0.446203, adjusted p-value = 0.52758219)	0.1801 (raw p-value = 0, adjusted p-value = 0)*	0.1321 (raw p-value = 1e-06, adjusted p-value = 2.2e-06)*	0.1963 (raw p-value = 0, adjusted p-value = 0)*	0.1611 (raw p-value = 0, adjusted p-value = 1e-08)*	-0.0405 (raw p-value = 0.1288, adjusted p-value = 0.18150238)	0.0796 (raw p-value = 0.002778, adjusted p-value = 0.00572224)*	0.022 (raw p-value = 0.408987, adjusted p-value = 0.4902289)	0.1027 (raw p-value = 0.000112, adjusted p-value = 0.00028911)*
docosapentaenoate (n3 DPA; 22:5n3)	0.0488 (raw p-value = 0.066775, adjusted p-value = 0.10138295)	0.465 (raw p-value = 0, adjusted p-value = 0)*	-0.0196 (raw p-value = 0.461724, adjusted p-value = 0.54275247)	0.3396 (raw p-value = 0, adjusted p-value = 0)*	0.1362 (raw p-value = 0, adjusted p-value = 9.9e-07)*	-0.0122 (raw p-value = 0.648204, adjusted p-value = 0.71382261)	0.3246 (raw p-value = 0, adjusted p-value = 0)*	0.0065 (raw p-value = 0.807621, adjusted p-value = 0.84848298)	0.3888 (raw p-value = 0, adjusted p-value = 0)*	0.0259 (raw p-value = 0.330049, adjusted p-value = 0.40901263)	-0.1235 (raw p-value = 3e-06, adjusted p-value = 1.04e-05)*	0.0168 (raw p-value = 0.528968, adjusted p-value = 0.605466)	0.3933 (raw p-value = 0, adjusted p-value = 0)*	0.3027 (raw p-value = 0, adjusted p-value = 0)*	0.4493 (raw p-value = 0, adjusted p-value = 0)*	0.4162 (raw p-value = 0, adjusted p-value = 0)*	-0.0477 (raw p-value = 0.073371, adjusted p-value = 0.11023666)	0.2453 (raw p-value = 0, adjusted p-value = 0)*	0.0894 (raw p-value = 0.000774, adjusted p-value = 0.00176326)*	0.255 (raw p-value = 0, adjusted p-value = 0)*
DSGEGDFXAEGGGVR*	0.0228 (raw p-value = 0.393116, adjusted p-value = 0.47418375)	0.0431 (raw p-value = 0.105345, adjusted p-value = 0.15190666)	0.0212 (raw p-value = 0.425142, adjusted p-value = 0.50726805)	0.0462 (raw p-value = 0.082903, adjusted p-value = 0.12288316)	0.0545 (raw p-value = 0.040706, adjusted p-value = 0.06509242)	0.0498 (raw p-value = 0.061509, adjusted p-value = 0.09415797)	0.0441 (raw p-value = 0.097702, adjusted p-value = 0.14245704)	0.0255 (raw p-value = 0.338286, adjusted p-value = 0.41782735)	0.1038 (raw p-value = 9.4e-05, adjusted p-value = 0.00024433)*	0.002 (raw p-value = 0.941606, adjusted p-value = 0.95637824)	0.0161 (raw p-value = 0.544831, adjusted p-value = 0.61990423)	-0.0119 (raw p-value = 0.654128, adjusted p-value = 0.71888911)	0.0505 (raw p-value = 0.057672, adjusted p-value = 0.08893928)	0.0602 (raw p-value = 0.023824, adjusted p-value = 0.04017191)*	0.0168 (raw p-value = 0.528737, adjusted p-value = 0.60529925)	0.0295 (raw p-value = 0.268656, adjusted p-value = 0.34373153)	0.0577 (raw p-value = 0.030157, adjusted p-value = 0.04991945)*	0.0034 (raw p-value = 0.898999, adjusted p-value = 0.92238516)	0.1159 (raw p-value = 1.3e-05, adjusted p-value = 3.74e-05)*	0.0867 (raw p-value = 0.001115, adjusted p-value = 0.00246858)*
eicosapentaenoate (EPA; 20:5n3)	-0.02 (raw p-value = 0.453701, adjusted p-value = 0.535104)	0.118 (raw p-value = 9e-06, adjusted p-value = 2.621e-05)*	-0.0646 (raw p-value = 0.01528, adjusted p-value = 0.02694875)*	0.0462 (raw p-value = 0.082547, adjusted p-value = 0.12238212)	0.0277 (raw p-value = 0.298664, adjusted p-value = 0.37599295)	-0.1084 (raw p-value = 4.5e-05, adjusted p-value = 0.00012348)*	0.0831 (raw p-value = 0.001773, adjusted p-value = 0.00378673)*	0.0023 (raw p-value = 0.930704, adjusted p-value = 0.94761595)	0.0635 (raw p-value = 0.016993, adjusted p-value = 0.02958526)*	0.0531 (raw p-value = 0.04633, adjusted p-value = 0.07281545)	-0.0263 (raw p-value = 0.323146, adjusted p-value = 0.40208127)	0.0355 (raw p-value = 0.182603, adjusted p-value = 0.24640206)	0.0973 (raw p-value = 0.000251, adjusted p-value = 0.00061816)*	0.0665 (raw p-value = 0.012504, adjusted p-value = 0.02257264)*	0.0854 (raw p-value = 0.001327, adjusted p-value = 0.00289606)*	0.0866 (raw p-value = 0.001126, adjusted p-value = 0.00249107)*	-0.051 (raw p-value = 0.055529, adjusted p-value = 0.08601039)	0.0119 (raw p-value = 0.654981, adjusted p-value = 0.71949015)	-0.012 (raw p-value = 0.651167, adjusted p-value = 0.71619258)	0.0051 (raw p-value = 0.847245, adjusted p-value = 0.87976929)
eicosenoate (20:1n9 or 11)	0.0549 (raw p-value = 0.039147, adjusted p-value = 0.0628988)	0.5862 (raw p-value = 0, adjusted p-value = 0)*	-0.0213 (raw p-value = 0.423738, adjusted p-value = 0.50584942)	0.4628 (raw p-value = 0, adjusted p-value = 0)*	0.1986 (raw p-value = 0, adjusted p-value = 0)*	-0.0201 (raw p-value = 0.451186, adjusted p-value = 0.53267152)	0.3613 (raw p-value = 0, adjusted p-value = 0)*	0.0587 (raw p-value = 0.027522, adjusted p-value = 0.04588046)*	0.4653 (raw p-value = 0, adjusted p-value = 0)*	0.0264 (raw p-value = 0.321147, adjusted p-value = 0.39987666)	-0.1678 (raw p-value = 0, adjusted p-value = 0)*	0.105 (raw p-value = 7.7e-05, adjusted p-value = 0.00020465)*	0.4876 (raw p-value = 0, adjusted p-value = 0)*	0.3194 (raw p-value = 0, adjusted p-value = 0)*	0.6055 (raw p-value = 0, adjusted p-value = 0)*	0.5081 (raw p-value = 0, adjusted p-value = 0)*	-0.0238 (raw p-value = 0.371016, adjusted p-value = 0.45138207)	0.3416 (raw p-value = 0, adjusted p-value = 0)*	0.1049 (raw p-value = 7.9e-05, adjusted p-value = 0.00020785)*	0.2554 (raw p-value = 0, adjusted p-value = 0)*
epiandrosterone sulfate	0.0995 (raw p-value = 0.000182, adjusted p-value = 0.00045472)*	0.0755 (raw p-value = 0.004557, adjusted p-value = 0.00900344)*	-0.1409 (raw p-value = 0, adjusted p-value = 4e-07)*	0.0233 (raw p-value = 0.381074, adjusted p-value = 0.46194739)	-0.0295 (raw p-value = 0.267794, adjusted p-value = 0.34281556)	-0.0065 (raw p-value = 0.806638, adjusted p-value = 0.84757627)	0.064 (raw p-value = 0.016129, adjusted p-value = 0.02824939)*	0.0596 (raw p-value = 0.02514, adjusted p-value = 0.04218838)*	-0.0021 (raw p-value = 0.936846, adjusted p-value = 0.95194737)	0.0458 (raw p-value = 0.085418, adjusted p-value = 0.12631921)	-9e-04 (raw p-value = 0.974477, adjusted p-value = 0.98044855)	0.1207 (raw p-value = 5e-06, adjusted p-value = 1.678e-05)*	0.0712 (raw p-value = 0.007486, adjusted p-value = 0.01414567)*	0.0328 (raw p-value = 0.218385, adjusted p-value = 0.28754198)	0.0707 (raw p-value = 0.007907, adjusted p-value = 0.01486578)*	0.0637 (raw p-value = 0.016787, adjusted p-value = 0.02926353)*	0.0424 (raw p-value = 0.111196, adjusted p-value = 0.15923875)	0.0566 (raw p-value = 0.033503, adjusted p-value = 0.05490517)	-0.0275 (raw p-value = 0.301631, adjusted p-value = 0.37918694)	0.0215 (raw p-value = 0.420284, adjusted p-value = 0.50226057)
erythritol	0.2646 (raw p-value = 0, adjusted p-value = 0)*	0.0631 (raw p-value = 0.017835, adjusted p-value = 0.0309293)*	0.1969 (raw p-value = 0, adjusted p-value = 0)*	0.1753 (raw p-value = 0, adjusted p-value = 0)*	0.1861 (raw p-value = 0, adjusted p-value = 0)*	0.0429 (raw p-value = 0.106924, adjusted p-value = 0.15396307)	0.0233 (raw p-value = 0.382508, adjusted p-value = 0.46328781)	0.2179 (raw p-value = 0, adjusted p-value = 0)*	0.1063 (raw p-value = 6.3e-05, adjusted p-value = 0.00016925)*	0.1489 (raw p-value = 0, adjusted p-value = 8e-08)*	0.1929 (raw p-value = 0, adjusted p-value = 0)*	0.1251 (raw p-value = 2e-06, adjusted p-value = 7.79e-06)*	0.0611 (raw p-value = 0.02166, adjusted p-value = 0.03681294)*	0.0283 (raw p-value = 0.287878, adjusted p-value = 0.36469067)	0.0728 (raw p-value = 0.006242, adjusted p-value = 0.01198753)*	0.1119 (raw p-value = 2.5e-05, adjusted p-value = 7.157e-05)*	0.2631 (raw p-value = 0, adjusted p-value = 0)*	0.079 (raw p-value = 0.002973, adjusted p-value = 0.00608044)*	0.3088 (raw p-value = 0, adjusted p-value = 0)*	0.019 (raw p-value = 0.475789, adjusted p-value = 0.5557691)
erythronate*	0.3045 (raw p-value = 0, adjusted p-value = 0)*	0.0945 (raw p-value = 0.000379, adjusted p-value = 0.00090952)*	0.1904 (raw p-value = 0, adjusted p-value = 0)*	0.2113 (raw p-value = 0, adjusted p-value = 0)*	0.2014 (raw p-value = 0, adjusted p-value = 0)*	0.0287 (raw p-value = 0.280757, adjusted p-value = 0.35688582)	0.0927 (raw p-value = 0.000487, adjusted p-value = 0.00114694)*	0.1961 (raw p-value = 0, adjusted p-value = 0)*	0.1874 (raw p-value = 0, adjusted p-value = 0)*	0.1398 (raw p-value = 0, adjusted p-value = 4.9e-07)*	0.1615 (raw p-value = 0, adjusted p-value = 0)*	0.1527 (raw p-value = 0, adjusted p-value = 3e-08)*	0.1198 (raw p-value = 6e-06, adjusted p-value = 1.95e-05)*	0.1127 (raw p-value = 2.2e-05, adjusted p-value = 6.309e-05)*	0.1136 (raw p-value = 1.9e-05, adjusted p-value = 5.394e-05)*	0.1323 (raw p-value = 1e-06, adjusted p-value = 2.1e-06)*	0.2455 (raw p-value = 0, adjusted p-value = 0)*	0.086 (raw p-value = 0.001223, adjusted p-value = 0.00269089)*	0.3489 (raw p-value = 0, adjusted p-value = 0)*	0.1306 (raw p-value = 1e-06, adjusted p-value = 2.88e-06)*
erythrose	0.0663 (raw p-value = 0.012733, adjusted p-value = 0.02291998)*	0.0603 (raw p-value = 0.023421, adjusted p-value = 0.03953837)*	0.0714 (raw p-value = 0.007298, adjusted p-value = 0.01382837)*	0.0616 (raw p-value = 0.020659, adjusted p-value = 0.03529774)*	0.0638 (raw p-value = 0.016521, adjusted p-value = 0.02885664)*	-0.0328 (raw p-value = 0.218474, adjusted p-value = 0.28760532)	0.0203 (raw p-value = 0.445068, adjusted p-value = 0.5263283)	0.0494 (raw p-value = 0.063401, adjusted p-value = 0.09669992)	0.0283 (raw p-value = 0.288404, adjusted p-value = 0.36522569)	0.0835 (raw p-value = 0.001691, adjusted p-value = 0.00362563)*	-0.0176 (raw p-value = 0.507974, adjusted p-value = 0.58714782)	0.0543 (raw p-value = 0.041592, adjusted p-value = 0.06631429)	0.0405 (raw p-value = 0.128351, adjusted p-value = 0.18097881)	0.0021 (raw p-value = 0.937769, adjusted p-value = 0.95274879)	0.0957 (raw p-value = 0.000319, adjusted p-value = 0.00077381)*	0.0968 (raw p-value = 0.00027, adjusted p-value = 0.00066257)*	0.0574 (raw p-value = 0.031131, adjusted p-value = 0.05137579)	0.0809 (raw p-value = 0.002354, adjusted p-value = 0.00491188)*	0.0423 (raw p-value = 0.111925, adjusted p-value = 0.16015238)	-0.014 (raw p-value = 0.599912, adjusted p-value = 0.67057966)
fructose	0.0332 (raw p-value = 0.212092, adjusted p-value = 0.28019646)	0.0074 (raw p-value = 0.78032, adjusted p-value = 0.82484966)	0.0686 (raw p-value = 0.009994, adjusted p-value = 0.01847618)*	0.0094 (raw p-value = 0.724943, adjusted p-value = 0.77901039)	0.0413 (raw p-value = 0.121413, adjusted p-value = 0.17226268)	0.0153 (raw p-value = 0.565774, adjusted p-value = 0.63868941)	-0.0185 (raw p-value = 0.486383, adjusted p-value = 0.5661766)	0.0337 (raw p-value = 0.20553, adjusted p-value = 0.2729573)	0.0166 (raw p-value = 0.534043, adjusted p-value = 0.61028506)	0.0565 (raw p-value = 0.033792, adjusted p-value = 0.05530155)	-0.0284 (raw p-value = 0.286749, adjusted p-value = 0.36371665)	0.0604 (raw p-value = 0.023358, adjusted p-value = 0.03945221)*	0.0121 (raw p-value = 0.64853, adjusted p-value = 0.71405972)	-0.0191 (raw p-value = 0.473133, adjusted p-value = 0.55349058)	0.036 (raw p-value = 0.176365, adjusted p-value = 0.23921934)	0.0261 (raw p-value = 0.327, adjusted p-value = 0.40580409)	0.0138 (raw p-value = 0.60468, adjusted p-value = 0.67484074)	0.0316 (raw p-value = 0.235765, adjusted p-value = 0.30716076)	0.064 (raw p-value = 0.016186, adjusted p-value = 0.02833385)*	-0.0146 (raw p-value = 0.584481, adjusted p-value = 0.65571862)
gamma-glutamylglutamine	-0.0161 (raw p-value = 0.545419, adjusted p-value = 0.62037317)	0.0548 (raw p-value = 0.039681, adjusted p-value = 0.06362818)	-0.0481 (raw p-value = 0.070896, adjusted p-value = 0.10701847)	-0.1162 (raw p-value = 1.2e-05, adjusted p-value = 3.57e-05)*	-0.0922 (raw p-value = 0.000526, adjusted p-value = 0.00123372)*	-0.0465 (raw p-value = 0.080988, adjusted p-value = 0.12022128)	0.1821 (raw p-value = 0, adjusted p-value = 0)*	-0.0315 (raw p-value = 0.237314, adjusted p-value = 0.30900752)	0.0206 (raw p-value = 0.440365, adjusted p-value = 0.52172826)	-0.023 (raw p-value = 0.388548, adjusted p-value = 0.4695563)	-0.0163 (raw p-value = 0.540108, adjusted p-value = 0.61552285)	-0.1178 (raw p-value = 9e-06, adjusted p-value = 2.741e-05)*	0.1089 (raw p-value = 4.1e-05, adjusted p-value = 0.00011358)*	0.1836 (raw p-value = 0, adjusted p-value = 0)*	-0.044 (raw p-value = 0.0984, adjusted p-value = 0.14332649)	-0.0546 (raw p-value = 0.040162, adjusted p-value = 0.06430949)	-0.1027 (raw p-value = 0.000111, adjusted p-value = 0.0002866)*	0.0138 (raw p-value = 0.6033, adjusted p-value = 0.67372669)	-0.0055 (raw p-value = 0.83616, adjusted p-value = 0.87056298)	0.1959 (raw p-value = 0, adjusted p-value = 0)*
gamma-glutamylleucine	0.5003 (raw p-value = 0, adjusted p-value = 0)*	0.165 (raw p-value = 0, adjusted p-value = 0)*	0.1213 (raw p-value = 5e-06, adjusted p-value = 1.51e-05)*	0.1815 (raw p-value = 0, adjusted p-value = 0)*	0.226 (raw p-value = 0, adjusted p-value = 0)*	0.1311 (raw p-value = 1e-06, adjusted p-value = 2.65e-06)*	0.1674 (raw p-value = 0, adjusted p-value = 0)*	0.2713 (raw p-value = 0, adjusted p-value = 0)*	0.2151 (raw p-value = 0, adjusted p-value = 0)*	0.3049 (raw p-value = 0, adjusted p-value = 0)*	0.2927 (raw p-value = 0, adjusted p-value = 0)*	0.4919 (raw p-value = 0, adjusted p-value = 0)*	0.1886 (raw p-value = 0, adjusted p-value = 0)*	0.1796 (raw p-value = 0, adjusted p-value = 0)*	0.1439 (raw p-value = 0, adjusted p-value = 2.2e-07)*	0.1732 (raw p-value = 0, adjusted p-value = 0)*	0.4006 (raw p-value = 0, adjusted p-value = 0)*	0.1581 (raw p-value = 0, adjusted p-value = 1e-08)*	0.285 (raw p-value = 0, adjusted p-value = 0)*	0.1633 (raw p-value = 0, adjusted p-value = 0)*
gamma-glutamylphenylalanine	0.3855 (raw p-value = 0, adjusted p-value = 0)*	0.1136 (raw p-value = 1.9e-05, adjusted p-value = 5.432e-05)*	0.165 (raw p-value = 0, adjusted p-value = 0)*	0.1797 (raw p-value = 0, adjusted p-value = 0)*	0.1687 (raw p-value = 0, adjusted p-value = 0)*	0.0839 (raw p-value = 0.001612, adjusted p-value = 0.00347283)*	0.1178 (raw p-value = 9e-06, adjusted p-value = 2.739e-05)*	0.2332 (raw p-value = 0, adjusted p-value = 0)*	0.1795 (raw p-value = 0, adjusted p-value = 0)*	0.1768 (raw p-value = 0, adjusted p-value = 0)*	0.1767 (raw p-value = 0, adjusted p-value = 0)*	0.2932 (raw p-value = 0, adjusted p-value = 0)*	0.1316 (raw p-value = 1e-06, adjusted p-value = 2.39e-06)*	0.1435 (raw p-value = 0, adjusted p-value = 2.4e-07)*	0.1289 (raw p-value = 1e-06, adjusted p-value = 3.96e-06)*	0.1692 (raw p-value = 0, adjusted p-value = 0)*	0.2618 (raw p-value = 0, adjusted p-value = 0)*	0.1101 (raw p-value = 3.4e-05, adjusted p-value = 9.412e-05)*	0.2809 (raw p-value = 0, adjusted p-value = 0)*	0.1562 (raw p-value = 0, adjusted p-value = 2e-08)*
gamma-glutamyltyrosine	0.3653 (raw p-value = 0, adjusted p-value = 0)*	0.0995 (raw p-value = 0.000181, adjusted p-value = 0.00045376)*	0.1868 (raw p-value = 0, adjusted p-value = 0)*	0.149 (raw p-value = 0, adjusted p-value = 8e-08)*	0.2638 (raw p-value = 0, adjusted p-value = 0)*	0.1834 (raw p-value = 0, adjusted p-value = 0)*	0.0917 (raw p-value = 0.000562, adjusted p-value = 0.00130858)*	0.1866 (raw p-value = 0, adjusted p-value = 0)*	0.1654 (raw p-value = 0, adjusted p-value = 0)*	0.2601 (raw p-value = 0, adjusted p-value = 0)*	0.136 (raw p-value = 0, adjusted p-value = 1.04e-06)*	0.2679 (raw p-value = 0, adjusted p-value = 0)*	0.0952 (raw p-value = 0.000343, adjusted p-value = 0.00082977)*	0.1168 (raw p-value = 1.1e-05, adjusted p-value = 3.212e-05)*	0.0907 (raw p-value = 0.000646, adjusted p-value = 0.00149264)*	0.1275 (raw p-value = 2e-06, adjusted p-value = 5.11e-06)*	0.3067 (raw p-value = 0, adjusted p-value = 0)*	0.0857 (raw p-value = 0.001267, adjusted p-value = 0.00277837)*	0.3173 (raw p-value = 0, adjusted p-value = 0)*	0.1232 (raw p-value = 3e-06, adjusted p-value = 1.096e-05)*
gamma-glutamylvaline	0.4752 (raw p-value = 0, adjusted p-value = 0)*	0.1323 (raw p-value = 1e-06, adjusted p-value = 2.11e-06)*	0.1717 (raw p-value = 0, adjusted p-value = 0)*	0.1944 (raw p-value = 0, adjusted p-value = 0)*	0.2658 (raw p-value = 0, adjusted p-value = 0)*	0.1238 (raw p-value = 3e-06, adjusted p-value = 9.85e-06)*	0.1431 (raw p-value = 0, adjusted p-value = 2.6e-07)*	0.2542 (raw p-value = 0, adjusted p-value = 0)*	0.2377 (raw p-value = 0, adjusted p-value = 0)*	0.264 (raw p-value = 0, adjusted p-value = 0)*	0.3038 (raw p-value = 0, adjusted p-value = 0)*	0.4391 (raw p-value = 0, adjusted p-value = 0)*	0.1649 (raw p-value = 0, adjusted p-value = 0)*	0.1684 (raw p-value = 0, adjusted p-value = 0)*	0.1281 (raw p-value = 1e-06, adjusted p-value = 4.61e-06)*	0.1688 (raw p-value = 0, adjusted p-value = 0)*	0.3767 (raw p-value = 0, adjusted p-value = 0)*	0.1432 (raw p-value = 0, adjusted p-value = 2.5e-07)*	0.317 (raw p-value = 0, adjusted p-value = 0)*	0.1602 (raw p-value = 0, adjusted p-value = 1e-08)*
glucose	0.2045 (raw p-value = 0, adjusted p-value = 0)*	0.0485 (raw p-value = 0.068307, adjusted p-value = 0.10353088)	0.1383 (raw p-value = 0, adjusted p-value = 6.6e-07)*	0.1678 (raw p-value = 0, adjusted p-value = 0)*	0.1927 (raw p-value = 0, adjusted p-value = 0)*	0.1377 (raw p-value = 0, adjusted p-value = 7.5e-07)*	-0.0075 (raw p-value = 0.77904, adjusted p-value = 0.8238504)	0.1184 (raw p-value = 8e-06, adjusted p-value = 2.444e-05)*	0.1256 (raw p-value = 2e-06, adjusted p-value = 7.22e-06)*	0.1285 (raw p-value = 1e-06, adjusted p-value = 4.25e-06)*	0.0636 (raw p-value = 0.016845, adjusted p-value = 0.02934268)*	0.2014 (raw p-value = 0, adjusted p-value = 0)*	0.0364 (raw p-value = 0.171809, adjusted p-value = 0.23380374)	0.013 (raw p-value = 0.626089, adjusted p-value = 0.69379823)	0.0903 (raw p-value = 0.000683, adjusted p-value = 0.00157202)*	0.0958 (raw p-value = 0.000312, adjusted p-value = 0.0007594)*	0.215 (raw p-value = 0, adjusted p-value = 0)*	0.1079 (raw p-value = 4.9e-05, adjusted p-value = 0.00013256)*	0.2039 (raw p-value = 0, adjusted p-value = 0)*	0.003 (raw p-value = 0.911632, adjusted p-value = 0.93196046)
glutamate	0.2692 (raw p-value = 0, adjusted p-value = 0)*	-0.0418 (raw p-value = 0.116744, adjusted p-value = 0.16622571)	0.1526 (raw p-value = 0, adjusted p-value = 3e-08)*	0.1401 (raw p-value = 0, adjusted p-value = 4.7e-07)*	0.2605 (raw p-value = 0, adjusted p-value = 0)*	0.1574 (raw p-value = 0, adjusted p-value = 1e-08)*	-0.1452 (raw p-value = 0, adjusted p-value = 1.7e-07)*	0.1205 (raw p-value = 6e-06, adjusted p-value = 1.725e-05)*	0.0871 (raw p-value = 0.001059, adjusted p-value = 0.00234928)*	0.1758 (raw p-value = 0, adjusted p-value = 0)*	0.1205 (raw p-value = 6e-06, adjusted p-value = 1.739e-05)*	0.4261 (raw p-value = 0, adjusted p-value = 0)*	-0.0609 (raw p-value = 0.022063, adjusted p-value = 0.03743498)*	-0.0968 (raw p-value = 0.000271, adjusted p-value = 0.00066435)*	0.0571 (raw p-value = 0.031986, adjusted p-value = 0.0526511)	0.0675 (raw p-value = 0.011177, adjusted p-value = 0.02045934)*	0.3066 (raw p-value = 0, adjusted p-value = 0)*	0.0526 (raw p-value = 0.048074, adjusted p-value = 0.07527241)	0.2628 (raw p-value = 0, adjusted p-value = 0)*	-0.1036 (raw p-value = 9.6e-05, adjusted p-value = 0.0002506)*
glutamine	-0.0753 (raw p-value = 0.004632, adjusted p-value = 0.0091322)*	0.0052 (raw p-value = 0.846269, adjusted p-value = 0.87914312)	-0.0641 (raw p-value = 0.016069, adjusted p-value = 0.02816507)*	-0.0502 (raw p-value = 0.059287, adjusted p-value = 0.09119089)	-0.0434 (raw p-value = 0.103519, adjusted p-value = 0.14957983)	0.0058 (raw p-value = 0.828207, adjusted p-value = 0.86508925)	0.0598 (raw p-value = 0.024741, adjusted p-value = 0.04154838)*	-0.0495 (raw p-value = 0.062781, adjusted p-value = 0.09591658)	-0.0302 (raw p-value = 0.256879, adjusted p-value = 0.33076176)	-0.0579 (raw p-value = 0.029509, adjusted p-value = 0.04891688)*	-0.1208 (raw p-value = 5e-06, adjusted p-value = 1.652e-05)*	-0.2015 (raw p-value = 0, adjusted p-value = 0)*	0.0036 (raw p-value = 0.891525, adjusted p-value = 0.91618171)	0.0448 (raw p-value = 0.09255, adjusted p-value = 0.13575834)	-0.0544 (raw p-value = 0.041161, adjusted p-value = 0.06571583)	-0.06 (raw p-value = 0.024143, adjusted p-value = 0.04064116)*	-0.0639 (raw p-value = 0.016317, adjusted p-value = 0.02854202)*	-0.0246 (raw p-value = 0.355744, adjusted p-value = 0.43634989)	0.0379 (raw p-value = 0.15426, adjusted p-value = 0.21300135)	0.0533 (raw p-value = 0.045151, adjusted p-value = 0.07115275)
glutaroyl carnitine	0.3251 (raw p-value = 0, adjusted p-value = 0)*	0.2372 (raw p-value = 0, adjusted p-value = 0)*	0.1642 (raw p-value = 0, adjusted p-value = 0)*	0.3698 (raw p-value = 0, adjusted p-value = 0)*	0.2122 (raw p-value = 0, adjusted p-value = 0)*	0.0413 (raw p-value = 0.120974, adjusted p-value = 0.17167305)	0.286 (raw p-value = 0, adjusted p-value = 0)*	1 (raw p-value = 0, adjusted p-value = 0)*	0.2799 (raw p-value = 0, adjusted p-value = 0)*	0.2107 (raw p-value = 0, adjusted p-value = 0)*	0.174 (raw p-value = 0, adjusted p-value = 0)*	0.2768 (raw p-value = 0, adjusted p-value = 0)*	0.2415 (raw p-value = 0, adjusted p-value = 0)*	0.2951 (raw p-value = 0, adjusted p-value = 0)*	0.1738 (raw p-value = 0, adjusted p-value = 0)*	0.1556 (raw p-value = 0, adjusted p-value = 2e-08)*	0.3648 (raw p-value = 0, adjusted p-value = 0)*	0.1542 (raw p-value = 0, adjusted p-value = 2e-08)*	0.3801 (raw p-value = 0, adjusted p-value = 0)*	0.2479 (raw p-value = 0, adjusted p-value = 0)*
glycerate	0.0787 (raw p-value = 0.003082, adjusted p-value = 0.00628658)*	0.0755 (raw p-value = 0.004535, adjusted p-value = 0.00897008)*	0.0568 (raw p-value = 0.032924, adjusted p-value = 0.05405711)	0.078 (raw p-value = 0.003356, adjusted p-value = 0.0068)*	0.0815 (raw p-value = 0.002192, adjusted p-value = 0.00460111)*	-0.0125 (raw p-value = 0.638825, adjusted p-value = 0.70503381)	0.0386 (raw p-value = 0.147156, adjusted p-value = 0.20415131)	0.0507 (raw p-value = 0.057135, adjusted p-value = 0.0881696)	0.0899 (raw p-value = 0.000726, adjusted p-value = 0.00166222)*	0.0855 (raw p-value = 0.001301, adjusted p-value = 0.00284362)*	0.0404 (raw p-value = 0.129733, adjusted p-value = 0.18270805)	0.0948 (raw p-value = 0.00036, adjusted p-value = 0.00086592)*	0.0634 (raw p-value = 0.017144, adjusted p-value = 0.02982703)*	0.0422 (raw p-value = 0.11309, adjusted p-value = 0.16172145)	0.1203 (raw p-value = 6e-06, adjusted p-value = 1.779e-05)*	0.0895 (raw p-value = 0.000764, adjusted p-value = 0.00174148)*	0.0628 (raw p-value = 0.01831, adjusted p-value = 0.03161434)*	0.1015 (raw p-value = 0.000134, adjusted p-value = 0.00034102)*	0.089 (raw p-value = 0.000819, adjusted p-value = 0.00185755)*	0.0538 (raw p-value = 0.043421, adjusted p-value = 0.06868677)
glycerol	9e-04 (raw p-value = 0.974151, adjusted p-value = 0.98026032)	0.4173 (raw p-value = 0, adjusted p-value = 0)*	0.1201 (raw p-value = 6e-06, adjusted p-value = 1.843e-05)*	0.3552 (raw p-value = 0, adjusted p-value = 0)*	0.1867 (raw p-value = 0, adjusted p-value = 0)*	0.0411 (raw p-value = 0.123055, adjusted p-value = 0.17430623)	0.3147 (raw p-value = 0, adjusted p-value = 0)*	-0.0051 (raw p-value = 0.846863, adjusted p-value = 0.87963096)	0.4027 (raw p-value = 0, adjusted p-value = 0)*	-0.0095 (raw p-value = 0.720231, adjusted p-value = 0.77536304)	-0.1583 (raw p-value = 0, adjusted p-value = 1e-08)*	-0.1085 (raw p-value = 4.4e-05, adjusted p-value = 0.00012089)*	0.3537 (raw p-value = 0, adjusted p-value = 0)*	0.3111 (raw p-value = 0, adjusted p-value = 0)*	0.3748 (raw p-value = 0, adjusted p-value = 0)*	0.3265 (raw p-value = 0, adjusted p-value = 0)*	-0.066 (raw p-value = 0.013194, adjusted p-value = 0.02365999)*	0.1736 (raw p-value = 0, adjusted p-value = 0)*	0.1082 (raw p-value = 4.6e-05, adjusted p-value = 0.00012642)*	0.2699 (raw p-value = 0, adjusted p-value = 0)*
glycerol 3-phosphate (G3P)	-0.0783 (raw p-value = 0.003255, adjusted p-value = 0.00661493)*	-0.0567 (raw p-value = 0.033246, adjusted p-value = 0.05455977)	-0.0433 (raw p-value = 0.103982, adjusted p-value = 0.15015633)	-0.0791 (raw p-value = 0.002962, adjusted p-value = 0.00606035)*	-0.0878 (raw p-value = 0.000961, adjusted p-value = 0.0021545)*	-0.0563 (raw p-value = 0.034609, adjusted p-value = 0.05648017)	0.0111 (raw p-value = 0.675783, adjusted p-value = 0.7383205)	-0.0242 (raw p-value = 0.362698, adjusted p-value = 0.44301887)	-0.019 (raw p-value = 0.47502, adjusted p-value = 0.55505511)	-0.0606 (raw p-value = 0.022784, adjusted p-value = 0.03859241)*	-0.0595 (raw p-value = 0.025295, adjusted p-value = 0.04241905)*	-0.0738 (raw p-value = 0.005567, adjusted p-value = 0.01079847)*	-0.0447 (raw p-value = 0.093406, adjusted p-value = 0.13684288)	0.033 (raw p-value = 0.215968, adjusted p-value = 0.28499762)	-0.0775 (raw p-value = 0.003582, adjusted p-value = 0.00721539)*	-0.0897 (raw p-value = 0.000745, adjusted p-value = 0.00170239)*	-0.1327 (raw p-value = 1e-06, adjusted p-value = 1.97e-06)*	-0.016 (raw p-value = 0.547697, adjusted p-value = 0.6220626)	-0.0558 (raw p-value = 0.035974, adjusted p-value = 0.0583993)	0.0017 (raw p-value = 0.950443, adjusted p-value = 0.96276747)
glycerophosphorylcholine (GPC)	-0.1833 (raw p-value = 0, adjusted p-value = 0)*	-0.225 (raw p-value = 0, adjusted p-value = 0)*	-0.1215 (raw p-value = 5e-06, adjusted p-value = 1.467e-05)*	-0.5152 (raw p-value = 0, adjusted p-value = 0)*	-0.2542 (raw p-value = 0, adjusted p-value = 0)*	-0.0206 (raw p-value = 0.440353, adjusted p-value = 0.52172826)	-0.1264 (raw p-value = 2e-06, adjusted p-value = 6.22e-06)*	-0.3099 (raw p-value = 0, adjusted p-value = 0)*	-0.2156 (raw p-value = 0, adjusted p-value = 0)*	-0.1493 (raw p-value = 0, adjusted p-value = 7e-08)*	-0.1869 (raw p-value = 0, adjusted p-value = 0)*	-0.2327 (raw p-value = 0, adjusted p-value = 0)*	-0.1863 (raw p-value = 0, adjusted p-value = 0)*	-0.0943 (raw p-value = 0.000389, adjusted p-value = 0.0009297)*	-0.2652 (raw p-value = 0, adjusted p-value = 0)*	-0.2772 (raw p-value = 0, adjusted p-value = 0)*	-0.4877 (raw p-value = 0, adjusted p-value = 0)*	-0.1809 (raw p-value = 0, adjusted p-value = 0)*	-0.3864 (raw p-value = 0, adjusted p-value = 0)*	-0.1198 (raw p-value = 6e-06, adjusted p-value = 1.926e-05)*
glycine	-0.2175 (raw p-value = 0, adjusted p-value = 0)*	-0.1782 (raw p-value = 0, adjusted p-value = 0)*	-0.0301 (raw p-value = 0.258895, adjusted p-value = 0.33275069)	-0.1558 (raw p-value = 0, adjusted p-value = 2e-08)*	-0.2032 (raw p-value = 0, adjusted p-value = 0)*	-0.068 (raw p-value = 0.010618, adjusted p-value = 0.01951803)*	-0.0685 (raw p-value = 0.010043, adjusted p-value = 0.01854668)*	-0.1027 (raw p-value = 0.000111, adjusted p-value = 0.00028546)*	-0.1554 (raw p-value = 0, adjusted p-value = 2e-08)*	-0.1661 (raw p-value = 0, adjusted p-value = 0)*	-0.0665 (raw p-value = 0.012445, adjusted p-value = 0.02248828)*	-0.2708 (raw p-value = 0, adjusted p-value = 0)*	-0.1687 (raw p-value = 0, adjusted p-value = 0)*	-0.0554 (raw p-value = 0.037573, adjusted p-value = 0.06073852)	-0.233 (raw p-value = 0, adjusted p-value = 0)*	-0.2618 (raw p-value = 0, adjusted p-value = 0)*	-0.1803 (raw p-value = 0, adjusted p-value = 0)*	-0.1849 (raw p-value = 0, adjusted p-value = 0)*	-0.1149 (raw p-value = 1.5e-05, adjusted p-value = 4.403e-05)*	-0.0368 (raw p-value = 0.166905, adjusted p-value = 0.22796441)
glycochenodeoxycholate	0.0664 (raw p-value = 0.01257, adjusted p-value = 0.02267309)*	0.1202 (raw p-value = 6e-06, adjusted p-value = 1.806e-05)*	0.0088 (raw p-value = 0.741712, adjusted p-value = 0.79268674)	0.0932 (raw p-value = 0.000459, adjusted p-value = 0.00108449)*	0.1415 (raw p-value = 0, adjusted p-value = 3.5e-07)*	0.0108 (raw p-value = 0.684063, adjusted p-value = 0.74575152)	0.0865 (raw p-value = 0.001138, adjusted p-value = 0.00251467)*	0.0734 (raw p-value = 0.005804, adjusted p-value = 0.01121334)*	0.1091 (raw p-value = 4e-05, adjusted p-value = 0.0001104)*	0.0712 (raw p-value = 0.007496, adjusted p-value = 0.0141614)*	-0.0692 (raw p-value = 0.00933, adjusted p-value = 0.01733445)*	0.0643 (raw p-value = 0.015754, adjusted p-value = 0.0276951)*	0.1034 (raw p-value = 9.9e-05, adjusted p-value = 0.00025746)*	0.0838 (raw p-value = 0.001626, adjusted p-value = 0.00349797)*	0.1127 (raw p-value = 2.2e-05, adjusted p-value = 6.293e-05)*	0.1117 (raw p-value = 2.6e-05, adjusted p-value = 7.336e-05)*	0.1057 (raw p-value = 6.9e-05, adjusted p-value = 0.00018473)*	0.0956 (raw p-value = 0.000323, adjusted p-value = 0.00078285)*	0.0449 (raw p-value = 0.091827, adjusted p-value = 0.13488714)	0.0556 (raw p-value = 0.036748, adjusted p-value = 0.05956013)
guanosine	-0.072 (raw p-value = 0.0068, adjusted p-value = 0.0129583)*	-0.054 (raw p-value = 0.042464, adjusted p-value = 0.06742088)	-0.0543 (raw p-value = 0.041296, adjusted p-value = 0.06588648)	-0.0547 (raw p-value = 0.03996, adjusted p-value = 0.06401528)	-0.0366 (raw p-value = 0.169101, adjusted p-value = 0.23051868)	-0.0095 (raw p-value = 0.721939, adjusted p-value = 0.77637334)	-0.067 (raw p-value = 0.011883, adjusted p-value = 0.02157295)*	-0.0396 (raw p-value = 0.136805, adjusted p-value = 0.19148331)	-0.0601 (raw p-value = 0.023999, adjusted p-value = 0.04043663)*	-0.0947 (raw p-value = 0.000371, adjusted p-value = 0.00088948)*	0.0201 (raw p-value = 0.451535, adjusted p-value = 0.53285671)	-0.0532 (raw p-value = 0.04555, adjusted p-value = 0.07173453)	-0.0672 (raw p-value = 0.011609, adjusted p-value = 0.02112866)*	-0.0605 (raw p-value = 0.023118, adjusted p-value = 0.03909302)*	-0.0998 (raw p-value = 0.000173, adjusted p-value = 0.0004348)*	-0.0529 (raw p-value = 0.047144, adjusted p-value = 0.07397977)	-0.0352 (raw p-value = 0.186813, adjusted p-value = 0.25136209)	-0.0482 (raw p-value = 0.070238, adjusted p-value = 0.10616176)	-0.0686 (raw p-value = 0.009924, adjusted p-value = 0.01837058)*	-0.0785 (raw p-value = 0.003178, adjusted p-value = 0.00646913)*
heme*	0.0928 (raw p-value = 0.000485, adjusted p-value = 0.00114138)*	0.1547 (raw p-value = 0, adjusted p-value = 2e-08)*	-0.0079 (raw p-value = 0.766016, adjusted p-value = 0.81299911)	0.1294 (raw p-value = 1e-06, adjusted p-value = 3.6e-06)*	0.0474 (raw p-value = 0.07534, adjusted p-value = 0.11269099)	-0.0875 (raw p-value = 0.001005, adjusted p-value = 0.0022422)*	0.0894 (raw p-value = 0.000778, adjusted p-value = 0.00177144)*	0.0552 (raw p-value = 0.038139, adjusted p-value = 0.06151744)	0.1094 (raw p-value = 3.8e-05, adjusted p-value = 0.00010512)*	0.059 (raw p-value = 0.026646, adjusted p-value = 0.04453699)*	0.0048 (raw p-value = 0.858069, adjusted p-value = 0.8890474)	0.1093 (raw p-value = 3.9e-05, adjusted p-value = 0.00010688)*	0.086 (raw p-value = 0.001216, adjusted p-value = 0.00267744)*	0.0684 (raw p-value = 0.010195, adjusted p-value = 0.01879831)*	0.1745 (raw p-value = 0, adjusted p-value = 0)*	0.1668 (raw p-value = 0, adjusted p-value = 0)*	0.0692 (raw p-value = 0.009291, adjusted p-value = 0.01727561)*	0.1303 (raw p-value = 1e-06, adjusted p-value = 3.07e-06)*	0.107 (raw p-value = 5.6e-05, adjusted p-value = 0.00015131)*	0.0831 (raw p-value = 0.001784, adjusted p-value = 0.00380554)*
heptanoate (7:0)	-0.105 (raw p-value = 7.8e-05, adjusted p-value = 0.00020577)*	0.0584 (raw p-value = 0.02824, adjusted p-value = 0.04698944)*	-0.0501 (raw p-value = 0.060058, adjusted p-value = 0.09217656)	0.0272 (raw p-value = 0.307146, adjusted p-value = 0.38509197)	0.0228 (raw p-value = 0.391876, adjusted p-value = 0.47293094)	0.0563 (raw p-value = 0.034524, adjusted p-value = 0.05636871)	0.0396 (raw p-value = 0.137552, adjusted p-value = 0.19237706)	-0.0391 (raw p-value = 0.142316, adjusted p-value = 0.19845016)	0.0171 (raw p-value = 0.522105, adjusted p-value = 0.599359)	0.001 (raw p-value = 0.968992, adjusted p-value = 0.97673906)	-0.0588 (raw p-value = 0.027212, adjusted p-value = 0.04541753)*	-0.0678 (raw p-value = 0.01089, adjusted p-value = 0.01995896)*	0.0303 (raw p-value = 0.254894, adjusted p-value = 0.32856468)	0.0351 (raw p-value = 0.187592, adjusted p-value = 0.25212271)	0.0988 (raw p-value = 0.000201, adjusted p-value = 0.00050019)*	0.1108 (raw p-value = 3e-05, adjusted p-value = 8.494e-05)*	-0.027 (raw p-value = 0.310387, adjusted p-value = 0.38818999)	0.1222 (raw p-value = 4e-06, adjusted p-value = 1.301e-05)*	-0.0339 (raw p-value = 0.202885, adjusted p-value = 0.26989337)	0.0391 (raw p-value = 0.142365, adjusted p-value = 0.19847953)
hexanoylcarnitine	0.334 (raw p-value = 0, adjusted p-value = 0)*	0.6381 (raw p-value = 0, adjusted p-value = 0)*	0.19 (raw p-value = 0, adjusted p-value = 0)*	0.5699 (raw p-value = 0, adjusted p-value = 0)*	0.4157 (raw p-value = 0, adjusted p-value = 0)*	0.2264 (raw p-value = 0, adjusted p-value = 0)*	0.7997 (raw p-value = 0, adjusted p-value = 0)*	0.2799 (raw p-value = 0, adjusted p-value = 0)*	1 (raw p-value = 0, adjusted p-value = 0)*	0.1365 (raw p-value = 0, adjusted p-value = 9.5e-07)*	0.0737 (raw p-value = 0.005587, adjusted p-value = 0.0108266)*	0.2637 (raw p-value = 0, adjusted p-value = 0)*	0.6508 (raw p-value = 0, adjusted p-value = 0)*	0.8592 (raw p-value = 0, adjusted p-value = 0)*	0.5296 (raw p-value = 0, adjusted p-value = 0)*	0.4791 (raw p-value = 0, adjusted p-value = 0)*	0.3077 (raw p-value = 0, adjusted p-value = 0)*	0.3895 (raw p-value = 0, adjusted p-value = 0)*	0.314 (raw p-value = 0, adjusted p-value = 0)*	0.7182 (raw p-value = 0, adjusted p-value = 0)*
hippurate	0.0614 (raw p-value = 0.021116, adjusted p-value = 0.03597404)*	-0.2128 (raw p-value = 0, adjusted p-value = 0)*	0.0605 (raw p-value = 0.023012, adjusted p-value = 0.03894169)*	-0.1585 (raw p-value = 0, adjusted p-value = 1e-08)*	-0.0936 (raw p-value = 0.000433, adjusted p-value = 0.00102976)*	-0.156 (raw p-value = 0, adjusted p-value = 2e-08)*	-0.0972 (raw p-value = 0.000255, adjusted p-value = 0.00062844)*	0.0062 (raw p-value = 0.816059, adjusted p-value = 0.85581923)	-0.1666 (raw p-value = 0, adjusted p-value = 0)*	0.0483 (raw p-value = 0.069657, adjusted p-value = 0.10537339)	0.2817 (raw p-value = 0, adjusted p-value = 0)*	-0.0395 (raw p-value = 0.138384, adjusted p-value = 0.19338681)	-0.1422 (raw p-value = 0, adjusted p-value = 3e-07)*	-0.0878 (raw p-value = 0.000958, adjusted p-value = 0.00214865)*	-0.235 (raw p-value = 0, adjusted p-value = 0)*	-0.1958 (raw p-value = 0, adjusted p-value = 0)*	0.0629 (raw p-value = 0.018166, adjusted p-value = 0.03141112)*	-0.1372 (raw p-value = 0, adjusted p-value = 8.2e-07)*	0.0225 (raw p-value = 0.39787, adjusted p-value = 0.47901869)	-0.0211 (raw p-value = 0.428571, adjusted p-value = 0.51075509)
histidine	-0.1375 (raw p-value = 0, adjusted p-value = 7.8e-07)*	-0.0628 (raw p-value = 0.018265, adjusted p-value = 0.03155149)*	-0.0448 (raw p-value = 0.092665, adjusted p-value = 0.13589826)	-0.1706 (raw p-value = 0, adjusted p-value = 0)*	-0.1234 (raw p-value = 3e-06, adjusted p-value = 1.046e-05)*	-0.0623 (raw p-value = 0.019306, adjusted p-value = 0.03317154)*	-0.0276 (raw p-value = 0.300854, adjusted p-value = 0.3784805)	-0.0794 (raw p-value = 0.002834, adjusted p-value = 0.00582399)*	-0.1515 (raw p-value = 0, adjusted p-value = 4e-08)*	-0.0401 (raw p-value = 0.131913, adjusted p-value = 0.18559348)	0.0118 (raw p-value = 0.658587, adjusted p-value = 0.72221588)	-0.124 (raw p-value = 3e-06, adjusted p-value = 9.46e-06)*	-0.0756 (raw p-value = 0.004504, adjusted p-value = 0.0089164)*	-0.0513 (raw p-value = 0.053982, adjusted p-value = 0.08375817)	-0.0937 (raw p-value = 0.000425, adjusted p-value = 0.00101013)*	-0.0828 (raw p-value = 0.00185, adjusted p-value = 0.00394064)*	-0.0638 (raw p-value = 0.016593, adjusted p-value = 0.02897464)*	-0.0455 (raw p-value = 0.087731, adjusted p-value = 0.12941442)	-0.1715 (raw p-value = 0, adjusted p-value = 0)*	-0.0373 (raw p-value = 0.161109, adjusted p-value = 0.22077386)
homostachydrine*	0.1078 (raw p-value = 5e-05, adjusted p-value = 0.00013573)*	0.0636 (raw p-value = 0.016837, adjusted p-value = 0.02933666)*	0.1903 (raw p-value = 0, adjusted p-value = 0)*	0.0496 (raw p-value = 0.062275, adjusted p-value = 0.09524732)	0.0271 (raw p-value = 0.30878, adjusted p-value = 0.38665904)	-0.0474 (raw p-value = 0.075305, adjusted p-value = 0.11267098)	0.0561 (raw p-value = 0.035215, adjusted p-value = 0.05732551)	0.1026 (raw p-value = 0.000113, adjusted p-value = 0.00029136)*	0.0372 (raw p-value = 0.162856, adjusted p-value = 0.2229086)	0.0604 (raw p-value = 0.02338, adjusted p-value = 0.03947886)*	0.1456 (raw p-value = 0, adjusted p-value = 1.5e-07)*	0.0627 (raw p-value = 0.018471, adjusted p-value = 0.03186818)*	0.0758 (raw p-value = 0.004377, adjusted p-value = 0.00868588)*	0.0409 (raw p-value = 0.124559, adjusted p-value = 0.17612362)	0.0818 (raw p-value = 0.002111, adjusted p-value = 0.00444715)*	0.063 (raw p-value = 0.017936, adjusted p-value = 0.03106016)*	0.1276 (raw p-value = 2e-06, adjusted p-value = 4.99e-06)*	0.074 (raw p-value = 0.005396, adjusted p-value = 0.01050266)*	0.1324 (raw p-value = 1e-06, adjusted p-value = 2.09e-06)*	0.0845 (raw p-value = 0.001488, adjusted p-value = 0.00322603)*
HWESASXX*	-0.0115 (raw p-value = 0.66696, adjusted p-value = 0.73026351)	-0.0471 (raw p-value = 0.076855, adjusted p-value = 0.11476199)	-0.0313 (raw p-value = 0.239767, adjusted p-value = 0.31197063)	-0.04 (raw p-value = 0.133163, adjusted p-value = 0.18705482)	-0.0197 (raw p-value = 0.459469, adjusted p-value = 0.54073227)	-0.0344 (raw p-value = 0.196415, adjusted p-value = 0.26213354)	-0.0466 (raw p-value = 0.080176, adjusted p-value = 0.11924188)	-0.031 (raw p-value = 0.244149, adjusted p-value = 0.31656416)	-0.0192 (raw p-value = 0.471564, adjusted p-value = 0.55220414)	-0.0183 (raw p-value = 0.491059, adjusted p-value = 0.57058558)	-0.0224 (raw p-value = 0.401026, adjusted p-value = 0.48215967)	-0.0178 (raw p-value = 0.503097, adjusted p-value = 0.58255971)	-0.0614 (raw p-value = 0.021036, adjusted p-value = 0.03586473)*	-0.0233 (raw p-value = 0.381874, adjusted p-value = 0.46275834)	-0.0477 (raw p-value = 0.073257, adjusted p-value = 0.11013549)	-0.0478 (raw p-value = 0.072953, adjusted p-value = 0.10979469)	-0.0387 (raw p-value = 0.14624, adjusted p-value = 0.20314533)	-0.0734 (raw p-value = 0.005831, adjusted p-value = 0.01126)*	-0.0098 (raw p-value = 0.713015, adjusted p-value = 0.76965846)	0.0057 (raw p-value = 0.830152, adjusted p-value = 0.86648015)
hydroxyisovaleroyl carnitine	0.2763 (raw p-value = 0, adjusted p-value = 0)*	0.1238 (raw p-value = 3e-06, adjusted p-value = 9.81e-06)*	0.1609 (raw p-value = 0, adjusted p-value = 1e-08)*	0.149 (raw p-value = 0, adjusted p-value = 8e-08)*	0.1738 (raw p-value = 0, adjusted p-value = 0)*	0.1181 (raw p-value = 9e-06, adjusted p-value = 2.579e-05)*	0.0873 (raw p-value = 0.001025, adjusted p-value = 0.00228228)*	0.2107 (raw p-value = 0, adjusted p-value = 0)*	0.1365 (raw p-value = 0, adjusted p-value = 9.5e-07)*	1 (raw p-value = 0, adjusted p-value = 0)*	0.213 (raw p-value = 0, adjusted p-value = 0)*	0.2563 (raw p-value = 0, adjusted p-value = 0)*	0.0979 (raw p-value = 0.000231, adjusted p-value = 0.00057155)*	0.084 (raw p-value = 0.001594, adjusted p-value = 0.00343913)*	0.1146 (raw p-value = 1.6e-05, adjusted p-value = 4.634e-05)*	0.1238 (raw p-value = 3e-06, adjusted p-value = 9.87e-06)*	0.2827 (raw p-value = 0, adjusted p-value = 0)*	0.125 (raw p-value = 2e-06, adjusted p-value = 7.97e-06)*	0.1871 (raw p-value = 0, adjusted p-value = 0)*	0.072 (raw p-value = 0.006821, adjusted p-value = 0.01299007)*
hypoxanthine	-0.0167 (raw p-value = 0.530697, adjusted p-value = 0.60695323)	-0.0167 (raw p-value = 0.531739, adjusted p-value = 0.60789331)	0.0076 (raw p-value = 0.774194, adjusted p-value = 0.82056847)	-0.0411 (raw p-value = 0.122861, adjusted p-value = 0.17407141)	-0.0107 (raw p-value = 0.688452, adjusted p-value = 0.74962617)	-0.0493 (raw p-value = 0.064083, adjusted p-value = 0.09758959)	-0.0275 (raw p-value = 0.301744, adjusted p-value = 0.37926189)	-0.0199 (raw p-value = 0.455569, adjusted p-value = 0.53712657)	-0.0198 (raw p-value = 0.457987, adjusted p-value = 0.53934736)	-0.0131 (raw p-value = 0.623518, adjusted p-value = 0.6917087)	-4e-04 (raw p-value = 0.987005, adjusted p-value = 0.99051226)	0.0257 (raw p-value = 0.335216, adjusted p-value = 0.41461495)	-0.0295 (raw p-value = 0.268157, adjusted p-value = 0.34321767)	-0.0378 (raw p-value = 0.156377, adjusted p-value = 0.21558659)	0.0105 (raw p-value = 0.694495, adjusted p-value = 0.75432874)	0.0221 (raw p-value = 0.406146, adjusted p-value = 0.48740239)	-0.0338 (raw p-value = 0.204901, adjusted p-value = 0.27222468)	0.0349 (raw p-value = 0.190617, adjusted p-value = 0.25536191)	-0.0275 (raw p-value = 0.30118, adjusted p-value = 0.37875543)	-0.0735 (raw p-value = 0.005726, adjusted p-value = 0.01107174)*
indoleacetate	0.2002 (raw p-value = 0, adjusted p-value = 0)*	0.0096 (raw p-value = 0.719798, adjusted p-value = 0.77513335)	0.0161 (raw p-value = 0.544536, adjusted p-value = 0.61976868)	0.0178 (raw p-value = 0.504404, adjusted p-value = 0.58368956)	0.0626 (raw p-value = 0.018754, adjusted p-value = 0.03233324)*	-0.0087 (raw p-value = 0.744228, adjusted p-value = 0.79489365)	0.0105 (raw p-value = 0.694091, adjusted p-value = 0.75400531)	0.0573 (raw p-value = 0.031233, adjusted p-value = 0.05151935)	0.0185 (raw p-value = 0.4882, adjusted p-value = 0.56801157)	0.0967 (raw p-value = 0.000276, adjusted p-value = 0.00067521)*	0.2147 (raw p-value = 0, adjusted p-value = 0)*	0.1468 (raw p-value = 0, adjusted p-value = 1.2e-07)*	0.0466 (raw p-value = 0.080283, adjusted p-value = 0.11937644)	0.0068 (raw p-value = 0.799438, adjusted p-value = 0.84113699)	0.0264 (raw p-value = 0.32214, adjusted p-value = 0.40104137)	0.0224 (raw p-value = 0.400988, adjusted p-value = 0.48215967)	0.1579 (raw p-value = 0, adjusted p-value = 1e-08)*	0.0465 (raw p-value = 0.080934, adjusted p-value = 0.12016767)	0.0458 (raw p-value = 0.085799, adjusted p-value = 0.12682961)	-0.0039 (raw p-value = 0.884937, adjusted p-value = 0.91126812)
indolelactate	0.2536 (raw p-value = 0, adjusted p-value = 0)*	-0.0198 (raw p-value = 0.457108, adjusted p-value = 0.53848578)	-0.0044 (raw p-value = 0.870195, adjusted p-value = 0.89936701)	0.04 (raw p-value = 0.132785, adjusted p-value = 0.18667172)	0.0668 (raw p-value = 0.012044, adjusted p-value = 0.02183015)*	-0.0069 (raw p-value = 0.794682, adjusted p-value = 0.8370062)	-0.0076 (raw p-value = 0.775761, adjusted p-value = 0.8213671)	0.1772 (raw p-value = 0, adjusted p-value = 0)*	-0.0073 (raw p-value = 0.783972, adjusted p-value = 0.82745399)	0.1292 (raw p-value = 1e-06, adjusted p-value = 3.78e-06)*	0.1371 (raw p-value = 0, adjusted p-value = 8.4e-07)*	0.2208 (raw p-value = 0, adjusted p-value = 0)*	0.0165 (raw p-value = 0.534649, adjusted p-value = 0.61087895)	-0.003 (raw p-value = 0.909838, adjusted p-value = 0.93039593)	-0.0116 (raw p-value = 0.66395, adjusted p-value = 0.72754004)	0.0291 (raw p-value = 0.274725, adjusted p-value = 0.35048048)	0.1544 (raw p-value = 0, adjusted p-value = 2e-08)*	0.0455 (raw p-value = 0.087558, adjusted p-value = 0.12918696)	0.1167 (raw p-value = 1.1e-05, adjusted p-value = 3.27e-05)*	-0.0221 (raw p-value = 0.407022, adjusted p-value = 0.4882048)
indolepropionate	-0.04 (raw p-value = 0.133345, adjusted p-value = 0.18719713)	-0.0668 (raw p-value = 0.012142, adjusted p-value = 0.02198649)*	-0.0481 (raw p-value = 0.070707, adjusted p-value = 0.1068012)	-0.0934 (raw p-value = 0.000444, adjusted p-value = 0.00105403)*	-0.0668 (raw p-value = 0.012138, adjusted p-value = 0.02198349)*	-0.1345 (raw p-value = 0, adjusted p-value = 1.4e-06)*	-0.0539 (raw p-value = 0.042961, adjusted p-value = 0.0680953)	0.0396 (raw p-value = 0.137402, adjusted p-value = 0.19220454)	-0.1213 (raw p-value = 5e-06, adjusted p-value = 1.514e-05)*	0.0182 (raw p-value = 0.493874, adjusted p-value = 0.57326366)	0.0811 (raw p-value = 0.002311, adjusted p-value = 0.00483778)*	-0.0865 (raw p-value = 0.001146, adjusted p-value = 0.0025321)*	-0.0503 (raw p-value = 0.05867, adjusted p-value = 0.09032112)	-0.0686 (raw p-value = 0.009998, adjusted p-value = 0.0184777)*	-0.0981 (raw p-value = 0.000225, adjusted p-value = 0.00055694)*	-0.0801 (raw p-value = 0.002598, adjusted p-value = 0.00538265)*	-0.0327 (raw p-value = 0.219814, adjusted p-value = 0.28915356)	-0.1025 (raw p-value = 0.000115, adjusted p-value = 0.00029723)*	-0.0158 (raw p-value = 0.552379, adjusted p-value = 0.62627241)	-0.0092 (raw p-value = 0.728516, adjusted p-value = 0.7814466)
inosine	-0.1365 (raw p-value = 0, adjusted p-value = 9.5e-07)*	-0.072 (raw p-value = 0.006825, adjusted p-value = 0.01299441)*	-0.0665 (raw p-value = 0.012509, adjusted p-value = 0.02257559)*	-0.0771 (raw p-value = 0.003773, adjusted p-value = 0.00757257)*	-0.0886 (raw p-value = 0.000866, adjusted p-value = 0.00195823)*	-0.024 (raw p-value = 0.368567, adjusted p-value = 0.44855754)	-0.0714 (raw p-value = 0.007309, adjusted p-value = 0.0138452)*	-0.0546 (raw p-value = 0.040461, adjusted p-value = 0.06471493)	-0.0873 (raw p-value = 0.001029, adjusted p-value = 0.00229111)*	-0.1254 (raw p-value = 2e-06, adjusted p-value = 7.4e-06)*	-0.0146 (raw p-value = 0.583852, adjusted p-value = 0.65522063)	-0.1094 (raw p-value = 3.8e-05, adjusted p-value = 0.00010554)*	-0.0865 (raw p-value = 0.001149, adjusted p-value = 0.00253822)*	-0.0724 (raw p-value = 0.006496, adjusted p-value = 0.01241147)*	-0.1279 (raw p-value = 1e-06, adjusted p-value = 4.74e-06)*	-0.1003 (raw p-value = 0.000161, adjusted p-value = 0.00040735)*	-0.0813 (raw p-value = 0.002254, adjusted p-value = 0.00472252)*	-0.0879 (raw p-value = 0.000951, adjusted p-value = 0.00213411)*	-0.1012 (raw p-value = 0.00014, adjusted p-value = 0.00035635)*	-0.0795 (raw p-value = 0.002819, adjusted p-value = 0.00579534)*
isobutyrylcarnitine	0.4644 (raw p-value = 0, adjusted p-value = 0)*	-0.0477 (raw p-value = 0.073293, adjusted p-value = 0.11014174)	0.2092 (raw p-value = 0, adjusted p-value = 0)*	0.1199 (raw p-value = 6e-06, adjusted p-value = 1.919e-05)*	0.1431 (raw p-value = 0, adjusted p-value = 2.6e-07)*	0.0528 (raw p-value = 0.0474, adjusted p-value = 0.07431552)	0.0019 (raw p-value = 0.943449, adjusted p-value = 0.95782967)	0.174 (raw p-value = 0, adjusted p-value = 0)*	0.0737 (raw p-value = 0.005587, adjusted p-value = 0.0108266)*	0.213 (raw p-value = 0, adjusted p-value = 0)*	1 (raw p-value = 0, adjusted p-value = 0)*	0.296 (raw p-value = 0, adjusted p-value = 0)*	0.0034 (raw p-value = 0.899754, adjusted p-value = 0.92262395)	0.0208 (raw p-value = 0.435614, adjusted p-value = 0.51775)	-0.0672 (raw p-value = 0.011551, adjusted p-value = 0.02103105)*	-0.0196 (raw p-value = 0.462184, adjusted p-value = 0.54293189)	0.5072 (raw p-value = 0, adjusted p-value = 0)*	0.0151 (raw p-value = 0.570568, adjusted p-value = 0.64317622)	0.205 (raw p-value = 0, adjusted p-value = 0)*	0.0393 (raw p-value = 0.140024, adjusted p-value = 0.19548469)
isoleucine	0.4468 (raw p-value = 0, adjusted p-value = 0)*	0.0361 (raw p-value = 0.175511, adjusted p-value = 0.2382441)	0.0576 (raw p-value = 0.030639, adjusted p-value = 0.05067001)	0.0761 (raw p-value = 0.004216, adjusted p-value = 0.00839332)*	0.2004 (raw p-value = 0, adjusted p-value = 0)*	0.1339 (raw p-value = 0, adjusted p-value = 1.55e-06)*	0.0567 (raw p-value = 0.033344, adjusted p-value = 0.05469518)	0.1999 (raw p-value = 0, adjusted p-value = 0)*	0.112 (raw p-value = 2.5e-05, adjusted p-value = 6.992e-05)*	0.2768 (raw p-value = 0, adjusted p-value = 0)*	0.1933 (raw p-value = 0, adjusted p-value = 0)*	0.4057 (raw p-value = 0, adjusted p-value = 0)*	0.0703 (raw p-value = 0.008208, adjusted p-value = 0.01539093)*	0.0673 (raw p-value = 0.011402, adjusted p-value = 0.02081103)*	0.0591 (raw p-value = 0.026342, adjusted p-value = 0.0440798)*	0.1235 (raw p-value = 3e-06, adjusted p-value = 1.028e-05)*	0.3777 (raw p-value = 0, adjusted p-value = 0)*	0.1139 (raw p-value = 1.8e-05, adjusted p-value = 5.187e-05)*	0.2211 (raw p-value = 0, adjusted p-value = 0)*	0.073 (raw p-value = 0.006106, adjusted p-value = 0.01175874)*
isovalerate	0.1688 (raw p-value = 0, adjusted p-value = 0)*	0.0548 (raw p-value = 0.039464, adjusted p-value = 0.06336485)	-0.0282 (raw p-value = 0.289243, adjusted p-value = 0.36613596)	0.0757 (raw p-value = 0.004418, adjusted p-value = 0.00875676)*	0.0753 (raw p-value = 0.004648, adjusted p-value = 0.00915611)*	0.075 (raw p-value = 0.004797, adjusted p-value = 0.00943109)*	0.0546 (raw p-value = 0.040248, adjusted p-value = 0.06440058)	0.0968 (raw p-value = 0.000272, adjusted p-value = 0.00066796)*	0.0496 (raw p-value = 0.062763, adjusted p-value = 0.09591069)	0.1269 (raw p-value = 2e-06, adjusted p-value = 5.65e-06)*	0.0987 (raw p-value = 0.000205, adjusted p-value = 0.00050984)*	0.4219 (raw p-value = 0, adjusted p-value = 0)*	0.0513 (raw p-value = 0.053987, adjusted p-value = 0.08375817)	0.0512 (raw p-value = 0.05444, adjusted p-value = 0.0844158)	0.0544 (raw p-value = 0.040899, adjusted p-value = 0.06535745)	0.0696 (raw p-value = 0.008924, adjusted p-value = 0.01661089)*	0.1391 (raw p-value = 0, adjusted p-value = 5.7e-07)*	0.0651 (raw p-value = 0.014388, adjusted p-value = 0.02552082)*	0.0622 (raw p-value = 0.019441, adjusted p-value = 0.03337839)*	0.033 (raw p-value = 0.215132, adjusted p-value = 0.28399942)
isovalerylcarnitine	0.5115 (raw p-value = 0, adjusted p-value = 0)*	0.1387 (raw p-value = 0, adjusted p-value = 6.1e-07)*	0.1841 (raw p-value = 0, adjusted p-value = 0)*	0.223 (raw p-value = 0, adjusted p-value = 0)*	0.3126 (raw p-value = 0, adjusted p-value = 0)*	0.2166 (raw p-value = 0, adjusted p-value = 0)*	0.1099 (raw p-value = 3.5e-05, adjusted p-value = 9.799e-05)*	0.2768 (raw p-value = 0, adjusted p-value = 0)*	0.2637 (raw p-value = 0, adjusted p-value = 0)*	0.2563 (raw p-value = 0, adjusted p-value = 0)*	0.296 (raw p-value = 0, adjusted p-value = 0)*	1 (raw p-value = 0, adjusted p-value = 0)*	0.1475 (raw p-value = 0, adjusted p-value = 1e-07)*	0.1379 (raw p-value = 0, adjusted p-value = 7.2e-07)*	0.1833 (raw p-value = 0, adjusted p-value = 0)*	0.2028 (raw p-value = 0, adjusted p-value = 0)*	0.4672 (raw p-value = 0, adjusted p-value = 0)*	0.1947 (raw p-value = 0, adjusted p-value = 0)*	0.2197 (raw p-value = 0, adjusted p-value = 0)*	0.0832 (raw p-value = 0.001768, adjusted p-value = 0.00377877)*
kynurenine	0.4144 (raw p-value = 0, adjusted p-value = 0)*	-2e-04 (raw p-value = 0.994816, adjusted p-value = 0.99665087)	0.1932 (raw p-value = 0, adjusted p-value = 0)*	0.0876 (raw p-value = 0.000985, adjusted p-value = 0.00220327)*	0.2065 (raw p-value = 0, adjusted p-value = 0)*	0.0702 (raw p-value = 0.008313, adjusted p-value = 0.01556344)*	0.06 (raw p-value = 0.024302, adjusted p-value = 0.0408792)*	0.2671 (raw p-value = 0, adjusted p-value = 0)*	0.1221 (raw p-value = 4e-06, adjusted p-value = 1.326e-05)*	0.2451 (raw p-value = 0, adjusted p-value = 0)*	0.2884 (raw p-value = 0, adjusted p-value = 0)*	0.2921 (raw p-value = 0, adjusted p-value = 0)*	0.0388 (raw p-value = 0.145011, adjusted p-value = 0.20172989)	0.0935 (raw p-value = 0.000435, adjusted p-value = 0.00103414)*	0.0136 (raw p-value = 0.610382, adjusted p-value = 0.68012871)	0.0553 (raw p-value = 0.037904, adjusted p-value = 0.0611798)	0.3349 (raw p-value = 0, adjusted p-value = 0)*	0.0368 (raw p-value = 0.167306, adjusted p-value = 0.22842387)	0.3391 (raw p-value = 0, adjusted p-value = 0)*	0.1292 (raw p-value = 1e-06, adjusted p-value = 3.77e-06)*
lactate	0.1902 (raw p-value = 0, adjusted p-value = 0)*	-0.0406 (raw p-value = 0.126962, adjusted p-value = 0.1792709)	0.0674 (raw p-value = 0.01133, adjusted p-value = 0.02069197)*	0.0754 (raw p-value = 0.004593, adjusted p-value = 0.0090696)*	0.1713 (raw p-value = 0, adjusted p-value = 0)*	0.1265 (raw p-value = 2e-06, adjusted p-value = 6.16e-06)*	-0.0978 (raw p-value = 0.000234, adjusted p-value = 0.0005794)*	0.1053 (raw p-value = 7.4e-05, adjusted p-value = 0.00019649)*	0.0477 (raw p-value = 0.073167, adjusted p-value = 0.11004698)	0.115 (raw p-value = 1.5e-05, adjusted p-value = 4.346e-05)*	0.0269 (raw p-value = 0.312877, adjusted p-value = 0.3907509)	0.1632 (raw p-value = 0, adjusted p-value = 0)*	-0.0376 (raw p-value = 0.158038, adjusted p-value = 0.21749473)	-0.0719 (raw p-value = 0.006897, adjusted p-value = 0.01312864)*	0.0592 (raw p-value = 0.026048, adjusted p-value = 0.04360965)*	0.1222 (raw p-value = 4e-06, adjusted p-value = 1.301e-05)*	0.1712 (raw p-value = 0, adjusted p-value = 0)*	0.0904 (raw p-value = 0.000674, adjusted p-value = 0.00155209)*	0.1535 (raw p-value = 0, adjusted p-value = 3e-08)*	-0.0906 (raw p-value = 0.000659, adjusted p-value = 0.00152159)*
laurate (12:0)	-0.0351 (raw p-value = 0.187935, adjusted p-value = 0.2524395)	0.3278 (raw p-value = 0, adjusted p-value = 0)*	0.0561 (raw p-value = 0.035141, adjusted p-value = 0.05721828)	0.2098 (raw p-value = 0, adjusted p-value = 0)*	0.0908 (raw p-value = 0.00064, adjusted p-value = 0.00148103)*	-0.0768 (raw p-value = 0.003903, adjusted p-value = 0.00781406)*	0.2668 (raw p-value = 0, adjusted p-value = 0)*	-0.0425 (raw p-value = 0.110339, adjusted p-value = 0.15820431)	0.2695 (raw p-value = 0, adjusted p-value = 0)*	-0.1013 (raw p-value = 0.000138, adjusted p-value = 0.00035105)*	-0.1004 (raw p-value = 0.000159, adjusted p-value = 0.00040273)*	-0.1551 (raw p-value = 0, adjusted p-value = 2e-08)*	0.3233 (raw p-value = 0, adjusted p-value = 0)*	0.2327 (raw p-value = 0, adjusted p-value = 0)*	0.2803 (raw p-value = 0, adjusted p-value = 0)*	0.2856 (raw p-value = 0, adjusted p-value = 0)*	-0.1441 (raw p-value = 0, adjusted p-value = 2.1e-07)*	0.1626 (raw p-value = 0, adjusted p-value = 0)*	0.0094 (raw p-value = 0.723602, adjusted p-value = 0.77780608)	0.1758 (raw p-value = 0, adjusted p-value = 0)*
laurylcarnitine	0.2672 (raw p-value = 0, adjusted p-value = 0)*	0.8376 (raw p-value = 0, adjusted p-value = 0)*	0.0782 (raw p-value = 0.003278, adjusted p-value = 0.00665731)*	0.4849 (raw p-value = 0, adjusted p-value = 0)*	0.2971 (raw p-value = 0, adjusted p-value = 0)*	-0.0032 (raw p-value = 0.905734, adjusted p-value = 0.92781233)	0.789 (raw p-value = 0, adjusted p-value = 0)*	0.2415 (raw p-value = 0, adjusted p-value = 0)*	0.6508 (raw p-value = 0, adjusted p-value = 0)*	0.0979 (raw p-value = 0.000231, adjusted p-value = 0.00057155)*	0.0034 (raw p-value = 0.899754, adjusted p-value = 0.92262395)	0.1475 (raw p-value = 0, adjusted p-value = 1e-07)*	1 (raw p-value = 0, adjusted p-value = 0)*	0.682 (raw p-value = 0, adjusted p-value = 0)*	0.6945 (raw p-value = 0, adjusted p-value = 0)*	0.6225 (raw p-value = 0, adjusted p-value = 0)*	0.1572 (raw p-value = 0, adjusted p-value = 1e-08)*	0.5249 (raw p-value = 0, adjusted p-value = 0)*	0.2023 (raw p-value = 0, adjusted p-value = 0)*	0.6005 (raw p-value = 0, adjusted p-value = 0)*
leucine	0.4335 (raw p-value = 0, adjusted p-value = 0)*	0.075 (raw p-value = 0.004821, adjusted p-value = 0.00946699)*	0.0663 (raw p-value = 0.012768, adjusted p-value = 0.02296594)*	0.1167 (raw p-value = 1.1e-05, adjusted p-value = 3.262e-05)*	0.1997 (raw p-value = 0, adjusted p-value = 0)*	0.1504 (raw p-value = 0, adjusted p-value = 6e-08)*	0.0809 (raw p-value = 0.002345, adjusted p-value = 0.00489845)*	0.2019 (raw p-value = 0, adjusted p-value = 0)*	0.1388 (raw p-value = 0, adjusted p-value = 6e-07)*	0.3219 (raw p-value = 0, adjusted p-value = 0)*	0.2413 (raw p-value = 0, adjusted p-value = 0)*	0.4775 (raw p-value = 0, adjusted p-value = 0)*	0.0963 (raw p-value = 0.000293, adjusted p-value = 0.00071504)*	0.0908 (raw p-value = 0.000643, adjusted p-value = 0.00148618)*	0.0805 (raw p-value = 0.002464, adjusted p-value = 0.00512214)*	0.1435 (raw p-value = 0, adjusted p-value = 2.3e-07)*	0.3895 (raw p-value = 0, adjusted p-value = 0)*	0.1115 (raw p-value = 2.7e-05, adjusted p-value = 7.536e-05)*	0.2062 (raw p-value = 0, adjusted p-value = 0)*	0.0796 (raw p-value = 0.002759, adjusted p-value = 0.00568669)*
linoleamide (18:2n6)	0.0468 (raw p-value = 0.078779, adjusted p-value = 0.11736494)	0.2381 (raw p-value = 0, adjusted p-value = 0)*	0 (raw p-value = 0.998805, adjusted p-value = 0.99927054)	0.1576 (raw p-value = 0, adjusted p-value = 1e-08)*	0.0878 (raw p-value = 0.000967, adjusted p-value = 0.00216637)*	-0.1042 (raw p-value = 8.8e-05, adjusted p-value = 0.00023102)*	0.1668 (raw p-value = 0, adjusted p-value = 0)*	0.0509 (raw p-value = 0.055984, adjusted p-value = 0.08656347)	0.1509 (raw p-value = 0, adjusted p-value = 5e-08)*	0.0085 (raw p-value = 0.74931, adjusted p-value = 0.79875072)	0.0381 (raw p-value = 0.152153, adjusted p-value = 0.21021544)	0.0716 (raw p-value = 0.007102, adjusted p-value = 0.01347846)*	0.2338 (raw p-value = 0, adjusted p-value = 0)*	0.1046 (raw p-value = 8.3e-05, adjusted p-value = 0.00021877)*	0.2905 (raw p-value = 0, adjusted p-value = 0)*	0.2504 (raw p-value = 0, adjusted p-value = 0)*	0.0714 (raw p-value = 0.007325, adjusted p-value = 0.01386754)*	0.1966 (raw p-value = 0, adjusted p-value = 0)*	0.0915 (raw p-value = 0.000577, adjusted p-value = 0.00134164)*	0.1384 (raw p-value = 0, adjusted p-value = 6.5e-07)*
linoleate (18:2n6)	-0.0206 (raw p-value = 0.439066, adjusted p-value = 0.52058291)	0.5221 (raw p-value = 0, adjusted p-value = 0)*	0.0174 (raw p-value = 0.513131, adjusted p-value = 0.591505)	0.3736 (raw p-value = 0, adjusted p-value = 0)*	0.1405 (raw p-value = 0, adjusted p-value = 4.3e-07)*	-0.0406 (raw p-value = 0.127541, adjusted p-value = 0.18005186)	0.3485 (raw p-value = 0, adjusted p-value = 0)*	-0.0196 (raw p-value = 0.46152, adjusted p-value = 0.54260297)	0.4364 (raw p-value = 0, adjusted p-value = 0)*	-0.0348 (raw p-value = 0.19197, adjusted p-value = 0.25697912)	-0.1396 (raw p-value = 0, adjusted p-value = 5.2e-07)*	-0.0289 (raw p-value = 0.278687, adjusted p-value = 0.35482934)	0.4273 (raw p-value = 0, adjusted p-value = 0)*	0.3228 (raw p-value = 0, adjusted p-value = 0)*	0.5187 (raw p-value = 0, adjusted p-value = 0)*	0.4537 (raw p-value = 0, adjusted p-value = 0)*	-0.0789 (raw p-value = 0.003033, adjusted p-value = 0.00619642)*	0.286 (raw p-value = 0, adjusted p-value = 0)*	0.0874 (raw p-value = 0.001013, adjusted p-value = 0.0022573)*	0.4396 (raw p-value = 0, adjusted p-value = 0)*
linolenate [alpha or gamma; (18:3n3 or 6)]	0.0015 (raw p-value = 0.955005, adjusted p-value = 0.96566801)	0.4897 (raw p-value = 0, adjusted p-value = 0)*	-0.0015 (raw p-value = 0.953642, adjusted p-value = 0.96482731)	0.333 (raw p-value = 0, adjusted p-value = 0)*	0.1334 (raw p-value = 0, adjusted p-value = 1.71e-06)*	-0.059 (raw p-value = 0.026661, adjusted p-value = 0.04455079)*	0.3385 (raw p-value = 0, adjusted p-value = 0)*	-0.0106 (raw p-value = 0.690398, adjusted p-value = 0.7510342)	0.3886 (raw p-value = 0, adjusted p-value = 0)*	-0.0028 (raw p-value = 0.915454, adjusted p-value = 0.9353482)	-0.1087 (raw p-value = 4.3e-05, adjusted p-value = 0.0001176)*	-0.0257 (raw p-value = 0.334738, adjusted p-value = 0.41409626)	0.4068 (raw p-value = 0, adjusted p-value = 0)*	0.3007 (raw p-value = 0, adjusted p-value = 0)*	0.482 (raw p-value = 0, adjusted p-value = 0)*	0.4075 (raw p-value = 0, adjusted p-value = 0)*	-0.071 (raw p-value = 0.007657, adjusted p-value = 0.01444189)*	0.246 (raw p-value = 0, adjusted p-value = 0)*	0.0796 (raw p-value = 0.002778, adjusted p-value = 0.00572224)*	0.3599 (raw p-value = 0, adjusted p-value = 0)*
lysine	0.1653 (raw p-value = 0, adjusted p-value = 0)*	-0.0023 (raw p-value = 0.9315, adjusted p-value = 0.94821265)	0.055 (raw p-value = 0.038982, adjusted p-value = 0.06270551)	0.0324 (raw p-value = 0.223737, adjusted p-value = 0.29334158)	0.0996 (raw p-value = 0.000179, adjusted p-value = 0.00044938)*	0.1439 (raw p-value = 0, adjusted p-value = 2.2e-07)*	0.0295 (raw p-value = 0.26767, adjusted p-value = 0.34271813)	0.0092 (raw p-value = 0.728538, adjusted p-value = 0.7814466)	0.0853 (raw p-value = 0.00134, adjusted p-value = 0.00292449)*	0.1745 (raw p-value = 0, adjusted p-value = 0)*	0.136 (raw p-value = 0, adjusted p-value = 1.04e-06)*	0.2031 (raw p-value = 0, adjusted p-value = 0)*	5e-04 (raw p-value = 0.984923, adjusted p-value = 0.98870418)	0.0476 (raw p-value = 0.073922, adjusted p-value = 0.11094567)	0.0061 (raw p-value = 0.819783, adjusted p-value = 0.85832236)	0.0421 (raw p-value = 0.114206, adjusted p-value = 0.16321752)	0.2034 (raw p-value = 0, adjusted p-value = 0)*	0.0191 (raw p-value = 0.47365, adjusted p-value = 0.55391214)	0.1257 (raw p-value = 2e-06, adjusted p-value = 7.06e-06)*	0.0388 (raw p-value = 0.144785, adjusted p-value = 0.2014951)
malate	0.1196 (raw p-value = 7e-06, adjusted p-value = 1.99e-05)*	0.2307 (raw p-value = 0, adjusted p-value = 0)*	0.0495 (raw p-value = 0.062954, adjusted p-value = 0.0961603)	0.2824 (raw p-value = 0, adjusted p-value = 0)*	0.1402 (raw p-value = 0, adjusted p-value = 4.6e-07)*	-0.0256 (raw p-value = 0.336457, adjusted p-value = 0.41581959)	0.1652 (raw p-value = 0, adjusted p-value = 0)*	0.1042 (raw p-value = 8.9e-05, adjusted p-value = 0.00023226)*	0.2289 (raw p-value = 0, adjusted p-value = 0)*	0.0471 (raw p-value = 0.076835, adjusted p-value = 0.11475608)	-0.0237 (raw p-value = 0.374348, adjusted p-value = 0.45473072)	-0.0106 (raw p-value = 0.690848, adjusted p-value = 0.75129533)	0.171 (raw p-value = 0, adjusted p-value = 0)*	0.1647 (raw p-value = 0, adjusted p-value = 0)*	0.2432 (raw p-value = 0, adjusted p-value = 0)*	0.2247 (raw p-value = 0, adjusted p-value = 0)*	0.096 (raw p-value = 0.000303, adjusted p-value = 0.00073899)*	0.185 (raw p-value = 0, adjusted p-value = 0)*	0.1992 (raw p-value = 0, adjusted p-value = 0)*	0.1323 (raw p-value = 1e-06, adjusted p-value = 2.11e-06)*
mannitol	0.1565 (raw p-value = 0, adjusted p-value = 1e-08)*	2e-04 (raw p-value = 0.993507, adjusted p-value = 0.99571283)	0.1102 (raw p-value = 3.3e-05, adjusted p-value = 9.315e-05)*	0.03 (raw p-value = 0.260478, adjusted p-value = 0.33429884)	0.0805 (raw p-value = 0.002487, adjusted p-value = 0.00516459)*	-0.0068 (raw p-value = 0.798563, adjusted p-value = 0.84046684)	0.0058 (raw p-value = 0.827524, adjusted p-value = 0.8645037)	0.1333 (raw p-value = 1e-06, adjusted p-value = 1.75e-06)*	0.0149 (raw p-value = 0.576488, adjusted p-value = 0.64840007)	0.1052 (raw p-value = 7.5e-05, adjusted p-value = 0.00019973)*	0.1756 (raw p-value = 0, adjusted p-value = 0)*	0.0825 (raw p-value = 0.001925, adjusted p-value = 0.00408137)*	0.0174 (raw p-value = 0.514417, adjusted p-value = 0.59246091)	0.0184 (raw p-value = 0.488991, adjusted p-value = 0.5688381)	0.004 (raw p-value = 0.881415, adjusted p-value = 0.90843621)	0.0035 (raw p-value = 0.894082, adjusted p-value = 0.91814071)	0.1287 (raw p-value = 1e-06, adjusted p-value = 4.16e-06)*	-0.0097 (raw p-value = 0.715108, adjusted p-value = 0.77114088)	0.1541 (raw p-value = 0, adjusted p-value = 3e-08)*	0.0319 (raw p-value = 0.230434, adjusted p-value = 0.30082568)
mannose	0.2041 (raw p-value = 0, adjusted p-value = 0)*	0.1035 (raw p-value = 9.9e-05, adjusted p-value = 0.00025684)*	0.106 (raw p-value = 6.7e-05, adjusted p-value = 0.00017815)*	0.173 (raw p-value = 0, adjusted p-value = 0)*	0.1587 (raw p-value = 0, adjusted p-value = 1e-08)*	0.1179 (raw p-value = 9e-06, adjusted p-value = 2.681e-05)*	0.0623 (raw p-value = 0.019306, adjusted p-value = 0.03317154)*	0.1183 (raw p-value = 8e-06, adjusted p-value = 2.501e-05)*	0.1875 (raw p-value = 0, adjusted p-value = 0)*	0.1343 (raw p-value = 0, adjusted p-value = 1.45e-06)*	0.0777 (raw p-value = 0.003492, adjusted p-value = 0.00705561)*	0.2166 (raw p-value = 0, adjusted p-value = 0)*	0.1036 (raw p-value = 9.6e-05, adjusted p-value = 0.00025076)*	0.0847 (raw p-value = 0.001449, adjusted p-value = 0.00314884)*	0.1061 (raw p-value = 6.5e-05, adjusted p-value = 0.00017405)*	0.0826 (raw p-value = 0.001901, adjusted p-value = 0.00403533)*	0.1543 (raw p-value = 0, adjusted p-value = 2e-08)*	0.0893 (raw p-value = 0.000787, adjusted p-value = 0.00179052)*	0.1936 (raw p-value = 0, adjusted p-value = 0)*	0.0763 (raw p-value = 0.004122, adjusted p-value = 0.00822257)*
margarate (17:0)	0.0998 (raw p-value = 0.000172, adjusted p-value = 0.00043361)*	0.4387 (raw p-value = 0, adjusted p-value = 0)*	0.1057 (raw p-value = 7e-05, adjusted p-value = 0.00018568)*	0.3407 (raw p-value = 0, adjusted p-value = 0)*	0.1647 (raw p-value = 0, adjusted p-value = 0)*	-0.0269 (raw p-value = 0.312399, adjusted p-value = 0.39022232)	0.3249 (raw p-value = 0, adjusted p-value = 0)*	0.0075 (raw p-value = 0.778363, adjusted p-value = 0.82350445)	0.4158 (raw p-value = 0, adjusted p-value = 0)*	5e-04 (raw p-value = 0.985587, adjusted p-value = 0.98923039)	-0.0458 (raw p-value = 0.085444, adjusted p-value = 0.1263317)	0.0449 (raw p-value = 0.091764, adjusted p-value = 0.13482845)	0.3944 (raw p-value = 0, adjusted p-value = 0)*	0.292 (raw p-value = 0, adjusted p-value = 0)*	0.4306 (raw p-value = 0, adjusted p-value = 0)*	0.4283 (raw p-value = 0, adjusted p-value = 0)*	-0.0127 (raw p-value = 0.633396, adjusted p-value = 0.7001371)	0.2885 (raw p-value = 0, adjusted p-value = 0)*	0.1387 (raw p-value = 0, adjusted p-value = 6.1e-07)*	0.2296 (raw p-value = 0, adjusted p-value = 0)*
methionine	0.2164 (raw p-value = 0, adjusted p-value = 0)*	0.0299 (raw p-value = 0.262375, adjusted p-value = 0.33648801)	-0.0536 (raw p-value = 0.044046, adjusted p-value = 0.06955101)	-0.0358 (raw p-value = 0.178987, adjusted p-value = 0.24221758)	0.0738 (raw p-value = 0.005516, adjusted p-value = 0.01071038)*	0.0057 (raw p-value = 0.83035, adjusted p-value = 0.86655861)	0.0312 (raw p-value = 0.242178, adjusted p-value = 0.31452894)	0.1305 (raw p-value = 1e-06, adjusted p-value = 2.94e-06)*	-0.0129 (raw p-value = 0.628514, adjusted p-value = 0.69561221)	0.1327 (raw p-value = 1e-06, adjusted p-value = 1.94e-06)*	0.0369 (raw p-value = 0.165613, adjusted p-value = 0.22637469)	0.1938 (raw p-value = 0, adjusted p-value = 0)*	0.041 (raw p-value = 0.123612, adjusted p-value = 0.17494207)	0.0191 (raw p-value = 0.474004, adjusted p-value = 0.55423475)	0.0466 (raw p-value = 0.080139, adjusted p-value = 0.11923769)	0.0817 (raw p-value = 0.002123, adjusted p-value = 0.00446889)*	0.1854 (raw p-value = 0, adjusted p-value = 0)*	0.0641 (raw p-value = 0.016042, adjusted p-value = 0.02813153)*	0.0829 (raw p-value = 0.001837, adjusted p-value = 0.00391305)*	0.0173 (raw p-value = 0.516749, adjusted p-value = 0.59440485)
myo-inositol	0.2707 (raw p-value = 0, adjusted p-value = 0)*	0.1409 (raw p-value = 0, adjusted p-value = 4e-07)*	0.1411 (raw p-value = 0, adjusted p-value = 3.8e-07)*	0.2332 (raw p-value = 0, adjusted p-value = 0)*	0.1531 (raw p-value = 0, adjusted p-value = 3e-08)*	0.0713 (raw p-value = 0.00738, adjusted p-value = 0.01395736)*	0.1071 (raw p-value = 5.6e-05, adjusted p-value = 0.00015037)*	0.217 (raw p-value = 0, adjusted p-value = 0)*	0.1692 (raw p-value = 0, adjusted p-value = 0)*	0.1431 (raw p-value = 0, adjusted p-value = 2.6e-07)*	0.1759 (raw p-value = 0, adjusted p-value = 0)*	0.2016 (raw p-value = 0, adjusted p-value = 0)*	0.1299 (raw p-value = 1e-06, adjusted p-value = 3.34e-06)*	0.1214 (raw p-value = 5e-06, adjusted p-value = 1.485e-05)*	0.0976 (raw p-value = 0.000241, adjusted p-value = 0.00059588)*	0.0929 (raw p-value = 0.000478, adjusted p-value = 0.00112608)*	0.2211 (raw p-value = 0, adjusted p-value = 0)*	0.0637 (raw p-value = 0.01676, adjusted p-value = 0.0292231)*	0.2487 (raw p-value = 0, adjusted p-value = 0)*	0.125 (raw p-value = 2e-06, adjusted p-value = 7.95e-06)*
myristate (14:0)	0.0306 (raw p-value = 0.250461, adjusted p-value = 0.32355926)	0.4535 (raw p-value = 0, adjusted p-value = 0)*	0.1122 (raw p-value = 2.4e-05, adjusted p-value = 6.837e-05)*	0.3266 (raw p-value = 0, adjusted p-value = 0)*	0.1715 (raw p-value = 0, adjusted p-value = 0)*	-0.0207 (raw p-value = 0.437957, adjusted p-value = 0.51988891)	0.3309 (raw p-value = 0, adjusted p-value = 0)*	-0.0051 (raw p-value = 0.848386, adjusted p-value = 0.88082399)	0.3958 (raw p-value = 0, adjusted p-value = 0)*	-0.0357 (raw p-value = 0.179816, adjusted p-value = 0.24324587)	-0.1381 (raw p-value = 0, adjusted p-value = 6.9e-07)*	-0.0447 (raw p-value = 0.093269, adjusted p-value = 0.13667114)	0.3988 (raw p-value = 0, adjusted p-value = 0)*	0.2894 (raw p-value = 0, adjusted p-value = 0)*	0.4369 (raw p-value = 0, adjusted p-value = 0)*	0.4476 (raw p-value = 0, adjusted p-value = 0)*	-0.0898 (raw p-value = 0.000732, adjusted p-value = 0.00167544)*	0.2406 (raw p-value = 0, adjusted p-value = 0)*	0.0944 (raw p-value = 0.000382, adjusted p-value = 0.00091631)*	0.1835 (raw p-value = 0, adjusted p-value = 0)*
myristoleate (14:1n5)	-0.0775 (raw p-value = 0.00356, adjusted p-value = 0.00717585)*	0.4222 (raw p-value = 0, adjusted p-value = 0)*	0.0996 (raw p-value = 0.000177, adjusted p-value = 0.00044516)*	0.2879 (raw p-value = 0, adjusted p-value = 0)*	0.1118 (raw p-value = 2.5e-05, adjusted p-value = 7.17e-05)*	-0.0266 (raw p-value = 0.317425, adjusted p-value = 0.39565989)	0.3065 (raw p-value = 0, adjusted p-value = 0)*	-0.0241 (raw p-value = 0.364966, adjusted p-value = 0.44524927)	0.3478 (raw p-value = 0, adjusted p-value = 0)*	-0.0756 (raw p-value = 0.00447, adjusted p-value = 0.00885469)*	-0.186 (raw p-value = 0, adjusted p-value = 0)*	-0.1201 (raw p-value = 6e-06, adjusted p-value = 1.832e-05)*	0.3404 (raw p-value = 0, adjusted p-value = 0)*	0.2699 (raw p-value = 0, adjusted p-value = 0)*	0.3678 (raw p-value = 0, adjusted p-value = 0)*	0.3236 (raw p-value = 0, adjusted p-value = 0)*	-0.1756 (raw p-value = 0, adjusted p-value = 0)*	0.1185 (raw p-value = 8e-06, adjusted p-value = 2.417e-05)*	0.0282 (raw p-value = 0.289279, adjusted p-value = 0.36613596)	0.1608 (raw p-value = 0, adjusted p-value = 1e-08)*
N-acetylalanine	0.3025 (raw p-value = 0, adjusted p-value = 0)*	0.1428 (raw p-value = 0, adjusted p-value = 2.7e-07)*	0.1983 (raw p-value = 0, adjusted p-value = 0)*	0.1755 (raw p-value = 0, adjusted p-value = 0)*	0.17 (raw p-value = 0, adjusted p-value = 0)*	-8e-04 (raw p-value = 0.97561, adjusted p-value = 0.98144887)	0.1351 (raw p-value = 0, adjusted p-value = 1.23e-06)*	0.2172 (raw p-value = 0, adjusted p-value = 0)*	0.1917 (raw p-value = 0, adjusted p-value = 0)*	0.1632 (raw p-value = 0, adjusted p-value = 0)*	0.1702 (raw p-value = 0, adjusted p-value = 0)*	0.2082 (raw p-value = 0, adjusted p-value = 0)*	0.1738 (raw p-value = 0, adjusted p-value = 0)*	0.1313 (raw p-value = 1e-06, adjusted p-value = 2.55e-06)*	0.1607 (raw p-value = 0, adjusted p-value = 1e-08)*	0.2096 (raw p-value = 0, adjusted p-value = 0)*	0.1857 (raw p-value = 0, adjusted p-value = 0)*	0.1447 (raw p-value = 0, adjusted p-value = 1.8e-07)*	0.288 (raw p-value = 0, adjusted p-value = 0)*	0.1606 (raw p-value = 0, adjusted p-value = 1e-08)*
N-acetylglycine	-0.1274 (raw p-value = 2e-06, adjusted p-value = 5.17e-06)*	0.2296 (raw p-value = 0, adjusted p-value = 0)*	-0.0478 (raw p-value = 0.072517, adjusted p-value = 0.10923161)	0.2024 (raw p-value = 0, adjusted p-value = 0)*	-0.0943 (raw p-value = 0.000391, adjusted p-value = 0.00093453)*	-0.1267 (raw p-value = 2e-06, adjusted p-value = 5.91e-06)*	0.2007 (raw p-value = 0, adjusted p-value = 0)*	-0.0538 (raw p-value = 0.043398, adjusted p-value = 0.06866686)	0.1484 (raw p-value = 0, adjusted p-value = 9e-08)*	-0.1172 (raw p-value = 1e-05, adjusted p-value = 3.003e-05)*	-0.1636 (raw p-value = 0, adjusted p-value = 0)*	-0.1617 (raw p-value = 0, adjusted p-value = 0)*	0.1981 (raw p-value = 0, adjusted p-value = 0)*	0.1891 (raw p-value = 0, adjusted p-value = 0)*	0.1752 (raw p-value = 0, adjusted p-value = 0)*	0.0805 (raw p-value = 0.00249, adjusted p-value = 0.00516985)*	-0.2492 (raw p-value = 0, adjusted p-value = 0)*	0.051 (raw p-value = 0.055477, adjusted p-value = 0.08594811)	-0.1308 (raw p-value = 1e-06, adjusted p-value = 2.82e-06)*	0.1586 (raw p-value = 0, adjusted p-value = 1e-08)*
N-acetylornithine	0.1207 (raw p-value = 5e-06, adjusted p-value = 1.676e-05)*	0.0383 (raw p-value = 0.15088, adjusted p-value = 0.20870151)	0.0895 (raw p-value = 0.000764, adjusted p-value = 0.00174148)*	0.1086 (raw p-value = 4.3e-05, adjusted p-value = 0.00011922)*	0.0708 (raw p-value = 0.007803, adjusted p-value = 0.0146938)*	0.0034 (raw p-value = 0.899309, adjusted p-value = 0.9225692)	0.0237 (raw p-value = 0.373981, adjusted p-value = 0.45444197)	0.1217 (raw p-value = 5e-06, adjusted p-value = 1.411e-05)*	0.024 (raw p-value = 0.366911, adjusted p-value = 0.44700437)	0.0753 (raw p-value = 0.004656, adjusted p-value = 0.00916836)*	0.1598 (raw p-value = 0, adjusted p-value = 1e-08)*	0.0672 (raw p-value = 0.011552, adjusted p-value = 0.02103105)*	0.0194 (raw p-value = 0.465976, adjusted p-value = 0.54665845)	0.0322 (raw p-value = 0.226667, adjusted p-value = 0.29682523)	0.0302 (raw p-value = 0.256256, adjusted p-value = 0.33001972)	0.0046 (raw p-value = 0.863396, adjusted p-value = 0.89351787)	0.1492 (raw p-value = 0, adjusted p-value = 7e-08)*	0.0129 (raw p-value = 0.628157, adjusted p-value = 0.6954354)	0.1278 (raw p-value = 1e-06, adjusted p-value = 4.85e-06)*	0.0627 (raw p-value = 0.018437, adjusted p-value = 0.03181723)*
N1-methyladenosine	0.2762 (raw p-value = 0, adjusted p-value = 0)*	0.1393 (raw p-value = 0, adjusted p-value = 5.4e-07)*	0.1444 (raw p-value = 0, adjusted p-value = 2e-07)*	0.2348 (raw p-value = 0, adjusted p-value = 0)*	0.1942 (raw p-value = 0, adjusted p-value = 0)*	0.0111 (raw p-value = 0.678009, adjusted p-value = 0.74020952)	0.1495 (raw p-value = 0, adjusted p-value = 7e-08)*	0.2365 (raw p-value = 0, adjusted p-value = 0)*	0.2209 (raw p-value = 0, adjusted p-value = 0)*	0.1292 (raw p-value = 1e-06, adjusted p-value = 3.78e-06)*	0.1404 (raw p-value = 0, adjusted p-value = 4.4e-07)*	0.1976 (raw p-value = 0, adjusted p-value = 0)*	0.1555 (raw p-value = 0, adjusted p-value = 2e-08)*	0.1719 (raw p-value = 0, adjusted p-value = 0)*	0.1459 (raw p-value = 0, adjusted p-value = 1.4e-07)*	0.1591 (raw p-value = 0, adjusted p-value = 1e-08)*	0.2461 (raw p-value = 0, adjusted p-value = 0)*	0.0974 (raw p-value = 0.000248, adjusted p-value = 0.00061078)*	0.3179 (raw p-value = 0, adjusted p-value = 0)*	0.1934 (raw p-value = 0, adjusted p-value = 0)*
nonadecanoate (19:0)	0.0425 (raw p-value = 0.110487, adjusted p-value = 0.15838319)	0.2717 (raw p-value = 0, adjusted p-value = 0)*	-0.0327 (raw p-value = 0.220036, adjusted p-value = 0.28930286)	0.1773 (raw p-value = 0, adjusted p-value = 0)*	0.0736 (raw p-value = 0.005662, adjusted p-value = 0.01095534)*	-0.1022 (raw p-value = 0.00012, adjusted p-value = 0.00030856)*	0.2115 (raw p-value = 0, adjusted p-value = 0)*	0.0183 (raw p-value = 0.491202, adjusted p-value = 0.57065764)	0.2317 (raw p-value = 0, adjusted p-value = 0)*	-0.004 (raw p-value = 0.882117, adjusted p-value = 0.90902781)	-0.0336 (raw p-value = 0.206593, adjusted p-value = 0.27406045)	0.0211 (raw p-value = 0.429246, adjusted p-value = 0.51147241)	0.2609 (raw p-value = 0, adjusted p-value = 0)*	0.1877 (raw p-value = 0, adjusted p-value = 0)*	0.2661 (raw p-value = 0, adjusted p-value = 0)*	0.2516 (raw p-value = 0, adjusted p-value = 0)*	-0.0789 (raw p-value = 0.003035, adjusted p-value = 0.00619831)*	0.1843 (raw p-value = 0, adjusted p-value = 0)*	0.0277 (raw p-value = 0.298171, adjusted p-value = 0.37553105)	0.1331 (raw p-value = 1e-06, adjusted p-value = 1.81e-06)*
octadecanedioate	0.068 (raw p-value = 0.010649, adjusted p-value = 0.01956541)*	0.3188 (raw p-value = 0, adjusted p-value = 0)*	0.0046 (raw p-value = 0.863691, adjusted p-value = 0.89369156)	0.2462 (raw p-value = 0, adjusted p-value = 0)*	0.062 (raw p-value = 0.019876, adjusted p-value = 0.03405036)*	-0.0834 (raw p-value = 0.00172, adjusted p-value = 0.00368605)*	0.2247 (raw p-value = 0, adjusted p-value = 0)*	0.0434 (raw p-value = 0.102958, adjusted p-value = 0.14895091)	0.2372 (raw p-value = 0, adjusted p-value = 0)*	-0.0056 (raw p-value = 0.834779, adjusted p-value = 0.86960531)	-0.0845 (raw p-value = 0.00149, adjusted p-value = 0.00323082)*	0.0207 (raw p-value = 0.436616, adjusted p-value = 0.51867933)	0.2817 (raw p-value = 0, adjusted p-value = 0)*	0.1988 (raw p-value = 0, adjusted p-value = 0)*	0.2904 (raw p-value = 0, adjusted p-value = 0)*	0.2494 (raw p-value = 0, adjusted p-value = 0)*	-0.0544 (raw p-value = 0.041037, adjusted p-value = 0.06556311)	0.237 (raw p-value = 0, adjusted p-value = 0)*	0.0766 (raw p-value = 0.003994, adjusted p-value = 0.00798353)*	0.1833 (raw p-value = 0, adjusted p-value = 0)*
octanoylcarnitine	0.2695 (raw p-value = 0, adjusted p-value = 0)*	0.6081 (raw p-value = 0, adjusted p-value = 0)*	0.1035 (raw p-value = 9.9e-05, adjusted p-value = 0.00025634)*	0.3935 (raw p-value = 0, adjusted p-value = 0)*	0.2869 (raw p-value = 0, adjusted p-value = 0)*	0.0799 (raw p-value = 0.002675, adjusted p-value = 0.00552575)*	0.9358 (raw p-value = 0, adjusted p-value = 0)*	0.2951 (raw p-value = 0, adjusted p-value = 0)*	0.8592 (raw p-value = 0, adjusted p-value = 0)*	0.084 (raw p-value = 0.001594, adjusted p-value = 0.00343913)*	0.0208 (raw p-value = 0.435614, adjusted p-value = 0.51775)	0.1379 (raw p-value = 0, adjusted p-value = 7.2e-07)*	0.682 (raw p-value = 0, adjusted p-value = 0)*	1 (raw p-value = 0, adjusted p-value = 0)*	0.4213 (raw p-value = 0, adjusted p-value = 0)*	0.3543 (raw p-value = 0, adjusted p-value = 0)*	0.1523 (raw p-value = 0, adjusted p-value = 4e-08)*	0.32 (raw p-value = 0, adjusted p-value = 0)*	0.2125 (raw p-value = 0, adjusted p-value = 0)*	0.8213 (raw p-value = 0, adjusted p-value = 0)*
oleamide	0.0377 (raw p-value = 0.157141, adjusted p-value = 0.21642907)	0.3456 (raw p-value = 0, adjusted p-value = 0)*	-0.0062 (raw p-value = 0.814893, adjusted p-value = 0.85497757)	0.1657 (raw p-value = 0, adjusted p-value = 0)*	0.094 (raw p-value = 0.000405, adjusted p-value = 0.00096667)*	-0.079 (raw p-value = 0.002973, adjusted p-value = 0.00608044)*	0.218 (raw p-value = 0, adjusted p-value = 0)*	0.0115 (raw p-value = 0.665703, adjusted p-value = 0.7289996)	0.179 (raw p-value = 0, adjusted p-value = 0)*	0.058 (raw p-value = 0.02936, adjusted p-value = 0.04868109)*	-0.0265 (raw p-value = 0.320516, adjusted p-value = 0.39916029)	0.0482 (raw p-value = 0.070435, adjusted p-value = 0.10641391)	0.3003 (raw p-value = 0, adjusted p-value = 0)*	0.1429 (raw p-value = 0, adjusted p-value = 2.7e-07)*	0.4235 (raw p-value = 0, adjusted p-value = 0)*	0.403 (raw p-value = 0, adjusted p-value = 0)*	0.0506 (raw p-value = 0.05739, adjusted p-value = 0.08854382)	0.3249 (raw p-value = 0, adjusted p-value = 0)*	0.0649 (raw p-value = 0.01471, adjusted p-value = 0.02603526)*	0.1611 (raw p-value = 0, adjusted p-value = 1e-08)*
oleate (18:1n9)	0.0382 (raw p-value = 0.151558, adjusted p-value = 0.20943356)	0.6142 (raw p-value = 0, adjusted p-value = 0)*	0.0453 (raw p-value = 0.089229, adjusted p-value = 0.13140573)	0.4635 (raw p-value = 0, adjusted p-value = 0)*	0.2202 (raw p-value = 0, adjusted p-value = 0)*	0.0103 (raw p-value = 0.69835, adjusted p-value = 0.75804919)	0.3976 (raw p-value = 0, adjusted p-value = 0)*	0.0192 (raw p-value = 0.470093, adjusted p-value = 0.55084792)	0.5187 (raw p-value = 0, adjusted p-value = 0)*	-0.016 (raw p-value = 0.54835, adjusted p-value = 0.62250379)	-0.1749 (raw p-value = 0, adjusted p-value = 0)*	0.0521 (raw p-value = 0.050253, adjusted p-value = 0.07837046)	0.5029 (raw p-value = 0, adjusted p-value = 0)*	0.355 (raw p-value = 0, adjusted p-value = 0)*	0.6257 (raw p-value = 0, adjusted p-value = 0)*	0.542 (raw p-value = 0, adjusted p-value = 0)*	-0.0335 (raw p-value = 0.208659, adjusted p-value = 0.27623006)	0.3558 (raw p-value = 0, adjusted p-value = 0)*	0.1298 (raw p-value = 1e-06, adjusted p-value = 3.36e-06)*	0.2923 (raw p-value = 0, adjusted p-value = 0)*
oleoylcarnitine	0.2 (raw p-value = 0, adjusted p-value = 0)*	0.7826 (raw p-value = 0, adjusted p-value = 0)*	0.0646 (raw p-value = 0.01519, adjusted p-value = 0.02680406)*	0.5312 (raw p-value = 0, adjusted p-value = 0)*	0.3144 (raw p-value = 0, adjusted p-value = 0)*	0.051 (raw p-value = 0.055573, adjusted p-value = 0.08602824)	0.533 (raw p-value = 0, adjusted p-value = 0)*	0.1738 (raw p-value = 0, adjusted p-value = 0)*	0.5296 (raw p-value = 0, adjusted p-value = 0)*	0.1146 (raw p-value = 1.6e-05, adjusted p-value = 4.634e-05)*	-0.0672 (raw p-value = 0.011551, adjusted p-value = 0.02103105)*	0.1833 (raw p-value = 0, adjusted p-value = 0)*	0.6945 (raw p-value = 0, adjusted p-value = 0)*	0.4213 (raw p-value = 0, adjusted p-value = 0)*	1 (raw p-value = 0, adjusted p-value = 0)*	0.7862 (raw p-value = 0, adjusted p-value = 0)*	0.1772 (raw p-value = 0, adjusted p-value = 0)*	0.655 (raw p-value = 0, adjusted p-value = 0)*	0.2087 (raw p-value = 0, adjusted p-value = 0)*	0.3986 (raw p-value = 0, adjusted p-value = 0)*
ornithine	0.161 (raw p-value = 0, adjusted p-value = 1e-08)*	0.0421 (raw p-value = 0.11411, adjusted p-value = 0.16314599)	0.0347 (raw p-value = 0.193132, adjusted p-value = 0.25833929)	0.066 (raw p-value = 0.013086, adjusted p-value = 0.023496)*	0.0651 (raw p-value = 0.014444, adjusted p-value = 0.02560168)*	0.0201 (raw p-value = 0.450836, adjusted p-value = 0.53243574)	0.0685 (raw p-value = 0.010032, adjusted p-value = 0.01853106)*	0.1182 (raw p-value = 9e-06, adjusted p-value = 2.545e-05)*	0.0754 (raw p-value = 0.004614, adjusted p-value = 0.0091041)*	0.0501 (raw p-value = 0.059887, adjusted p-value = 0.09195405)	0.0724 (raw p-value = 0.006508, adjusted p-value = 0.01242839)*	0.0838 (raw p-value = 0.00163, adjusted p-value = 0.00350538)*	0.0326 (raw p-value = 0.221559, adjusted p-value = 0.2907985)	0.0739 (raw p-value = 0.005488, adjusted p-value = 0.0106583)*	0.0253 (raw p-value = 0.342108, adjusted p-value = 0.42173654)	0.0256 (raw p-value = 0.336216, adjusted p-value = 0.41563391)	0.1249 (raw p-value = 3e-06, adjusted p-value = 8.11e-06)*	0.0198 (raw p-value = 0.456924, adjusted p-value = 0.5384544)	0.1682 (raw p-value = 0, adjusted p-value = 0)*	0.0739 (raw p-value = 0.005479, adjusted p-value = 0.01064504)*
p-cresol sulfate	0.1283 (raw p-value = 1e-06, adjusted p-value = 4.4e-06)*	-0.0833 (raw p-value = 0.001732, adjusted p-value = 0.00370857)*	0.071 (raw p-value = 0.007628, adjusted p-value = 0.01439476)*	-0.067 (raw p-value = 0.011873, adjusted p-value = 0.02155971)*	-0.0308 (raw p-value = 0.246996, adjusted p-value = 0.31966903)	-0.0881 (raw p-value = 0.000924, adjusted p-value = 0.00207699)*	0.0159 (raw p-value = 0.550087, adjusted p-value = 0.62437543)	-0.0036 (raw p-value = 0.892602, adjusted p-value = 0.91715484)	-0.0289 (raw p-value = 0.278686, adjusted p-value = 0.35482934)	0.0263 (raw p-value = 0.324354, adjusted p-value = 0.40319071)	0.344 (raw p-value = 0, adjusted p-value = 0)*	0.0092 (raw p-value = 0.730673, adjusted p-value = 0.78314146)	-0.0287 (raw p-value = 0.280538, adjusted p-value = 0.35673555)	0.0093 (raw p-value = 0.727944, adjusted p-value = 0.78116503)	-0.1048 (raw p-value = 8e-05, adjusted p-value = 0.00020944)*	-0.0954 (raw p-value = 0.000335, adjusted p-value = 0.00081105)*	0.1084 (raw p-value = 4.5e-05, adjusted p-value = 0.00012276)*	-0.0375 (raw p-value = 0.159684, adjusted p-value = 0.21929)	0.0374 (raw p-value = 0.160821, adjusted p-value = 0.22050864)	0.0238 (raw p-value = 0.37266, adjusted p-value = 0.45326641)
palmitate (16:0)	0.0891 (raw p-value = 0.000811, adjusted p-value = 0.00184142)*	0.5702 (raw p-value = 0, adjusted p-value = 0)*	0.0454 (raw p-value = 0.088357, adjusted p-value = 0.13022902)	0.4351 (raw p-value = 0, adjusted p-value = 0)*	0.2448 (raw p-value = 0, adjusted p-value = 0)*	0.0539 (raw p-value = 0.043066, adjusted p-value = 0.06821229)	0.3764 (raw p-value = 0, adjusted p-value = 0)*	0.0199 (raw p-value = 0.454677, adjusted p-value = 0.53616547)	0.4945 (raw p-value = 0, adjusted p-value = 0)*	0.0335 (raw p-value = 0.208871, adjusted p-value = 0.27637921)	-0.1636 (raw p-value = 0, adjusted p-value = 0)*	0.0868 (raw p-value = 0.001103, adjusted p-value = 0.00244404)*	0.4852 (raw p-value = 0, adjusted p-value = 0)*	0.3382 (raw p-value = 0, adjusted p-value = 0)*	0.5827 (raw p-value = 0, adjusted p-value = 0)*	0.5709 (raw p-value = 0, adjusted p-value = 0)*	0.0071 (raw p-value = 0.788541, adjusted p-value = 0.83153105)	0.3696 (raw p-value = 0, adjusted p-value = 0)*	0.1441 (raw p-value = 0, adjusted p-value = 2.1e-07)*	0.2639 (raw p-value = 0, adjusted p-value = 0)*
palmitoleate (16:1n7)	-0.0339 (raw p-value = 0.203593, adjusted p-value = 0.27063978)	0.5436 (raw p-value = 0, adjusted p-value = 0)*	0.0649 (raw p-value = 0.014728, adjusted p-value = 0.02605975)*	0.3943 (raw p-value = 0, adjusted p-value = 0)*	0.1935 (raw p-value = 0, adjusted p-value = 0)*	0.0405 (raw p-value = 0.127947, adjusted p-value = 0.18051689)	0.3412 (raw p-value = 0, adjusted p-value = 0)*	-0.0092 (raw p-value = 0.729131, adjusted p-value = 0.78196288)	0.4382 (raw p-value = 0, adjusted p-value = 0)*	-0.031 (raw p-value = 0.24423, adjusted p-value = 0.31661151)	-0.2236 (raw p-value = 0, adjusted p-value = 0)*	-0.0142 (raw p-value = 0.593488, adjusted p-value = 0.66466141)	0.419 (raw p-value = 0, adjusted p-value = 0)*	0.2988 (raw p-value = 0, adjusted p-value = 0)*	0.5421 (raw p-value = 0, adjusted p-value = 0)*	0.4675 (raw p-value = 0, adjusted p-value = 0)*	-0.0888 (raw p-value = 0.000839, adjusted p-value = 0.00189985)*	0.2393 (raw p-value = 0, adjusted p-value = 0)*	0.0758 (raw p-value = 0.004385, adjusted p-value = 0.00869441)*	0.191 (raw p-value = 0, adjusted p-value = 0)*
palmitoylcarnitine	0.2311 (raw p-value = 0, adjusted p-value = 0)*	0.6872 (raw p-value = 0, adjusted p-value = 0)*	0.075 (raw p-value = 0.004816, adjusted p-value = 0.00946083)*	0.4987 (raw p-value = 0, adjusted p-value = 0)*	0.3131 (raw p-value = 0, adjusted p-value = 0)*	0.0655 (raw p-value = 0.013863, adjusted p-value = 0.02467749)*	0.4618 (raw p-value = 0, adjusted p-value = 0)*	0.1556 (raw p-value = 0, adjusted p-value = 2e-08)*	0.4791 (raw p-value = 0, adjusted p-value = 0)*	0.1238 (raw p-value = 3e-06, adjusted p-value = 9.87e-06)*	-0.0196 (raw p-value = 0.462184, adjusted p-value = 0.54293189)	0.2028 (raw p-value = 0, adjusted p-value = 0)*	0.6225 (raw p-value = 0, adjusted p-value = 0)*	0.3543 (raw p-value = 0, adjusted p-value = 0)*	0.7862 (raw p-value = 0, adjusted p-value = 0)*	1 (raw p-value = 0, adjusted p-value = 0)*	0.2208 (raw p-value = 0, adjusted p-value = 0)*	0.6218 (raw p-value = 0, adjusted p-value = 0)*	0.2376 (raw p-value = 0, adjusted p-value = 0)*	0.3183 (raw p-value = 0, adjusted p-value = 0)*
pantothenate	0.143 (raw p-value = 0, adjusted p-value = 2.6e-07)*	0.1397 (raw p-value = 0, adjusted p-value = 5e-07)*	0.2036 (raw p-value = 0, adjusted p-value = 0)*	0.2185 (raw p-value = 0, adjusted p-value = 0)*	0.1893 (raw p-value = 0, adjusted p-value = 0)*	0.1049 (raw p-value = 7.9e-05, adjusted p-value = 0.00020789)*	0.0681 (raw p-value = 0.010474, adjusted p-value = 0.01927683)*	0.0842 (raw p-value = 0.001544, adjusted p-value = 0.00333902)*	0.1743 (raw p-value = 0, adjusted p-value = 0)*	0.0645 (raw p-value = 0.015457, adjusted p-value = 0.02723349)*	0.0913 (raw p-value = 0.000599, adjusted p-value = 0.00138863)*	0.1352 (raw p-value = 0, adjusted p-value = 1.21e-06)*	0.1189 (raw p-value = 8e-06, adjusted p-value = 2.278e-05)*	0.0729 (raw p-value = 0.006159, adjusted p-value = 0.01185079)*	0.2046 (raw p-value = 0, adjusted p-value = 0)*	0.2159 (raw p-value = 0, adjusted p-value = 0)*	0.1491 (raw p-value = 0, adjusted p-value = 7e-08)*	0.169 (raw p-value = 0, adjusted p-value = 0)*	0.22 (raw p-value = 0, adjusted p-value = 0)*	0.0572 (raw p-value = 0.031583, adjusted p-value = 0.05203598)
paraxanthine	0.1074 (raw p-value = 5.3e-05, adjusted p-value = 0.00014457)*	-0.0335 (raw p-value = 0.208512, adjusted p-value = 0.27613906)	-0.0176 (raw p-value = 0.508318, adjusted p-value = 0.58735249)	-0.0716 (raw p-value = 0.007141, adjusted p-value = 0.01354875)*	0.0275 (raw p-value = 0.301347, adjusted p-value = 0.37889789)	-0.0208 (raw p-value = 0.434296, adjusted p-value = 0.51653094)	-0.0136 (raw p-value = 0.609915, adjusted p-value = 0.67981372)	0.0164 (raw p-value = 0.538876, adjusted p-value = 0.61481293)	-0.0215 (raw p-value = 0.419274, adjusted p-value = 0.50145278)	0.0379 (raw p-value = 0.15497, adjusted p-value = 0.21385645)	0.0846 (raw p-value = 0.001477, adjusted p-value = 0.00320566)*	0.0883 (raw p-value = 9e-04, adjusted p-value = 0.00202761)*	-0.0221 (raw p-value = 0.406508, adjusted p-value = 0.48775398)	-0.0268 (raw p-value = 0.313694, adjusted p-value = 0.39156332)	-0.0325 (raw p-value = 0.223142, adjusted p-value = 0.29271335)	-0.0049 (raw p-value = 0.855493, adjusted p-value = 0.88702886)	0.0025 (raw p-value = 0.924988, adjusted p-value = 0.94342908)	0.0292 (raw p-value = 0.273684, adjusted p-value = 0.3492784)	-0.0139 (raw p-value = 0.602959, adjusted p-value = 0.67345211)	-0.0163 (raw p-value = 0.539846, adjusted p-value = 0.61532313)
pelargonate (9:0)	-0.0826 (raw p-value = 0.001898, adjusted p-value = 0.00403229)*	0.0496 (raw p-value = 0.062321, adjusted p-value = 0.09529668)	-0.0353 (raw p-value = 0.184768, adjusted p-value = 0.2488484)	-0.0059 (raw p-value = 0.823621, adjusted p-value = 0.86131889)	0.023 (raw p-value = 0.387584, adjusted p-value = 0.46863258)	0.0692 (raw p-value = 0.009294, adjusted p-value = 0.01727718)*	0.0245 (raw p-value = 0.358362, adjusted p-value = 0.4387096)	-0.0554 (raw p-value = 0.037431, adjusted p-value = 0.06056969)	0.0089 (raw p-value = 0.739342, adjusted p-value = 0.79075193)	0.0133 (raw p-value = 0.618289, adjusted p-value = 0.68699139)	-0.0434 (raw p-value = 0.103255, adjusted p-value = 0.14935062)	-0.0439 (raw p-value = 0.098966, adjusted p-value = 0.14397325)	0.0225 (raw p-value = 0.39895, adjusted p-value = 0.47990956)	0.0174 (raw p-value = 0.514057, adjusted p-value = 0.59219736)	0.093 (raw p-value = 0.000466, adjusted p-value = 0.00110096)*	0.105 (raw p-value = 7.8e-05, adjusted p-value = 0.00020578)*	-0.0262 (raw p-value = 0.324775, adjusted p-value = 0.40353889)	0.1188 (raw p-value = 8e-06, adjusted p-value = 2.3e-05)*	-0.0508 (raw p-value = 0.056378, adjusted p-value = 0.08711572)	0.0167 (raw p-value = 0.531155, adjusted p-value = 0.60737831)
pentadecanoate (15:0)	-0.0075 (raw p-value = 0.77742, adjusted p-value = 0.82287671)	0.1957 (raw p-value = 0, adjusted p-value = 0)*	0.1117 (raw p-value = 2.6e-05, adjusted p-value = 7.367e-05)*	0.1471 (raw p-value = 0, adjusted p-value = 1.1e-07)*	0.0206 (raw p-value = 0.440154, adjusted p-value = 0.52165309)	-0.066 (raw p-value = 0.013108, adjusted p-value = 0.0235244)*	0.2132 (raw p-value = 0, adjusted p-value = 0)*	0.0161 (raw p-value = 0.545325, adjusted p-value = 0.62036662)	0.2397 (raw p-value = 0, adjusted p-value = 0)*	-0.0351 (raw p-value = 0.187402, adjusted p-value = 0.25196367)	-0.0903 (raw p-value = 0.000679, adjusted p-value = 0.00156388)*	-0.0734 (raw p-value = 0.005776, adjusted p-value = 0.01116391)*	0.2074 (raw p-value = 0, adjusted p-value = 0)*	0.2063 (raw p-value = 0, adjusted p-value = 0)*	0.1733 (raw p-value = 0, adjusted p-value = 0)*	0.1928 (raw p-value = 0, adjusted p-value = 0)*	-0.0844 (raw p-value = 0.0015, adjusted p-value = 0.00324843)*	0.0684 (raw p-value = 0.010164, adjusted p-value = 0.01874621)*	0.0521 (raw p-value = 0.050563, adjusted p-value = 0.07883782)	0.1498 (raw p-value = 0, adjusted p-value = 6e-08)*
phenol sulfate	0.166 (raw p-value = 0, adjusted p-value = 0)*	0.0935 (raw p-value = 0.000439, adjusted p-value = 0.00104309)*	0.0825 (raw p-value = 0.00193, adjusted p-value = 0.00408979)*	0.0953 (raw p-value = 0.000337, adjusted p-value = 0.00081528)*	0.0958 (raw p-value = 0.000314, adjusted p-value = 0.00076172)*	0.0563 (raw p-value = 0.034382, adjusted p-value = 0.05617577)	0.1084 (raw p-value = 4.5e-05, adjusted p-value = 0.00012393)*	0.1276 (raw p-value = 2e-06, adjusted p-value = 5.01e-06)*	0.1463 (raw p-value = 0, adjusted p-value = 1.3e-07)*	0.0625 (raw p-value = 0.018919, adjusted p-value = 0.03259279)*	0.0843 (raw p-value = 0.00152, adjusted p-value = 0.00329076)*	0.1285 (raw p-value = 1e-06, adjusted p-value = 4.28e-06)*	0.1011 (raw p-value = 0.000142, adjusted p-value = 0.00036072)*	0.1108 (raw p-value = 3e-05, adjusted p-value = 8.439e-05)*	0.0904 (raw p-value = 0.00067, adjusted p-value = 0.00154511)*	0.1187 (raw p-value = 8e-06, adjusted p-value = 2.331e-05)*	0.1748 (raw p-value = 0, adjusted p-value = 0)*	0.116 (raw p-value = 1.3e-05, adjusted p-value = 3.688e-05)*	0.1244 (raw p-value = 3e-06, adjusted p-value = 8.89e-06)*	0.1168 (raw p-value = 1.1e-05, adjusted p-value = 3.202e-05)*
phenylacetylglutamine	0.2407 (raw p-value = 0, adjusted p-value = 0)*	-0.0286 (raw p-value = 0.28222, adjusted p-value = 0.3584874)	0.1438 (raw p-value = 0, adjusted p-value = 2.2e-07)*	0.0164 (raw p-value = 0.538581, adjusted p-value = 0.61457596)	0.01 (raw p-value = 0.706849, adjusted p-value = 0.7645705)	-0.1213 (raw p-value = 5e-06, adjusted p-value = 1.513e-05)*	0.0355 (raw p-value = 0.182705, adjusted p-value = 0.24646946)	0.0535 (raw p-value = 0.044332, adjusted p-value = 0.06992482)	0.0163 (raw p-value = 0.541294, adjusted p-value = 0.61667477)	0.0611 (raw p-value = 0.021627, adjusted p-value = 0.03677369)*	0.464 (raw p-value = 0, adjusted p-value = 0)*	0.0965 (raw p-value = 0.000285, adjusted p-value = 0.00069671)*	0.0197 (raw p-value = 0.458547, adjusted p-value = 0.53982633)	0.0371 (raw p-value = 0.163983, adjusted p-value = 0.22436436)	-0.0486 (raw p-value = 0.068174, adjusted p-value = 0.10337325)	-0.0328 (raw p-value = 0.217803, adjusted p-value = 0.28688261)	0.2202 (raw p-value = 0, adjusted p-value = 0)*	8e-04 (raw p-value = 0.976267, adjusted p-value = 0.9819694)	0.1275 (raw p-value = 2e-06, adjusted p-value = 5.11e-06)*	0.0621 (raw p-value = 0.019732, adjusted p-value = 0.033829)*
phenylalanine	0.3985 (raw p-value = 0, adjusted p-value = 0)*	0.0702 (raw p-value = 0.008307, adjusted p-value = 0.01556055)*	0.1814 (raw p-value = 0, adjusted p-value = 0)*	0.1338 (raw p-value = 0, adjusted p-value = 1.6e-06)*	0.2348 (raw p-value = 0, adjusted p-value = 0)*	0.1377 (raw p-value = 0, adjusted p-value = 7.5e-07)*	0.0659 (raw p-value = 0.013224, adjusted p-value = 0.02370696)*	0.184 (raw p-value = 0, adjusted p-value = 0)*	0.1538 (raw p-value = 0, adjusted p-value = 3e-08)*	0.2664 (raw p-value = 0, adjusted p-value = 0)*	0.2193 (raw p-value = 0, adjusted p-value = 0)*	0.4026 (raw p-value = 0, adjusted p-value = 0)*	0.0729 (raw p-value = 0.006156, adjusted p-value = 0.0118494)*	0.0945 (raw p-value = 0.000381, adjusted p-value = 0.00091278)*	0.0932 (raw p-value = 0.000454, adjusted p-value = 0.00107444)*	0.1476 (raw p-value = 0, adjusted p-value = 1e-07)*	0.3279 (raw p-value = 0, adjusted p-value = 0)*	0.0751 (raw p-value = 0.004771, adjusted p-value = 0.00938208)*	0.2729 (raw p-value = 0, adjusted p-value = 0)*	0.0964 (raw p-value = 0.000288, adjusted p-value = 0.00070408)*
phosphate	-0.1047 (raw p-value = 8.2e-05, adjusted p-value = 0.00021594)*	-0.0759 (raw p-value = 0.004325, adjusted p-value = 0.00859318)*	0.024 (raw p-value = 0.367083, adjusted p-value = 0.44713735)	0.0133 (raw p-value = 0.616593, adjusted p-value = 0.6860749)	-0.0455 (raw p-value = 0.087362, adjusted p-value = 0.12892397)	0.0711 (raw p-value = 0.00751, adjusted p-value = 0.01418441)*	-0.0501 (raw p-value = 0.059834, adjusted p-value = 0.0918914)	-0.0549 (raw p-value = 0.03913, adjusted p-value = 0.06289406)	0.0127 (raw p-value = 0.63288, adjusted p-value = 0.69989602)	-0.0525 (raw p-value = 0.048737, adjusted p-value = 0.07624279)	-0.0941 (raw p-value = 0.000402, adjusted p-value = 0.00096128)*	-0.1209 (raw p-value = 5e-06, adjusted p-value = 1.607e-05)*	-0.1334 (raw p-value = 0, adjusted p-value = 1.72e-06)*	0.0162 (raw p-value = 0.542346, adjusted p-value = 0.61767409)	-0.1624 (raw p-value = 0, adjusted p-value = 0)*	-0.1538 (raw p-value = 0, adjusted p-value = 3e-08)*	-0.1453 (raw p-value = 0, adjusted p-value = 1.6e-07)*	-0.1551 (raw p-value = 0, adjusted p-value = 2e-08)*	-0.0502 (raw p-value = 0.059656, adjusted p-value = 0.09165898)	-0.0124 (raw p-value = 0.641842, adjusted p-value = 0.70792164)
pipecolate	0.1504 (raw p-value = 0, adjusted p-value = 6e-08)*	0.0297 (raw p-value = 0.265569, adjusted p-value = 0.34021422)	-0.011 (raw p-value = 0.679888, adjusted p-value = 0.74188683)	0.0738 (raw p-value = 0.005564, adjusted p-value = 0.01079747)*	0.078 (raw p-value = 0.003363, adjusted p-value = 0.00681274)*	0.0494 (raw p-value = 0.063454, adjusted p-value = 0.09675758)	-0.0312 (raw p-value = 0.240874, adjusted p-value = 0.31318062)	0.1026 (raw p-value = 0.000113, adjusted p-value = 0.00029191)*	0.0105 (raw p-value = 0.693914, adjusted p-value = 0.75396892)	0.1032 (raw p-value = 0.000103, adjusted p-value = 0.000266)*	0.0661 (raw p-value = 0.012993, adjusted p-value = 0.02333511)*	0.1904 (raw p-value = 0, adjusted p-value = 0)*	0.005 (raw p-value = 0.850639, adjusted p-value = 0.88273086)	-0.023 (raw p-value = 0.387041, adjusted p-value = 0.46816854)	0.0374 (raw p-value = 0.160363, adjusted p-value = 0.21996599)	0.0633 (raw p-value = 0.017415, adjusted p-value = 0.03024646)*	0.146 (raw p-value = 0, adjusted p-value = 1.4e-07)*	0.0246 (raw p-value = 0.356069, adjusted p-value = 0.43658278)	0.0784 (raw p-value = 0.0032, adjusted p-value = 0.00651045)*	-0.069 (raw p-value = 0.009484, adjusted p-value = 0.01760096)*
piperine	0.1452 (raw p-value = 0, adjusted p-value = 1.7e-07)*	0.0861 (raw p-value = 0.001212, adjusted p-value = 0.00266883)*	-0.003 (raw p-value = 0.909049, adjusted p-value = 0.92985852)	0.0724 (raw p-value = 0.00648, adjusted p-value = 0.01238955)*	0.1443 (raw p-value = 0, adjusted p-value = 2e-07)*	0.095 (raw p-value = 0.000354, adjusted p-value = 0.00085401)*	0.0651 (raw p-value = 0.014518, adjusted p-value = 0.02571238)*	0.0847 (raw p-value = 0.001453, adjusted p-value = 0.00315577)*	0.0759 (raw p-value = 0.004318, adjusted p-value = 0.00858305)*	0.1301 (raw p-value = 1e-06, adjusted p-value = 3.22e-06)*	0.0483 (raw p-value = 0.069429, adjusted p-value = 0.10509578)	0.1679 (raw p-value = 0, adjusted p-value = 0)*	0.0729 (raw p-value = 0.006171, adjusted p-value = 0.01187213)*	0.0465 (raw p-value = 0.080583, adjusted p-value = 0.11969548)	0.1568 (raw p-value = 0, adjusted p-value = 1e-08)*	0.149 (raw p-value = 0, adjusted p-value = 8e-08)*	0.1666 (raw p-value = 0, adjusted p-value = 0)*	0.1907 (raw p-value = 0, adjusted p-value = 0)*	0.0536 (raw p-value = 0.043966, adjusted p-value = 0.06945617)	0.0326 (raw p-value = 0.220459, adjusted p-value = 0.28967776)
pro-hydroxy-pro	0.0951 (raw p-value = 0.000346, adjusted p-value = 0.00083563)*	0.0153 (raw p-value = 0.566728, adjusted p-value = 0.63946031)	0.0655 (raw p-value = 0.013889, adjusted p-value = 0.02471111)*	0.0537 (raw p-value = 0.043851, adjusted p-value = 0.06930615)	0.0327 (raw p-value = 0.218959, adjusted p-value = 0.28818925)	-0.0272 (raw p-value = 0.307129, adjusted p-value = 0.38509197)	0.0841 (raw p-value = 0.001575, adjusted p-value = 0.00340147)*	0.0714 (raw p-value = 0.00728, adjusted p-value = 0.01379874)*	0.0768 (raw p-value = 0.00389, adjusted p-value = 0.00779045)*	0.0245 (raw p-value = 0.358659, adjusted p-value = 0.43883628)	0.1475 (raw p-value = 0, adjusted p-value = 1e-07)*	0.0261 (raw p-value = 0.326374, adjusted p-value = 0.40527775)	0.0367 (raw p-value = 0.168143, adjusted p-value = 0.22938935)	0.0939 (raw p-value = 0.000411, adjusted p-value = 0.00097912)*	-0.0289 (raw p-value = 0.277758, adjusted p-value = 0.35409396)	-0.0445 (raw p-value = 0.094743, adjusted p-value = 0.1385423)	0.0839 (raw p-value = 0.001607, adjusted p-value = 0.00346219)*	0.0087 (raw p-value = 0.745044, adjusted p-value = 0.79504376)	0.0932 (raw p-value = 0.000458, adjusted p-value = 0.00108235)*	0.1111 (raw p-value = 2.9e-05, adjusted p-value = 8.038e-05)*
proline	0.3149 (raw p-value = 0, adjusted p-value = 0)*	-0.067 (raw p-value = 0.011781, adjusted p-value = 0.02141358)*	0.056 (raw p-value = 0.035484, adjusted p-value = 0.05768282)	0.0353 (raw p-value = 0.185332, adjusted p-value = 0.24956015)	0.1429 (raw p-value = 0, adjusted p-value = 2.7e-07)*	0.1081 (raw p-value = 4.7e-05, adjusted p-value = 0.00012773)*	-0.0329 (raw p-value = 0.216845, adjusted p-value = 0.2857807)	0.1964 (raw p-value = 0, adjusted p-value = 0)*	0.0228 (raw p-value = 0.391126, adjusted p-value = 0.47218678)	0.1598 (raw p-value = 0, adjusted p-value = 1e-08)*	0.1511 (raw p-value = 0, adjusted p-value = 5e-08)*	0.2113 (raw p-value = 0, adjusted p-value = 0)*	-0.0334 (raw p-value = 0.210545, adjusted p-value = 0.27820506)	-0.0146 (raw p-value = 0.583969, adjusted p-value = 0.65524762)	-0.0724 (raw p-value = 0.00655, adjusted p-value = 0.01250208)*	0.0279 (raw p-value = 0.294365, adjusted p-value = 0.37157509)	0.2993 (raw p-value = 0, adjusted p-value = 0)*	0.0305 (raw p-value = 0.252065, adjusted p-value = 0.32533376)	0.2303 (raw p-value = 0, adjusted p-value = 0)*	-0.0116 (raw p-value = 0.663958, adjusted p-value = 0.72754004)
propionylcarnitine	0.4895 (raw p-value = 0, adjusted p-value = 0)*	0.1413 (raw p-value = 0, adjusted p-value = 3.6e-07)*	0.2531 (raw p-value = 0, adjusted p-value = 0)*	0.4911 (raw p-value = 0, adjusted p-value = 0)*	0.396 (raw p-value = 0, adjusted p-value = 0)*	0.2383 (raw p-value = 0, adjusted p-value = 0)*	0.1243 (raw p-value = 3e-06, adjusted p-value = 9.03e-06)*	0.3648 (raw p-value = 0, adjusted p-value = 0)*	0.3077 (raw p-value = 0, adjusted p-value = 0)*	0.2827 (raw p-value = 0, adjusted p-value = 0)*	0.5072 (raw p-value = 0, adjusted p-value = 0)*	0.4672 (raw p-value = 0, adjusted p-value = 0)*	0.1572 (raw p-value = 0, adjusted p-value = 1e-08)*	0.1523 (raw p-value = 0, adjusted p-value = 4e-08)*	0.1772 (raw p-value = 0, adjusted p-value = 0)*	0.2208 (raw p-value = 0, adjusted p-value = 0)*	1 (raw p-value = 0, adjusted p-value = 0)*	0.2316 (raw p-value = 0, adjusted p-value = 0)*	0.4663 (raw p-value = 0, adjusted p-value = 0)*	0.1224 (raw p-value = 4e-06, adjusted p-value = 1.25e-05)*
pseudouridine	0.326 (raw p-value = 0, adjusted p-value = 0)*	0.1489 (raw p-value = 0, adjusted p-value = 8e-08)*	0.2609 (raw p-value = 0, adjusted p-value = 0)*	0.2468 (raw p-value = 0, adjusted p-value = 0)*	0.2223 (raw p-value = 0, adjusted p-value = 0)*	0.0598 (raw p-value = 0.024696, adjusted p-value = 0.04149291)*	0.1329 (raw p-value = 1e-06, adjusted p-value = 1.87e-06)*	0.2693 (raw p-value = 0, adjusted p-value = 0)*	0.2332 (raw p-value = 0, adjusted p-value = 0)*	0.1649 (raw p-value = 0, adjusted p-value = 0)*	0.2171 (raw p-value = 0, adjusted p-value = 0)*	0.2251 (raw p-value = 0, adjusted p-value = 0)*	0.1553 (raw p-value = 0, adjusted p-value = 2e-08)*	0.1527 (raw p-value = 0, adjusted p-value = 3e-08)*	0.159 (raw p-value = 0, adjusted p-value = 1e-08)*	0.1635 (raw p-value = 0, adjusted p-value = 0)*	0.2713 (raw p-value = 0, adjusted p-value = 0)*	0.1344 (raw p-value = 0, adjusted p-value = 1.4e-06)*	0.3977 (raw p-value = 0, adjusted p-value = 0)*	0.1737 (raw p-value = 0, adjusted p-value = 0)*
pyridoxate	0.1581 (raw p-value = 0, adjusted p-value = 1e-08)*	0.1321 (raw p-value = 1e-06, adjusted p-value = 2.17e-06)*	0.0574 (raw p-value = 0.031029, adjusted p-value = 0.05124313)	0.0931 (raw p-value = 0.000461, adjusted p-value = 0.00108886)*	0.1085 (raw p-value = 4.4e-05, adjusted p-value = 0.00012086)*	-0.0445 (raw p-value = 0.094771, adjusted p-value = 0.13855515)	0.09 (raw p-value = 0.000709, adjusted p-value = 0.00162709)*	0.1205 (raw p-value = 6e-06, adjusted p-value = 1.738e-05)*	0.0631 (raw p-value = 0.017698, adjusted p-value = 0.03070684)*	0.0799 (raw p-value = 0.002654, adjusted p-value = 0.00548905)*	0.1325 (raw p-value = 1e-06, adjusted p-value = 2.02e-06)*	0.148 (raw p-value = 0, adjusted p-value = 9e-08)*	0.1369 (raw p-value = 0, adjusted p-value = 8.7e-07)*	0.0732 (raw p-value = 0.005977, adjusted p-value = 0.01152395)*	0.1728 (raw p-value = 0, adjusted p-value = 0)*	0.1456 (raw p-value = 0, adjusted p-value = 1.5e-07)*	0.1208 (raw p-value = 5e-06, adjusted p-value = 1.636e-05)*	0.1317 (raw p-value = 1e-06, adjusted p-value = 2.34e-06)*	0.1659 (raw p-value = 0, adjusted p-value = 0)*	0.0883 (raw p-value = 9e-04, adjusted p-value = 0.00202761)*
pyroglutamine*	0.2954 (raw p-value = 0, adjusted p-value = 0)*	0.1811 (raw p-value = 0, adjusted p-value = 0)*	0.0375 (raw p-value = 0.159593, adjusted p-value = 0.21920694)	0.1223 (raw p-value = 4e-06, adjusted p-value = 1.281e-05)*	0.1161 (raw p-value = 1.2e-05, adjusted p-value = 3.595e-05)*	-0.0092 (raw p-value = 0.73044, adjusted p-value = 0.78312939)	0.1966 (raw p-value = 0, adjusted p-value = 0)*	0.2738 (raw p-value = 0, adjusted p-value = 0)*	0.1758 (raw p-value = 0, adjusted p-value = 0)*	0.1075 (raw p-value = 5.2e-05, adjusted p-value = 0.00014083)*	0.1243 (raw p-value = 3e-06, adjusted p-value = 9.04e-06)*	0.1986 (raw p-value = 0, adjusted p-value = 0)*	0.2177 (raw p-value = 0, adjusted p-value = 0)*	0.1962 (raw p-value = 0, adjusted p-value = 0)*	0.1341 (raw p-value = 0, adjusted p-value = 1.51e-06)*	0.148 (raw p-value = 0, adjusted p-value = 9e-08)*	0.1849 (raw p-value = 0, adjusted p-value = 0)*	0.1653 (raw p-value = 0, adjusted p-value = 0)*	0.2079 (raw p-value = 0, adjusted p-value = 0)*	0.193 (raw p-value = 0, adjusted p-value = 0)*
pyruvate	0.0853 (raw p-value = 0.001345, adjusted p-value = 0.00293492)*	-0.1031 (raw p-value = 0.000104, adjusted p-value = 0.00026951)*	0.0538 (raw p-value = 0.043474, adjusted p-value = 0.06875566)	-9e-04 (raw p-value = 0.972627, adjusted p-value = 0.97886628)	0.0905 (raw p-value = 0.000667, adjusted p-value = 0.00153767)*	0.1263 (raw p-value = 2e-06, adjusted p-value = 6.34e-06)*	-0.1468 (raw p-value = 0, adjusted p-value = 1.2e-07)*	0.0378 (raw p-value = 0.155552, adjusted p-value = 0.21453344)	-0.0299 (raw p-value = 0.261192, adjusted p-value = 0.33509234)	0.0205 (raw p-value = 0.440796, adjusted p-value = 0.52215067)	0.0335 (raw p-value = 0.20822, adjusted p-value = 0.27580308)	0.1304 (raw p-value = 1e-06, adjusted p-value = 3.03e-06)*	-0.1173 (raw p-value = 1e-05, adjusted p-value = 2.984e-05)*	-0.1158 (raw p-value = 1.3e-05, adjusted p-value = 3.768e-05)*	-0.0657 (raw p-value = 0.013567, adjusted p-value = 0.02422448)*	-0.0108 (raw p-value = 0.685967, adjusted p-value = 0.74748099)	0.1107 (raw p-value = 3.1e-05, adjusted p-value = 8.668e-05)*	-0.0389 (raw p-value = 0.14427, adjusted p-value = 0.20089729)	0.0507 (raw p-value = 0.057014, adjusted p-value = 0.08802062)	-0.1363 (raw p-value = 0, adjusted p-value = 9.9e-07)*
quinate	0.0098 (raw p-value = 0.713406, adjusted p-value = 0.76977588)	-0.1524 (raw p-value = 0, adjusted p-value = 4e-08)*	0.0241 (raw p-value = 0.36538, adjusted p-value = 0.44554914)	-0.1146 (raw p-value = 1.6e-05, adjusted p-value = 4.643e-05)*	-0.0679 (raw p-value = 0.010725, adjusted p-value = 0.01968316)*	-0.0691 (raw p-value = 0.009387, adjusted p-value = 0.01743507)*	-0.0935 (raw p-value = 0.000435, adjusted p-value = 0.00103335)*	-0.0067 (raw p-value = 0.800591, adjusted p-value = 0.84209919)	-0.107 (raw p-value = 5.7e-05, adjusted p-value = 0.00015272)*	0.004 (raw p-value = 0.879568, adjusted p-value = 0.90706239)	0.1162 (raw p-value = 1.2e-05, adjusted p-value = 3.585e-05)*	-0.0471 (raw p-value = 0.076657, adjusted p-value = 0.11451463)	-0.1067 (raw p-value = 5.9e-05, adjusted p-value = 0.00015886)*	-0.074 (raw p-value = 0.005421, adjusted p-value = 0.0105454)*	-0.1737 (raw p-value = 0, adjusted p-value = 0)*	-0.1305 (raw p-value = 1e-06, adjusted p-value = 2.99e-06)*	-0.0666 (raw p-value = 0.012334, adjusted p-value = 0.02230523)*	-0.0581 (raw p-value = 0.029036, adjusted p-value = 0.04824223)*	-0.0335 (raw p-value = 0.208889, adjusted p-value = 0.27637921)	-0.05 (raw p-value = 0.060367, adjusted p-value = 0.09257011)
scyllo-inositol	0.0592 (raw p-value = 0.026061, adjusted p-value = 0.04362044)*	0.0354 (raw p-value = 0.183763, adjusted p-value = 0.24777818)	0.0684 (raw p-value = 0.010204, adjusted p-value = 0.01880862)*	0.0869 (raw p-value = 0.001088, adjusted p-value = 0.00241209)*	0.0259 (raw p-value = 0.331398, adjusted p-value = 0.410469)	0.0464 (raw p-value = 0.081217, adjusted p-value = 0.12048533)	-0.0087 (raw p-value = 0.742645, adjusted p-value = 0.79356382)	0.0413 (raw p-value = 0.120821, adjusted p-value = 0.17152485)	0.0226 (raw p-value = 0.395916, adjusted p-value = 0.47706334)	0.0407 (raw p-value = 0.126291, adjusted p-value = 0.17839475)	0.0795 (raw p-value = 0.002807, adjusted p-value = 0.00577835)*	-0.0032 (raw p-value = 0.904839, adjusted p-value = 0.927165)	-0.0147 (raw p-value = 0.580829, adjusted p-value = 0.6520486)	-0.0106 (raw p-value = 0.690851, adjusted p-value = 0.75129533)	0.0243 (raw p-value = 0.362263, adjusted p-value = 0.44279437)	-0.0338 (raw p-value = 0.203971, adjusted p-value = 0.2710393)	0.047 (raw p-value = 0.077378, adjusted p-value = 0.11551928)	-0.0619 (raw p-value = 0.020101, adjusted p-value = 0.0343948)*	0.0329 (raw p-value = 0.216829, adjusted p-value = 0.2857807)	-0.0293 (raw p-value = 0.270648, adjusted p-value = 0.345904)
serine	-0.138 (raw p-value = 0, adjusted p-value = 7e-07)*	-0.0359 (raw p-value = 0.178, adjusted p-value = 0.24120578)	-0.0548 (raw p-value = 0.039544, adjusted p-value = 0.06346444)	-0.0598 (raw p-value = 0.024638, adjusted p-value = 0.04141611)*	-0.1144 (raw p-value = 1.7e-05, adjusted p-value = 4.771e-05)*	-0.0015 (raw p-value = 0.954217, adjusted p-value = 0.96515387)	0.0098 (raw p-value = 0.712994, adjusted p-value = 0.76965846)	-0.0798 (raw p-value = 0.002689, adjusted p-value = 0.00555008)*	-0.0324 (raw p-value = 0.224082, adjusted p-value = 0.29372838)	-0.081 (raw p-value = 0.002326, adjusted p-value = 0.00486533)*	-0.0752 (raw p-value = 0.004691, adjusted p-value = 0.00922852)*	-0.1106 (raw p-value = 3.1e-05, adjusted p-value = 8.681e-05)*	-0.0554 (raw p-value = 0.037579, adjusted p-value = 0.06073852)	0.0157 (raw p-value = 0.556188, adjusted p-value = 0.62947841)	-0.0784 (raw p-value = 0.003194, adjusted p-value = 0.00649992)*	-0.1564 (raw p-value = 0, adjusted p-value = 2e-08)*	-0.1191 (raw p-value = 7e-06, adjusted p-value = 2.192e-05)*	-0.1049 (raw p-value = 7.9e-05, adjusted p-value = 0.00020794)*	-0.1395 (raw p-value = 0, adjusted p-value = 5.2e-07)*	0.0204 (raw p-value = 0.444604, adjusted p-value = 0.52604368)
serotonin (5HT)	-0.1276 (raw p-value = 2e-06, adjusted p-value = 5.05e-06)*	-0.0996 (raw p-value = 0.000178, adjusted p-value = 0.00044684)*	-0.0063 (raw p-value = 0.814414, adjusted p-value = 0.85472959)	-0.1185 (raw p-value = 8e-06, adjusted p-value = 2.4e-05)*	-0.1056 (raw p-value = 7e-05, adjusted p-value = 0.00018692)*	-0.0583 (raw p-value = 0.028657, adjusted p-value = 0.04767101)*	-0.077 (raw p-value = 0.003808, adjusted p-value = 0.0076378)*	-0.03 (raw p-value = 0.259631, adjusted p-value = 0.33339356)	-0.1396 (raw p-value = 0, adjusted p-value = 5.1e-07)*	-0.0881 (raw p-value = 0.000928, adjusted p-value = 0.00208443)*	-0.0201 (raw p-value = 0.449889, adjusted p-value = 0.53140682)	-0.0989 (raw p-value = 0.000198, adjusted p-value = 0.00049274)*	-0.0918 (raw p-value = 0.000557, adjusted p-value = 0.00129883)*	-0.0771 (raw p-value = 0.003761, adjusted p-value = 0.00755145)*	-0.1686 (raw p-value = 0, adjusted p-value = 0)*	-0.1436 (raw p-value = 0, adjusted p-value = 2.3e-07)*	-0.0405 (raw p-value = 0.128033, adjusted p-value = 0.18060157)	-0.1017 (raw p-value = 0.00013, adjusted p-value = 0.0003321)*	-0.1246 (raw p-value = 3e-06, adjusted p-value = 8.58e-06)*	-0.0522 (raw p-value = 0.049802, adjusted p-value = 0.07775357)
stachydrine	0.0186 (raw p-value = 0.485619, adjusted p-value = 0.56547363)	-0.0367 (raw p-value = 0.168481, adjusted p-value = 0.22980624)	0.0507 (raw p-value = 0.056741, adjusted p-value = 0.08765731)	-0.0364 (raw p-value = 0.171711, adjusted p-value = 0.23371548)	-0.0352 (raw p-value = 0.186333, adjusted p-value = 0.2508122)	-0.0741 (raw p-value = 0.005364, adjusted p-value = 0.01044665)*	-0.0145 (raw p-value = 0.585466, adjusted p-value = 0.65661487)	0.0244 (raw p-value = 0.360128, adjusted p-value = 0.44048935)	-0.0174 (raw p-value = 0.512841, adjusted p-value = 0.5913214)	-0.0157 (raw p-value = 0.554759, adjusted p-value = 0.62796183)	0.0803 (raw p-value = 0.002549, adjusted p-value = 0.00528714)*	-0.0233 (raw p-value = 0.382679, adjusted p-value = 0.46341552)	-0.0335 (raw p-value = 0.208178, adjusted p-value = 0.27580007)	-4e-04 (raw p-value = 0.988879, adjusted p-value = 0.99196978)	-0.0721 (raw p-value = 0.006765, adjusted p-value = 0.01289403)*	-0.0669 (raw p-value = 0.011942, adjusted p-value = 0.02166215)*	0.03 (raw p-value = 0.259628, adjusted p-value = 0.33339356)	-0.0835 (raw p-value = 0.001687, adjusted p-value = 0.00361839)*	0.022 (raw p-value = 0.409885, adjusted p-value = 0.49122167)	0.0061 (raw p-value = 0.818132, adjusted p-value = 0.85709928)
stearate (18:0)	0.1095 (raw p-value = 3.8e-05, adjusted p-value = 0.00010488)*	0.4796 (raw p-value = 0, adjusted p-value = 0)*	-9e-04 (raw p-value = 0.972241, adjusted p-value = 0.97861683)	0.4105 (raw p-value = 0, adjusted p-value = 0)*	0.2126 (raw p-value = 0, adjusted p-value = 0)*	-0.0062 (raw p-value = 0.816804, adjusted p-value = 0.85609232)	0.3193 (raw p-value = 0, adjusted p-value = 0)*	0.0281 (raw p-value = 0.292285, adjusted p-value = 0.36927929)	0.4319 (raw p-value = 0, adjusted p-value = 0)*	0.0237 (raw p-value = 0.372693, adjusted p-value = 0.45326641)	-0.1129 (raw p-value = 2.1e-05, adjusted p-value = 6.066e-05)*	0.1049 (raw p-value = 7.9e-05, adjusted p-value = 0.00020926)*	0.4307 (raw p-value = 0, adjusted p-value = 0)*	0.2875 (raw p-value = 0, adjusted p-value = 0)*	0.4989 (raw p-value = 0, adjusted p-value = 0)*	0.4929 (raw p-value = 0, adjusted p-value = 0)*	0.0178 (raw p-value = 0.50417, adjusted p-value = 0.58351515)	0.4019 (raw p-value = 0, adjusted p-value = 0)*	0.1459 (raw p-value = 0, adjusted p-value = 1.4e-07)*	0.2087 (raw p-value = 0, adjusted p-value = 0)*
stearidonate (18:4n3)	-0.0162 (raw p-value = 0.544234, adjusted p-value = 0.6195248)	0.2965 (raw p-value = 0, adjusted p-value = 0)*	0.0228 (raw p-value = 0.392712, adjusted p-value = 0.47377762)	0.1855 (raw p-value = 0, adjusted p-value = 0)*	0.0932 (raw p-value = 0.000455, adjusted p-value = 0.00107751)*	-0.0649 (raw p-value = 0.014759, adjusted p-value = 0.02610775)*	0.155 (raw p-value = 0, adjusted p-value = 2e-08)*	-0.0134 (raw p-value = 0.615133, adjusted p-value = 0.68455793)	0.1718 (raw p-value = 0, adjusted p-value = 0)*	0.0081 (raw p-value = 0.76133, adjusted p-value = 0.80863366)	-0.0922 (raw p-value = 0.000528, adjusted p-value = 0.00123755)*	-0.0127 (raw p-value = 0.634899, adjusted p-value = 0.70157831)	0.2442 (raw p-value = 0, adjusted p-value = 0)*	0.1284 (raw p-value = 1e-06, adjusted p-value = 4.32e-06)*	0.2884 (raw p-value = 0, adjusted p-value = 0)*	0.2688 (raw p-value = 0, adjusted p-value = 0)*	-0.0632 (raw p-value = 0.017592, adjusted p-value = 0.03053842)*	0.1305 (raw p-value = 1e-06, adjusted p-value = 2.96e-06)*	0.0359 (raw p-value = 0.177294, adjusted p-value = 0.24038722)	0.1091 (raw p-value = 4e-05, adjusted p-value = 0.00011078)*
stearoylcarnitine	0.2043 (raw p-value = 0, adjusted p-value = 0)*	0.5255 (raw p-value = 0, adjusted p-value = 0)*	0.092 (raw p-value = 0.000538, adjusted p-value = 0.00125668)*	0.3979 (raw p-value = 0, adjusted p-value = 0)*	0.277 (raw p-value = 0, adjusted p-value = 0)*	0.0682 (raw p-value = 0.010411, adjusted p-value = 0.01916546)*	0.4118 (raw p-value = 0, adjusted p-value = 0)*	0.1542 (raw p-value = 0, adjusted p-value = 2e-08)*	0.3895 (raw p-value = 0, adjusted p-value = 0)*	0.125 (raw p-value = 2e-06, adjusted p-value = 7.97e-06)*	0.0151 (raw p-value = 0.570568, adjusted p-value = 0.64317622)	0.1947 (raw p-value = 0, adjusted p-value = 0)*	0.5249 (raw p-value = 0, adjusted p-value = 0)*	0.32 (raw p-value = 0, adjusted p-value = 0)*	0.655 (raw p-value = 0, adjusted p-value = 0)*	0.6218 (raw p-value = 0, adjusted p-value = 0)*	0.2316 (raw p-value = 0, adjusted p-value = 0)*	1 (raw p-value = 0, adjusted p-value = 0)*	0.1879 (raw p-value = 0, adjusted p-value = 0)*	0.2799 (raw p-value = 0, adjusted p-value = 0)*
succinylcarnitine	0.347 (raw p-value = 0, adjusted p-value = 0)*	0.2106 (raw p-value = 0, adjusted p-value = 0)*	0.2395 (raw p-value = 0, adjusted p-value = 0)*	0.4749 (raw p-value = 0, adjusted p-value = 0)*	0.2939 (raw p-value = 0, adjusted p-value = 0)*	0.0843 (raw p-value = 0.001521, adjusted p-value = 0.00329111)*	0.2043 (raw p-value = 0, adjusted p-value = 0)*	0.3801 (raw p-value = 0, adjusted p-value = 0)*	0.314 (raw p-value = 0, adjusted p-value = 0)*	0.1871 (raw p-value = 0, adjusted p-value = 0)*	0.205 (raw p-value = 0, adjusted p-value = 0)*	0.2197 (raw p-value = 0, adjusted p-value = 0)*	0.2023 (raw p-value = 0, adjusted p-value = 0)*	0.2125 (raw p-value = 0, adjusted p-value = 0)*	0.2087 (raw p-value = 0, adjusted p-value = 0)*	0.2376 (raw p-value = 0, adjusted p-value = 0)*	0.4663 (raw p-value = 0, adjusted p-value = 0)*	0.1879 (raw p-value = 0, adjusted p-value = 0)*	1 (raw p-value = 0, adjusted p-value = 0)*	0.2191 (raw p-value = 0, adjusted p-value = 0)*
taurolithocholate 3-sulfate	0.0843 (raw p-value = 0.001533, adjusted p-value = 0.00331681)*	0.1313 (raw p-value = 1e-06, adjusted p-value = 2.53e-06)*	0.0275 (raw p-value = 0.302279, adjusted p-value = 0.37986636)	0.0934 (raw p-value = 0.000441, adjusted p-value = 0.00104713)*	0.0436 (raw p-value = 0.101789, adjusted p-value = 0.14759244)	0.0215 (raw p-value = 0.419703, adjusted p-value = 0.5018267)	0.101 (raw p-value = 0.000144, adjusted p-value = 0.00036604)*	0.0478 (raw p-value = 0.072765, adjusted p-value = 0.10955838)	0.1236 (raw p-value = 3e-06, adjusted p-value = 1.018e-05)*	0.0279 (raw p-value = 0.294852, adjusted p-value = 0.3719903)	0.0689 (raw p-value = 0.009612, adjusted p-value = 0.01781158)*	0.0391 (raw p-value = 0.141685, adjusted p-value = 0.19768711)	0.1229 (raw p-value = 4e-06, adjusted p-value = 1.138e-05)*	0.0967 (raw p-value = 0.000274, adjusted p-value = 0.00067226)*	0.0861 (raw p-value = 0.001208, adjusted p-value = 0.00266045)*	0.0641 (raw p-value = 0.016054, adjusted p-value = 0.02814545)*	0.054 (raw p-value = 0.042672, adjusted p-value = 0.06768502)	0.0082 (raw p-value = 0.757969, adjusted p-value = 0.8061553)	0.0256 (raw p-value = 0.337141, adjusted p-value = 0.41652727)	0.0831 (raw p-value = 0.00178, adjusted p-value = 0.00379986)*
theobromine	0.0568 (raw p-value = 0.032895, adjusted p-value = 0.05403458)	-0.0911 (raw p-value = 0.000611, adjusted p-value = 0.00141485)*	0.0312 (raw p-value = 0.241715, adjusted p-value = 0.31398471)	-0.0916 (raw p-value = 0.000571, adjusted p-value = 0.00132851)*	0.0384 (raw p-value = 0.148994, adjusted p-value = 0.20633573)	-0.0476 (raw p-value = 0.073968, adjusted p-value = 0.11096724)	-0.0377 (raw p-value = 0.156618, adjusted p-value = 0.21579298)	0.0024 (raw p-value = 0.928206, adjusted p-value = 0.94602778)	-0.0581 (raw p-value = 0.029147, adjusted p-value = 0.04838342)*	-0.0335 (raw p-value = 0.208577, adjusted p-value = 0.27617281)	0.0231 (raw p-value = 0.385536, adjusted p-value = 0.46671542)	-0.0023 (raw p-value = 0.932318, adjusted p-value = 0.94857593)	-0.0581 (raw p-value = 0.029107, adjusted p-value = 0.04832865)*	-0.0545 (raw p-value = 0.040792, adjusted p-value = 0.06521627)	-0.0965 (raw p-value = 0.000282, adjusted p-value = 0.00068894)*	-0.0352 (raw p-value = 0.186893, adjusted p-value = 0.25142191)	0.0161 (raw p-value = 0.546421, adjusted p-value = 0.62101318)	0.0754 (raw p-value = 0.004615, adjusted p-value = 0.0091041)*	0.0568 (raw p-value = 0.032909, adjusted p-value = 0.05404518)	-0.1033 (raw p-value = 0.000102, adjusted p-value = 0.00026479)*
theophylline	0.0872 (raw p-value = 0.001047, adjusted p-value = 0.00232587)*	0.0054 (raw p-value = 0.839013, adjusted p-value = 0.87263252)	-0.0326 (raw p-value = 0.22099, adjusted p-value = 0.29021336)	-0.0344 (raw p-value = 0.196886, adjusted p-value = 0.26268355)	0.0356 (raw p-value = 0.181666, adjusted p-value = 0.24537247)	-0.0076 (raw p-value = 0.775555, adjusted p-value = 0.82127164)	0.0102 (raw p-value = 0.701008, adjusted p-value = 0.76050951)	0.017 (raw p-value = 0.522701, adjusted p-value = 0.59984923)	-0.0049 (raw p-value = 0.853234, adjusted p-value = 0.88491631)	0.0254 (raw p-value = 0.339792, adjusted p-value = 0.41924731)	0.032 (raw p-value = 0.229576, adjusted p-value = 0.29992754)	0.0697 (raw p-value = 0.008854, adjusted p-value = 0.01648798)*	0.0017 (raw p-value = 0.948788, adjusted p-value = 0.96172923)	-0.0153 (raw p-value = 0.565317, adjusted p-value = 0.63837779)	0.0145 (raw p-value = 0.585726, adjusted p-value = 0.65669793)	0.0298 (raw p-value = 0.264002, adjusted p-value = 0.33845135)	-0.0212 (raw p-value = 0.426819, adjusted p-value = 0.5090109)	0.042 (raw p-value = 0.114544, adjusted p-value = 0.16360076)	-0.0133 (raw p-value = 0.61828, adjusted p-value = 0.68699139)	-0.0245 (raw p-value = 0.358714, adjusted p-value = 0.43883628)
threitol	0.1321 (raw p-value = 1e-06, adjusted p-value = 2.18e-06)*	0.0197 (raw p-value = 0.459265, adjusted p-value = 0.54058241)	0.1172 (raw p-value = 1e-05, adjusted p-value = 2.997e-05)*	0.0884 (raw p-value = 0.000889, adjusted p-value = 0.00200516)*	0.0725 (raw p-value = 0.006446, adjusted p-value = 0.01233542)*	-0.0032 (raw p-value = 0.903651, adjusted p-value = 0.92608151)	-0.0098 (raw p-value = 0.71372, adjusted p-value = 0.76999789)	0.1285 (raw p-value = 1e-06, adjusted p-value = 4.25e-06)*	0.0382 (raw p-value = 0.151203, adjusted p-value = 0.20910774)	0.055 (raw p-value = 0.038794, adjusted p-value = 0.06244489)	0.1353 (raw p-value = 0, adjusted p-value = 1.19e-06)*	0.0533 (raw p-value = 0.04541, adjusted p-value = 0.07152909)	0.0202 (raw p-value = 0.448311, adjusted p-value = 0.52971935)	0.009 (raw p-value = 0.736026, adjusted p-value = 0.78816026)	-4e-04 (raw p-value = 0.987645, adjusted p-value = 0.99101349)	-0.0011 (raw p-value = 0.968187, adjusted p-value = 0.97634619)	0.1274 (raw p-value = 2e-06, adjusted p-value = 5.17e-06)*	-0.0172 (raw p-value = 0.518557, adjusted p-value = 0.59615923)	0.1769 (raw p-value = 0, adjusted p-value = 0)*	0.0376 (raw p-value = 0.157765, adjusted p-value = 0.21720429)
threonate	-0.127 (raw p-value = 2e-06, adjusted p-value = 5.59e-06)*	-0.0449 (raw p-value = 0.091453, adjusted p-value = 0.13442822)	-0.02 (raw p-value = 0.452465, adjusted p-value = 0.53375528)	-0.0464 (raw p-value = 0.081153, adjusted p-value = 0.12041588)	-0.0611 (raw p-value = 0.021667, adjusted p-value = 0.03681639)*	-0.0645 (raw p-value = 0.015398, adjusted p-value = 0.02714429)*	-0.0255 (raw p-value = 0.338451, adjusted p-value = 0.41788452)	-0.066 (raw p-value = 0.013092, adjusted p-value = 0.02350162)*	-0.0446 (raw p-value = 0.094183, adjusted p-value = 0.13783874)	-0.0882 (raw p-value = 0.000917, adjusted p-value = 0.00206067)*	0.0324 (raw p-value = 0.224231, adjusted p-value = 0.29381367)	-0.1362 (raw p-value = 0, adjusted p-value = 9.9e-07)*	-0.0473 (raw p-value = 0.075494, adjusted p-value = 0.1128727)	-0.0278 (raw p-value = 0.29635, adjusted p-value = 0.37354619)	-0.0562 (raw p-value = 0.034896, adjusted p-value = 0.05687193)	-0.1008 (raw p-value = 0.000149, adjusted p-value = 0.00037782)*	-0.1284 (raw p-value = 1e-06, adjusted p-value = 4.33e-06)*	-0.0949 (raw p-value = 0.000355, adjusted p-value = 0.00085538)*	-0.067 (raw p-value = 0.011863, adjusted p-value = 0.02154761)*	0 (raw p-value = 0.99899, adjusted p-value = 0.99927354)
threonine	-0.0734 (raw p-value = 0.00584, adjusted p-value = 0.01127398)*	-0.039 (raw p-value = 0.143142, adjusted p-value = 0.19944402)	-0.1021 (raw p-value = 0.000122, adjusted p-value = 0.00031261)*	-0.096 (raw p-value = 0.000305, adjusted p-value = 0.00074288)*	-0.0453 (raw p-value = 0.089293, adjusted p-value = 0.13147263)	-0.0137 (raw p-value = 0.607704, adjusted p-value = 0.67789361)	-0.0339 (raw p-value = 0.203095, adjusted p-value = 0.27007952)	-0.013 (raw p-value = 0.625581, adjusted p-value = 0.69356238)	-0.0977 (raw p-value = 0.000238, adjusted p-value = 0.00058847)*	-0.0718 (raw p-value = 0.006991, adjusted p-value = 0.0132855)*	-0.1424 (raw p-value = 0, adjusted p-value = 3e-07)*	-0.0944 (raw p-value = 0.000385, adjusted p-value = 0.00092149)*	-0.0634 (raw p-value = 0.017213, adjusted p-value = 0.02993168)*	-0.0543 (raw p-value = 0.041537, adjusted p-value = 0.0662464)	-0.0465 (raw p-value = 0.08068, adjusted p-value = 0.11981432)	-0.0581 (raw p-value = 0.029162, adjusted p-value = 0.04839702)*	-0.055 (raw p-value = 0.038818, adjusted p-value = 0.06246681)	-0.062 (raw p-value = 0.019867, adjusted p-value = 0.0340444)*	-0.133 (raw p-value = 1e-06, adjusted p-value = 1.84e-06)*	-0.0724 (raw p-value = 0.006481, adjusted p-value = 0.01238955)*
thromboxane B2	0.1159 (raw p-value = 1.3e-05, adjusted p-value = 3.74e-05)*	0.0419 (raw p-value = 0.115567, adjusted p-value = 0.16482917)	-0.1237 (raw p-value = 3e-06, adjusted p-value = 1.001e-05)*	0.0081 (raw p-value = 0.759784, adjusted p-value = 0.80729303)	0.0137 (raw p-value = 0.606866, adjusted p-value = 0.67717271)	0.0538 (raw p-value = 0.043235, adjusted p-value = 0.06843951)	-0.0168 (raw p-value = 0.527738, adjusted p-value = 0.60445045)	0.0606 (raw p-value = 0.022817, adjusted p-value = 0.03863905)*	-0.024 (raw p-value = 0.366879, adjusted p-value = 0.44700437)	0.0637 (raw p-value = 0.016675, adjusted p-value = 0.02908919)*	-0.1039 (raw p-value = 9.2e-05, adjusted p-value = 0.0002413)*	0.165 (raw p-value = 0, adjusted p-value = 0)*	0.0308 (raw p-value = 0.246955, adjusted p-value = 0.31966903)	-0.0387 (raw p-value = 0.14625, adjusted p-value = 0.20314533)	0.0551 (raw p-value = 0.038374, adjusted p-value = 0.06185498)	0.07 (raw p-value = 0.008552, adjusted p-value = 0.01595933)*	0.0451 (raw p-value = 0.090703, adjusted p-value = 0.13338137)	0.0475 (raw p-value = 0.074509, adjusted p-value = 0.11161308)	-0.0236 (raw p-value = 0.376442, adjusted p-value = 0.45711754)	-0.0524 (raw p-value = 0.049214, adjusted p-value = 0.07693745)
trans-4-hydroxyproline	0.1872 (raw p-value = 0, adjusted p-value = 0)*	0.0245 (raw p-value = 0.357982, adjusted p-value = 0.43832019)	-0.0253 (raw p-value = 0.342811, adjusted p-value = 0.42252862)	0.0661 (raw p-value = 0.012945, adjusted p-value = 0.02325506)*	0.0763 (raw p-value = 0.004135, adjusted p-value = 0.00824477)*	0.0127 (raw p-value = 0.632864, adjusted p-value = 0.69989602)	0.0422 (raw p-value = 0.112983, adjusted p-value = 0.16159991)	0.1431 (raw p-value = 0, adjusted p-value = 2.6e-07)*	0.0214 (raw p-value = 0.42098, adjusted p-value = 0.50298143)	0.101 (raw p-value = 0.000146, adjusted p-value = 0.00036968)*	0.1295 (raw p-value = 1e-06, adjusted p-value = 3.56e-06)*	0.1459 (raw p-value = 0, adjusted p-value = 1.4e-07)*	0.0641 (raw p-value = 0.016105, adjusted p-value = 0.02822042)*	0.0445 (raw p-value = 0.094392, adjusted p-value = 0.13808708)	0.0209 (raw p-value = 0.432089, adjusted p-value = 0.51434001)	0.016 (raw p-value = 0.547645, adjusted p-value = 0.6220626)	0.1973 (raw p-value = 0, adjusted p-value = 0)*	0.1289 (raw p-value = 1e-06, adjusted p-value = 3.94e-06)*	0.1007 (raw p-value = 0.000152, adjusted p-value = 0.00038505)*	0.0565 (raw p-value = 0.033736, adjusted p-value = 0.05522291)
tryptophan	0.2274 (raw p-value = 0, adjusted p-value = 0)*	-0.1722 (raw p-value = 0, adjusted p-value = 0)*	0.0444 (raw p-value = 0.09575, adjusted p-value = 0.13989958)	-0.106 (raw p-value = 6.7e-05, adjusted p-value = 0.00017815)*	0.0666 (raw p-value = 0.01238, adjusted p-value = 0.02238166)*	0.1527 (raw p-value = 0, adjusted p-value = 3e-08)*	-0.1003 (raw p-value = 0.000161, adjusted p-value = 0.00040761)*	0.1551 (raw p-value = 0, adjusted p-value = 2e-08)*	-0.096 (raw p-value = 0.000303, adjusted p-value = 0.00073839)*	0.2253 (raw p-value = 0, adjusted p-value = 0)*	0.1298 (raw p-value = 1e-06, adjusted p-value = 3.39e-06)*	0.2657 (raw p-value = 0, adjusted p-value = 0)*	-0.1427 (raw p-value = 0, adjusted p-value = 2.8e-07)*	-0.0785 (raw p-value = 0.00316, adjusted p-value = 0.00643434)*	-0.1355 (raw p-value = 0, adjusted p-value = 1.14e-06)*	-0.0669 (raw p-value = 0.011916, adjusted p-value = 0.02162137)*	0.2491 (raw p-value = 0, adjusted p-value = 0)*	-0.036 (raw p-value = 0.176299, adjusted p-value = 0.23917551)	0.1475 (raw p-value = 0, adjusted p-value = 1e-07)*	-0.1012 (raw p-value = 0.000139, adjusted p-value = 0.00035427)*
tyrosine	0.2945 (raw p-value = 0, adjusted p-value = 0)*	0.022 (raw p-value = 0.408212, adjusted p-value = 0.48938304)	0.1155 (raw p-value = 1.4e-05, adjusted p-value = 3.982e-05)*	0.0736 (raw p-value = 0.005647, adjusted p-value = 0.01092805)*	0.233 (raw p-value = 0, adjusted p-value = 0)*	0.2081 (raw p-value = 0, adjusted p-value = 0)*	0.0055 (raw p-value = 0.837279, adjusted p-value = 0.87134235)	0.1334 (raw p-value = 0, adjusted p-value = 1.71e-06)*	0.1061 (raw p-value = 6.5e-05, adjusted p-value = 0.00017457)*	0.2705 (raw p-value = 0, adjusted p-value = 0)*	0.126 (raw p-value = 2e-06, adjusted p-value = 6.64e-06)*	0.2878 (raw p-value = 0, adjusted p-value = 0)*	0.0122 (raw p-value = 0.647209, adjusted p-value = 0.7131725)	0.0312 (raw p-value = 0.241588, adjusted p-value = 0.31389036)	0.0565 (raw p-value = 0.033669, adjusted p-value = 0.05513894)	0.1051 (raw p-value = 7.7e-05, adjusted p-value = 0.00020248)*	0.3223 (raw p-value = 0, adjusted p-value = 0)*	0.0482 (raw p-value = 0.070307, adjusted p-value = 0.10624281)	0.2302 (raw p-value = 0, adjusted p-value = 0)*	0.0196 (raw p-value = 0.462385, adjusted p-value = 0.54307685)
undecanoate (11:0)	-0.0271 (raw p-value = 0.309706, adjusted p-value = 0.38768165)	0.0229 (raw p-value = 0.390543, adjusted p-value = 0.47164475)	-0.0038 (raw p-value = 0.887969, adjusted p-value = 0.91359075)	0.0014 (raw p-value = 0.959406, adjusted p-value = 0.96901393)	0.0131 (raw p-value = 0.623147, adjusted p-value = 0.69144265)	0.0174 (raw p-value = 0.513252, adjusted p-value = 0.591505)	0.0105 (raw p-value = 0.69395, adjusted p-value = 0.75396892)	-0.0309 (raw p-value = 0.24584, adjusted p-value = 0.31829482)	-0.0101 (raw p-value = 0.704568, adjusted p-value = 0.76315589)	-0.0099 (raw p-value = 0.709677, adjusted p-value = 0.76680775)	0.0133 (raw p-value = 0.61822, adjusted p-value = 0.68699139)	-0.0263 (raw p-value = 0.32438, adjusted p-value = 0.40319071)	0.0065 (raw p-value = 0.806574, adjusted p-value = 0.84757627)	-0.0055 (raw p-value = 0.836482, adjusted p-value = 0.87077028)	0.016 (raw p-value = 0.548259, adjusted p-value = 0.62250097)	0.0477 (raw p-value = 0.073223, adjusted p-value = 0.11010723)	-0.0289 (raw p-value = 0.278644, adjusted p-value = 0.35482934)	0.04 (raw p-value = 0.133328, adjusted p-value = 0.18719713)	-0.0281 (raw p-value = 0.291241, adjusted p-value = 0.36815733)	-0.0112 (raw p-value = 0.675502, adjusted p-value = 0.73812788)
urate	0.4012 (raw p-value = 0, adjusted p-value = 0)*	0.1872 (raw p-value = 0, adjusted p-value = 0)*	0.0907 (raw p-value = 0.000652, adjusted p-value = 0.00150517)*	0.2196 (raw p-value = 0, adjusted p-value = 0)*	0.2735 (raw p-value = 0, adjusted p-value = 0)*	0.147 (raw p-value = 0, adjusted p-value = 1.1e-07)*	0.1376 (raw p-value = 0, adjusted p-value = 7.7e-07)*	0.2366 (raw p-value = 0, adjusted p-value = 0)*	0.2509 (raw p-value = 0, adjusted p-value = 0)*	0.2448 (raw p-value = 0, adjusted p-value = 0)*	0.1226 (raw p-value = 4e-06, adjusted p-value = 1.212e-05)*	0.3866 (raw p-value = 0, adjusted p-value = 0)*	0.2029 (raw p-value = 0, adjusted p-value = 0)*	0.1506 (raw p-value = 0, adjusted p-value = 5e-08)*	0.2445 (raw p-value = 0, adjusted p-value = 0)*	0.2829 (raw p-value = 0, adjusted p-value = 0)*	0.3211 (raw p-value = 0, adjusted p-value = 0)*	0.2286 (raw p-value = 0, adjusted p-value = 0)*	0.2708 (raw p-value = 0, adjusted p-value = 0)*	0.1136 (raw p-value = 1.9e-05, adjusted p-value = 5.4e-05)*
urea	0.3186 (raw p-value = 0, adjusted p-value = 0)*	0.0315 (raw p-value = 0.2372, adjusted p-value = 0.30891571)	0.1335 (raw p-value = 0, adjusted p-value = 1.68e-06)*	0.0642 (raw p-value = 0.015859, adjusted p-value = 0.02784505)*	0.0857 (raw p-value = 0.001265, adjusted p-value = 0.00277433)*	-0.021 (raw p-value = 0.429802, adjusted p-value = 0.51204886)	0.0522 (raw p-value = 0.049847, adjusted p-value = 0.0777903)	0.2096 (raw p-value = 0, adjusted p-value = 0)*	0.0541 (raw p-value = 0.042236, adjusted p-value = 0.06714318)	0.2315 (raw p-value = 0, adjusted p-value = 0)*	0.4102 (raw p-value = 0, adjusted p-value = 0)*	0.27 (raw p-value = 0, adjusted p-value = 0)*	0.0619 (raw p-value = 0.019966, adjusted p-value = 0.03418216)*	0.0563 (raw p-value = 0.034461, adjusted p-value = 0.05629258)	0.0149 (raw p-value = 0.574814, adjusted p-value = 0.64682629)	0.0459 (raw p-value = 0.084668, adjusted p-value = 0.12526342)	0.2702 (raw p-value = 0, adjusted p-value = 0)*	0.0611 (raw p-value = 0.021799, adjusted p-value = 0.03703121)*	0.1818 (raw p-value = 0, adjusted p-value = 0)*	0.0969 (raw p-value = 0.000266, adjusted p-value = 0.0006542)*
uridine	0.0414 (raw p-value = 0.120486, adjusted p-value = 0.17108498)	-0.0349 (raw p-value = 0.190108, adjusted p-value = 0.25491977)	0.0949 (raw p-value = 0.000355, adjusted p-value = 0.00085538)*	-0.0039 (raw p-value = 0.883274, adjusted p-value = 0.91008645)	0.031 (raw p-value = 0.24497, adjusted p-value = 0.31739552)	0.0021 (raw p-value = 0.936103, adjusted p-value = 0.95146651)	-0.0133 (raw p-value = 0.617053, adjusted p-value = 0.68637043)	0.0718 (raw p-value = 0.006978, adjusted p-value = 0.01326373)*	-0.0215 (raw p-value = 0.418853, adjusted p-value = 0.50103399)	0.1001 (raw p-value = 0.000165, adjusted p-value = 0.00041524)*	0.1686 (raw p-value = 0, adjusted p-value = 0)*	0.0801 (raw p-value = 0.002604, adjusted p-value = 0.00539336)*	-0.0327 (raw p-value = 0.219056, adjusted p-value = 0.28826429)	-0.0031 (raw p-value = 0.908307, adjusted p-value = 0.92950381)	-0.0542 (raw p-value = 0.041724, adjusted p-value = 0.06646534)	-0.0055 (raw p-value = 0.836685, adjusted p-value = 0.87085273)	0.0658 (raw p-value = 0.01341, adjusted p-value = 0.0239989)*	0.0399 (raw p-value = 0.133677, adjusted p-value = 0.18751379)	0.0541 (raw p-value = 0.042038, adjusted p-value = 0.06688885)	0.0475 (raw p-value = 0.074766, adjusted p-value = 0.11191343)
valerate	-0.0208 (raw p-value = 0.434056, adjusted p-value = 0.5163334)	-0.0158 (raw p-value = 0.55414, adjusted p-value = 0.6274725)	-0.0012 (raw p-value = 0.96358, adjusted p-value = 0.97281234)	0.0419 (raw p-value = 0.115421, adjusted p-value = 0.16469966)	0.0662 (raw p-value = 0.012881, adjusted p-value = 0.02315116)*	0.0277 (raw p-value = 0.297578, adjusted p-value = 0.37495937)	3e-04 (raw p-value = 0.991577, adjusted p-value = 0.99439426)	-0.0074 (raw p-value = 0.781301, adjusted p-value = 0.82549912)	0.007 (raw p-value = 0.792622, adjusted p-value = 0.83521072)	-0.0245 (raw p-value = 0.358702, adjusted p-value = 0.43883628)	-0.0112 (raw p-value = 0.674421, adjusted p-value = 0.7370607)	-0.0414 (raw p-value = 0.12042, adjusted p-value = 0.17102466)	-0.0282 (raw p-value = 0.290443, adjusted p-value = 0.367369)	0.0242 (raw p-value = 0.364066, adjusted p-value = 0.44445879)	0.0129 (raw p-value = 0.62833, adjusted p-value = 0.69551711)	0.0226 (raw p-value = 0.396335, adjusted p-value = 0.47741389)	0.0173 (raw p-value = 0.51595, adjusted p-value = 0.59401998)	0.0417 (raw p-value = 0.116989, adjusted p-value = 0.16648667)	0.0358 (raw p-value = 0.178706, adjusted p-value = 0.24192945)	0.0161 (raw p-value = 0.544645, adjusted p-value = 0.61979231)
valine	0.4083 (raw p-value = 0, adjusted p-value = 0)*	0.0173 (raw p-value = 0.515606, adjusted p-value = 0.59373323)	0.0857 (raw p-value = 0.00127, adjusted p-value = 0.00278304)*	0.0873 (raw p-value = 0.001022, adjusted p-value = 0.00227839)*	0.2156 (raw p-value = 0, adjusted p-value = 0)*	0.1645 (raw p-value = 0, adjusted p-value = 0)*	0.042 (raw p-value = 0.114476, adjusted p-value = 0.16353721)	0.1874 (raw p-value = 0, adjusted p-value = 0)*	0.1181 (raw p-value = 9e-06, adjusted p-value = 2.567e-05)*	0.2978 (raw p-value = 0, adjusted p-value = 0)*	0.2905 (raw p-value = 0, adjusted p-value = 0)*	0.4691 (raw p-value = 0, adjusted p-value = 0)*	0.0382 (raw p-value = 0.151414, adjusted p-value = 0.20927654)	0.062 (raw p-value = 0.019824, adjusted p-value = 0.03397868)*	0.0334 (raw p-value = 0.210368, adjusted p-value = 0.27802255)	0.1022 (raw p-value = 0.00012, adjusted p-value = 0.000309)*	0.3958 (raw p-value = 0, adjusted p-value = 0)*	0.0637 (raw p-value = 0.016693, adjusted p-value = 0.0291136)*	0.1935 (raw p-value = 0, adjusted p-value = 0)*	0.053 (raw p-value = 0.04643, adjusted p-value = 0.07295678)
xanthine	0.0748 (raw p-value = 0.00496, adjusted p-value = 0.00971932)*	0.0638 (raw p-value = 0.01648, adjusted p-value = 0.02880654)*	0.0808 (raw p-value = 0.002392, adjusted p-value = 0.00498237)*	0.0739 (raw p-value = 0.005474, adjusted p-value = 0.01063746)*	0.066 (raw p-value = 0.013134, adjusted p-value = 0.02356406)*	0.0656 (raw p-value = 0.013732, adjusted p-value = 0.02448826)*	0.0561 (raw p-value = 0.03523, adjusted p-value = 0.05733616)	0.0681 (raw p-value = 0.01049, adjusted p-value = 0.01930121)*	0.0726 (raw p-value = 0.006331, adjusted p-value = 0.01213521)*	0.0431 (raw p-value = 0.105996, adjusted p-value = 0.15272147)	0.0196 (raw p-value = 0.462022, adjusted p-value = 0.54293189)	0.1087 (raw p-value = 4.3e-05, adjusted p-value = 0.00011705)*	0.0473 (raw p-value = 0.075645, adjusted p-value = 0.11307568)	0.0628 (raw p-value = 0.018259, adjusted p-value = 0.03154839)*	0.0646 (raw p-value = 0.015249, adjusted p-value = 0.02690061)*	0.0429 (raw p-value = 0.107357, adjusted p-value = 0.15452348)	0.0718 (raw p-value = 0.006951, adjusted p-value = 0.01322441)*	0.0304 (raw p-value = 0.254342, adjusted p-value = 0.32791406)	0.0806 (raw p-value = 0.002442, adjusted p-value = 0.00508084)*	0.0267 (raw p-value = 0.315383, adjusted p-value = 0.39353148)
X- 01911	0.2607 (raw p-value = 0, adjusted p-value = 0)*	0.1548 (raw p-value = 0, adjusted p-value = 2e-08)*	0.0567 (raw p-value = 0.033169, adjusted p-value = 0.05444583)	0.1546 (raw p-value = 0, adjusted p-value = 2e-08)*	0.26 (raw p-value = 0, adjusted p-value = 0)*	0.1544 (raw p-value = 0, adjusted p-value = 2e-08)*	0.1068 (raw p-value = 5.8e-05, adjusted p-value = 0.00015596)*	0.1319 (raw p-value = 1e-06, adjusted p-value = 2.28e-06)*	0.1789 (raw p-value = 0, adjusted p-value = 0)*	0.1878 (raw p-value = 0, adjusted p-value = 0)*	0.0686 (raw p-value = 0.009935, adjusted p-value = 0.01838531)*	0.2831 (raw p-value = 0, adjusted p-value = 0)*	0.1386 (raw p-value = 0, adjusted p-value = 6.3e-07)*	0.1033 (raw p-value = 0.000101, adjusted p-value = 0.0002625)*	0.2131 (raw p-value = 0, adjusted p-value = 0)*	0.2315 (raw p-value = 0, adjusted p-value = 0)*	0.2582 (raw p-value = 0, adjusted p-value = 0)*	0.238 (raw p-value = 0, adjusted p-value = 0)*	0.1567 (raw p-value = 0, adjusted p-value = 1e-08)*	0.0606 (raw p-value = 0.022749, adjusted p-value = 0.03855172)*
X- 02249	0.1697 (raw p-value = 0, adjusted p-value = 0)*	-0.0832 (raw p-value = 0.001759, adjusted p-value = 0.00376242)*	0.1333 (raw p-value = 0, adjusted p-value = 1.73e-06)*	-0.0325 (raw p-value = 0.222751, adjusted p-value = 0.29226058)	6e-04 (raw p-value = 0.98068, adjusted p-value = 0.98570675)	-0.0921 (raw p-value = 0.00053, adjusted p-value = 0.00124198)*	0.0419 (raw p-value = 0.115779, adjusted p-value = 0.16506466)	0.112 (raw p-value = 2.5e-05, adjusted p-value = 7.015e-05)*	-0.0041 (raw p-value = 0.878559, adjusted p-value = 0.90645064)	0.0483 (raw p-value = 0.069794, adjusted p-value = 0.10555866)	0.2114 (raw p-value = 0, adjusted p-value = 0)*	0.0579 (raw p-value = 0.029519, adjusted p-value = 0.04892167)*	-0.0058 (raw p-value = 0.827297, adjusted p-value = 0.86439474)	0.0366 (raw p-value = 0.169014, adjusted p-value = 0.23044421)	-0.101 (raw p-value = 0.000144, adjusted p-value = 0.00036544)*	-0.0614 (raw p-value = 0.021078, adjusted p-value = 0.03591818)*	0.039 (raw p-value = 0.14284, adjusted p-value = 0.19906299)	0.0085 (raw p-value = 0.748469, adjusted p-value = 0.79809553)	0.1033 (raw p-value = 0.000101, adjusted p-value = 0.00026312)*	0.0349 (raw p-value = 0.189699, adjusted p-value = 0.25442099)
X- 02269	-0.0289 (raw p-value = 0.278499, adjusted p-value = 0.35482934)	-0.0896 (raw p-value = 0.000751, adjusted p-value = 0.00171367)*	-0.0999 (raw p-value = 0.000172, adjusted p-value = 0.00043155)*	-0.1485 (raw p-value = 0, adjusted p-value = 8e-08)*	-0.126 (raw p-value = 2e-06, adjusted p-value = 6.73e-06)*	-0.1427 (raw p-value = 0, adjusted p-value = 2.8e-07)*	-0.0093 (raw p-value = 0.727064, adjusted p-value = 0.78060305)	0.0435 (raw p-value = 0.102768, adjusted p-value = 0.14882072)	-0.1124 (raw p-value = 2.3e-05, adjusted p-value = 6.591e-05)*	0.019 (raw p-value = 0.475235, adjusted p-value = 0.55521461)	0.1002 (raw p-value = 0.000164, adjusted p-value = 0.00041268)*	0.0207 (raw p-value = 0.438053, adjusted p-value = 0.51988891)	-0.0542 (raw p-value = 0.041851, adjusted p-value = 0.06660728)	-0.01 (raw p-value = 0.7084, adjusted p-value = 0.76613148)	-0.1296 (raw p-value = 1e-06, adjusted p-value = 3.52e-06)*	-0.1686 (raw p-value = 0, adjusted p-value = 0)*	-0.0902 (raw p-value = 0.00069, adjusted p-value = 0.00158736)*	-0.0944 (raw p-value = 0.000383, adjusted p-value = 0.00091675)*	-0.1175 (raw p-value = 1e-05, adjusted p-value = 2.856e-05)*	0.0247 (raw p-value = 0.353917, adjusted p-value = 0.43447318)
X- 02973	0.0175 (raw p-value = 0.510811, adjusted p-value = 0.58926893)	0.0375 (raw p-value = 0.158717, adjusted p-value = 0.21830204)	0.049 (raw p-value = 0.065516, adjusted p-value = 0.09968536)	0.0104 (raw p-value = 0.696764, adjusted p-value = 0.75667619)	0.0975 (raw p-value = 0.000244, adjusted p-value = 0.0006016)*	-0.0164 (raw p-value = 0.537633, adjusted p-value = 0.61369237)	0.0782 (raw p-value = 0.003301, adjusted p-value = 0.00669994)*	0.0145 (raw p-value = 0.58505, adjusted p-value = 0.65625256)	0.0662 (raw p-value = 0.012816, adjusted p-value = 0.02304691)*	-0.0101 (raw p-value = 0.705948, adjusted p-value = 0.7641815)	-0.0308 (raw p-value = 0.24824, adjusted p-value = 0.32110136)	-0.0407 (raw p-value = 0.126854, adjusted p-value = 0.17915419)	0.0658 (raw p-value = 0.013401, adjusted p-value = 0.02398793)*	0.0652 (raw p-value = 0.014327, adjusted p-value = 0.02542196)*	0.0578 (raw p-value = 0.029911, adjusted p-value = 0.04954804)*	0.0588 (raw p-value = 0.027222, adjusted p-value = 0.04542402)*	0.0297 (raw p-value = 0.265049, adjusted p-value = 0.33967097)	0.0788 (raw p-value = 0.003069, adjusted p-value = 0.00626233)*	0.0705 (raw p-value = 0.008109, adjusted p-value = 0.01522176)*	0.0221 (raw p-value = 0.407775, adjusted p-value = 0.4889427)
X- 03003	0.0483 (raw p-value = 0.069527, adjusted p-value = 0.10519951)	0.0664 (raw p-value = 0.012553, adjusted p-value = 0.02264831)*	-0.0825 (raw p-value = 0.001918, adjusted p-value = 0.00406917)*	0.0289 (raw p-value = 0.278614, adjusted p-value = 0.35482934)	0.0196 (raw p-value = 0.46215, adjusted p-value = 0.54293189)	0.0099 (raw p-value = 0.710389, adjusted p-value = 0.76741598)	0.1068 (raw p-value = 5.8e-05, adjusted p-value = 0.00015645)*	0.0183 (raw p-value = 0.492085, adjusted p-value = 0.57158957)	0.0673 (raw p-value = 0.011491, adjusted p-value = 0.02095671)*	0.0022 (raw p-value = 0.934614, adjusted p-value = 0.95036881)	-0.0081 (raw p-value = 0.761877, adjusted p-value = 0.80897135)	0.0052 (raw p-value = 0.845597, adjusted p-value = 0.87859969)	0.064 (raw p-value = 0.016219, adjusted p-value = 0.02838584)*	0.1084 (raw p-value = 4.5e-05, adjusted p-value = 0.00012252)*	-0.0121 (raw p-value = 0.649937, adjusted p-value = 0.71517436)	-0.0074 (raw p-value = 0.780453, adjusted p-value = 0.82484966)	-0.0203 (raw p-value = 0.446656, adjusted p-value = 0.52800377)	0.0014 (raw p-value = 0.958936, adjusted p-value = 0.96867796)	0.0385 (raw p-value = 0.148694, adjusted p-value = 0.2060407)	0.1134 (raw p-value = 2e-05, adjusted p-value = 5.609e-05)*
X- 03056	0.2297 (raw p-value = 0, adjusted p-value = 0)*	0.1688 (raw p-value = 0, adjusted p-value = 0)*	0.1384 (raw p-value = 0, adjusted p-value = 6.5e-07)*	0.2466 (raw p-value = 0, adjusted p-value = 0)*	0.1809 (raw p-value = 0, adjusted p-value = 0)*	0.1133 (raw p-value = 2e-05, adjusted p-value = 5.705e-05)*	0.1284 (raw p-value = 1e-06, adjusted p-value = 4.36e-06)*	0.1224 (raw p-value = 4e-06, adjusted p-value = 1.248e-05)*	0.2388 (raw p-value = 0, adjusted p-value = 0)*	0.1523 (raw p-value = 0, adjusted p-value = 4e-08)*	0.2374 (raw p-value = 0, adjusted p-value = 0)*	0.1962 (raw p-value = 0, adjusted p-value = 0)*	0.1579 (raw p-value = 0, adjusted p-value = 1e-08)*	0.1473 (raw p-value = 0, adjusted p-value = 1.1e-07)*	0.1872 (raw p-value = 0, adjusted p-value = 0)*	0.188 (raw p-value = 0, adjusted p-value = 0)*	0.2437 (raw p-value = 0, adjusted p-value = 0)*	0.1354 (raw p-value = 0, adjusted p-value = 1.17e-06)*	0.1954 (raw p-value = 0, adjusted p-value = 0)*	0.1639 (raw p-value = 0, adjusted p-value = 0)*
X- 03088	-0.0209 (raw p-value = 0.43232, adjusted p-value = 0.51452779)	-0.0411 (raw p-value = 0.122785, adjusted p-value = 0.17399904)	0.0158 (raw p-value = 0.552023, adjusted p-value = 0.62596835)	-0.0434 (raw p-value = 0.102804, adjusted p-value = 0.14882072)	-0.0169 (raw p-value = 0.526909, adjusted p-value = 0.60359806)	0.0095 (raw p-value = 0.721788, adjusted p-value = 0.77637334)	-0.0084 (raw p-value = 0.753721, adjusted p-value = 0.80236238)	0.0056 (raw p-value = 0.833091, adjusted p-value = 0.86877686)	-0.0302 (raw p-value = 0.256953, adjusted p-value = 0.33077076)	0 (raw p-value = 0.999529, adjusted p-value = 0.99967028)	-0.0213 (raw p-value = 0.42477, adjusted p-value = 0.5069957)	-0.0644 (raw p-value = 0.015546, adjusted p-value = 0.02735628)*	-0.0209 (raw p-value = 0.433711, adjusted p-value = 0.51600937)	0.0026 (raw p-value = 0.921213, adjusted p-value = 0.9399856)	-0.1051 (raw p-value = 7.6e-05, adjusted p-value = 0.00020244)*	-0.0842 (raw p-value = 0.001545, adjusted p-value = 0.00334045)*	-0.0403 (raw p-value = 0.130368, adjusted p-value = 0.18352864)	-0.0817 (raw p-value = 0.002139, adjusted p-value = 0.0044996)*	0.0227 (raw p-value = 0.395178, adjusted p-value = 0.47650847)	0.001 (raw p-value = 0.971121, adjusted p-value = 0.97793436)
X- 03094	0.026 (raw p-value = 0.329193, adjusted p-value = 0.40813922)	-0.02 (raw p-value = 0.452482, adjusted p-value = 0.53375528)	0.0487 (raw p-value = 0.067198, adjusted p-value = 0.10200339)	0.1166 (raw p-value = 1.1e-05, adjusted p-value = 3.325e-05)*	0.1105 (raw p-value = 3.2e-05, adjusted p-value = 8.954e-05)*	0.1235 (raw p-value = 3e-06, adjusted p-value = 1.039e-05)*	-0.0781 (raw p-value = 0.003316, adjusted p-value = 0.00672614)*	0.0376 (raw p-value = 0.158546, adjusted p-value = 0.2181085)	0.04 (raw p-value = 0.133164, adjusted p-value = 0.18705482)	0.0356 (raw p-value = 0.181362, adjusted p-value = 0.24500925)	-0.0822 (raw p-value = 0.001991, adjusted p-value = 0.00420147)*	-7e-04 (raw p-value = 0.978159, adjusted p-value = 0.98373241)	-0.057 (raw p-value = 0.032417, adjusted p-value = 0.05329798)	-0.0411 (raw p-value = 0.122696, adjusted p-value = 0.17393556)	0.0158 (raw p-value = 0.553991, adjusted p-value = 0.6274725)	0.0655 (raw p-value = 0.013919, adjusted p-value = 0.02475941)*	0.1145 (raw p-value = 1.6e-05, adjusted p-value = 4.673e-05)*	0.0401 (raw p-value = 0.132608, adjusted p-value = 0.1864598)	0.0747 (raw p-value = 0.005006, adjusted p-value = 0.00980457)*	-0.0876 (raw p-value = 0.000992, adjusted p-value = 0.00221621)*
X- 04357	0.0906 (raw p-value = 0.000652, adjusted p-value = 0.00150622)*	-0.0651 (raw p-value = 0.014452, adjusted p-value = 0.02561047)*	0.034 (raw p-value = 0.201466, adjusted p-value = 0.26831763)	0.0149 (raw p-value = 0.575974, adjusted p-value = 0.64792451)	0.088 (raw p-value = 0.000939, adjusted p-value = 0.00210804)*	0.0349 (raw p-value = 0.189529, adjusted p-value = 0.25431849)	-0.121 (raw p-value = 5e-06, adjusted p-value = 1.593e-05)*	0.1184 (raw p-value = 8e-06, adjusted p-value = 2.479e-05)*	-0.0357 (raw p-value = 0.180686, adjusted p-value = 0.24418912)	0.0578 (raw p-value = 0.030051, adjusted p-value = 0.04976719)*	-0.0351 (raw p-value = 0.187358, adjusted p-value = 0.2519518)	0.1605 (raw p-value = 0, adjusted p-value = 1e-08)*	-0.0768 (raw p-value = 0.003905, adjusted p-value = 0.00781739)*	-0.1161 (raw p-value = 1.2e-05, adjusted p-value = 3.637e-05)*	-0.0175 (raw p-value = 0.510376, adjusted p-value = 0.5892186)	0.0225 (raw p-value = 0.397806, adjusted p-value = 0.47901869)	0.1399 (raw p-value = 0, adjusted p-value = 4.8e-07)*	0.0048 (raw p-value = 0.85584, adjusted p-value = 0.88725829)	0.049 (raw p-value = 0.065886, adjusted p-value = 0.10016194)	-0.1283 (raw p-value = 1e-06, adjusted p-value = 4.45e-06)*
X- 04495	0.3926 (raw p-value = 0, adjusted p-value = 0)*	0.3348 (raw p-value = 0, adjusted p-value = 0)*	0.0328 (raw p-value = 0.217681, adjusted p-value = 0.28677534)	0.2632 (raw p-value = 0, adjusted p-value = 0)*	0.1685 (raw p-value = 0, adjusted p-value = 0)*	-0.0088 (raw p-value = 0.741271, adjusted p-value = 0.79233492)	0.2929 (raw p-value = 0, adjusted p-value = 0)*	0.264 (raw p-value = 0, adjusted p-value = 0)*	0.2756 (raw p-value = 0, adjusted p-value = 0)*	0.202 (raw p-value = 0, adjusted p-value = 0)*	0.1208 (raw p-value = 5e-06, adjusted p-value = 1.657e-05)*	0.3312 (raw p-value = 0, adjusted p-value = 0)*	0.3417 (raw p-value = 0, adjusted p-value = 0)*	0.2633 (raw p-value = 0, adjusted p-value = 0)*	0.2621 (raw p-value = 0, adjusted p-value = 0)*	0.258 (raw p-value = 0, adjusted p-value = 0)*	0.1912 (raw p-value = 0, adjusted p-value = 0)*	0.2378 (raw p-value = 0, adjusted p-value = 0)*	0.1564 (raw p-value = 0, adjusted p-value = 2e-08)*	0.2201 (raw p-value = 0, adjusted p-value = 0)*
X- 04498	0.2553 (raw p-value = 0, adjusted p-value = 0)*	0.0565 (raw p-value = 0.033842, adjusted p-value = 0.05535729)	0.1907 (raw p-value = 0, adjusted p-value = 0)*	0.0965 (raw p-value = 0.000285, adjusted p-value = 0.00069671)*	0.1142 (raw p-value = 1.7e-05, adjusted p-value = 4.956e-05)*	0.0177 (raw p-value = 0.506919, adjusted p-value = 0.58612001)	0.0468 (raw p-value = 0.078781, adjusted p-value = 0.11736494)	0.1862 (raw p-value = 0, adjusted p-value = 0)*	0.0929 (raw p-value = 0.000478, adjusted p-value = 0.00112608)*	0.1291 (raw p-value = 1e-06, adjusted p-value = 3.8e-06)*	0.1701 (raw p-value = 0, adjusted p-value = 0)*	0.146 (raw p-value = 0, adjusted p-value = 1.4e-07)*	0.0756 (raw p-value = 0.004486, adjusted p-value = 0.00888305)*	0.0558 (raw p-value = 0.035997, adjusted p-value = 0.05842209)	0.0564 (raw p-value = 0.034106, adjusted p-value = 0.05576343)	0.076 (raw p-value = 0.004272, adjusted p-value = 0.0084986)*	0.1785 (raw p-value = 0, adjusted p-value = 0)*	0.0793 (raw p-value = 0.002866, adjusted p-value = 0.00588259)*	0.2179 (raw p-value = 0, adjusted p-value = 0)*	0.0472 (raw p-value = 0.076317, adjusted p-value = 0.11403185)
X- 04499	0.178 (raw p-value = 0, adjusted p-value = 0)*	0.0505 (raw p-value = 0.058026, adjusted p-value = 0.08942715)	0.1292 (raw p-value = 1e-06, adjusted p-value = 3.74e-06)*	0.1005 (raw p-value = 0.000156, adjusted p-value = 0.00039571)*	0.1245 (raw p-value = 3e-06, adjusted p-value = 8.71e-06)*	0.0206 (raw p-value = 0.439104, adjusted p-value = 0.52058291)	0.0354 (raw p-value = 0.184475, adjusted p-value = 0.24859528)	0.0926 (raw p-value = 0.000493, adjusted p-value = 0.00116005)*	0.1095 (raw p-value = 3.8e-05, adjusted p-value = 0.00010436)*	0.1031 (raw p-value = 0.000105, adjusted p-value = 0.00027065)*	0.1125 (raw p-value = 2.3e-05, adjusted p-value = 6.485e-05)*	0.1489 (raw p-value = 0, adjusted p-value = 8e-08)*	0.0301 (raw p-value = 0.258965, adjusted p-value = 0.33277958)	0.0478 (raw p-value = 0.072687, adjusted p-value = 0.10946524)	0.0851 (raw p-value = 0.001377, adjusted p-value = 0.00300064)*	0.0898 (raw p-value = 0.000731, adjusted p-value = 0.00167367)*	0.1441 (raw p-value = 0, adjusted p-value = 2.1e-07)*	0.0776 (raw p-value = 0.003545, adjusted p-value = 0.00714934)*	0.1752 (raw p-value = 0, adjusted p-value = 0)*	0.0349 (raw p-value = 0.190143, adjusted p-value = 0.25491977)
X- 05426	0.1619 (raw p-value = 0, adjusted p-value = 0)*	-0.0872 (raw p-value = 0.001047, adjusted p-value = 0.00232573)*	0.0582 (raw p-value = 0.028758, adjusted p-value = 0.04780553)*	0.0038 (raw p-value = 0.886178, adjusted p-value = 0.91241324)	0.0352 (raw p-value = 0.186423, adjusted p-value = 0.25088539)	-0.0652 (raw p-value = 0.014328, adjusted p-value = 0.02542196)*	-0.1027 (raw p-value = 0.000112, adjusted p-value = 0.00028822)*	0.1067 (raw p-value = 6e-05, adjusted p-value = 0.00016037)*	-0.0831 (raw p-value = 0.001774, adjusted p-value = 0.00378775)*	0.0575 (raw p-value = 0.030867, adjusted p-value = 0.05101162)	0.1069 (raw p-value = 5.8e-05, adjusted p-value = 0.00015575)*	0.0758 (raw p-value = 0.004382, adjusted p-value = 0.00869089)*	-0.0782 (raw p-value = 0.003293, adjusted p-value = 0.00668636)*	-0.0899 (raw p-value = 0.000727, adjusted p-value = 0.00166547)*	-0.0686 (raw p-value = 0.009946, adjusted p-value = 0.01840176)*	-0.038 (raw p-value = 0.153753, adjusted p-value = 0.2123427)	0.1252 (raw p-value = 2e-06, adjusted p-value = 7.73e-06)*	-0.0071 (raw p-value = 0.789427, adjusted p-value = 0.83221633)	0.1016 (raw p-value = 0.000132, adjusted p-value = 0.00033705)*	-0.0692 (raw p-value = 0.009314, adjusted p-value = 0.01730963)*
X- 05907	-0.0405 (raw p-value = 0.128604, adjusted p-value = 0.18126221)	0.0705 (raw p-value = 0.008108, adjusted p-value = 0.01522176)*	-0.012 (raw p-value = 0.651988, adjusted p-value = 0.71687207)	0.0652 (raw p-value = 0.014274, adjusted p-value = 0.02534538)*	0.0429 (raw p-value = 0.107383, adjusted p-value = 0.15452943)	0.0294 (raw p-value = 0.270285, adjusted p-value = 0.34556585)	0.0383 (raw p-value = 0.150288, adjusted p-value = 0.20800435)	-0.0061 (raw p-value = 0.818493, adjusted p-value = 0.85709928)	0.0288 (raw p-value = 0.280037, adjusted p-value = 0.35616338)	-0.0028 (raw p-value = 0.916226, adjusted p-value = 0.93570903)	-0.0791 (raw p-value = 0.002941, adjusted p-value = 0.00602431)*	-0.0186 (raw p-value = 0.484882, adjusted p-value = 0.56498931)	0.0087 (raw p-value = 0.744028, adjusted p-value = 0.79482737)	0.0429 (raw p-value = 0.107573, adjusted p-value = 0.15477172)	0.0774 (raw p-value = 0.003607, adjusted p-value = 0.00725939)*	0.0826 (raw p-value = 0.001897, adjusted p-value = 0.00403061)*	-0.0289 (raw p-value = 0.277464, adjusted p-value = 0.35378263)	0.056 (raw p-value = 0.035373, adjusted p-value = 0.05752871)	-0.0286 (raw p-value = 0.28273, adjusted p-value = 0.3590064)	-0.0194 (raw p-value = 0.467298, adjusted p-value = 0.5479361)
X- 06126	0.0932 (raw p-value = 0.000456, adjusted p-value = 0.00107965)*	-0.0933 (raw p-value = 0.000451, adjusted p-value = 0.00106974)*	0.0434 (raw p-value = 0.103336, adjusted p-value = 0.14937567)	-0.0663 (raw p-value = 0.012722, adjusted p-value = 0.02290711)*	0.0158 (raw p-value = 0.553277, adjusted p-value = 0.62709891)	-0.0838 (raw p-value = 0.001636, adjusted p-value = 0.00351504)*	-0.0214 (raw p-value = 0.421205, adjusted p-value = 0.50316497)	0.0164 (raw p-value = 0.539003, adjusted p-value = 0.61485874)	-0.0799 (raw p-value = 0.002684, adjusted p-value = 0.00554316)*	0.028 (raw p-value = 0.292396, adjusted p-value = 0.36928782)	0.237 (raw p-value = 0, adjusted p-value = 0)*	-0.0076 (raw p-value = 0.776762, adjusted p-value = 0.8223033)	-0.0383 (raw p-value = 0.150653, adjusted p-value = 0.20842858)	-0.0214 (raw p-value = 0.421501, adjusted p-value = 0.50343336)	-0.1205 (raw p-value = 6e-06, adjusted p-value = 1.733e-05)*	-0.0912 (raw p-value = 0.000606, adjusted p-value = 0.00140415)*	0.1088 (raw p-value = 4.2e-05, adjusted p-value = 0.00011608)*	-0.0417 (raw p-value = 0.117346, adjusted p-value = 0.16689367)	0.0465 (raw p-value = 0.080535, adjusted p-value = 0.11965012)	-0.0188 (raw p-value = 0.479512, adjusted p-value = 0.55947005)
X- 06226	0.0753 (raw p-value = 0.004631, adjusted p-value = 0.0091322)*	0.0564 (raw p-value = 0.034259, adjusted p-value = 0.05598767)	0.0737 (raw p-value = 0.005636, adjusted p-value = 0.01091028)*	0.0956 (raw p-value = 0.000322, adjusted p-value = 0.00078182)*	0.0902 (raw p-value = 0.000694, adjusted p-value = 0.00159491)*	0.0419 (raw p-value = 0.11543, adjusted p-value = 0.16469966)	0.0161 (raw p-value = 0.546294, adjusted p-value = 0.62096864)	0.0505 (raw p-value = 0.058096, adjusted p-value = 0.08951537)	0.0599 (raw p-value = 0.024425, adjusted p-value = 0.04107614)*	0.0536 (raw p-value = 0.044089, adjusted p-value = 0.06960333)	-6e-04 (raw p-value = 0.980612, adjusted p-value = 0.98570675)	0.0507 (raw p-value = 0.056963, adjusted p-value = 0.08796174)	0.019 (raw p-value = 0.474736, adjusted p-value = 0.55490694)	0.0314 (raw p-value = 0.237791, adjusted p-value = 0.30957125)	0.0506 (raw p-value = 0.057576, adjusted p-value = 0.0888114)	0.0529 (raw p-value = 0.04699, adjusted p-value = 0.07375418)	0.0527 (raw p-value = 0.047849, adjusted p-value = 0.07496975)	0.0543 (raw p-value = 0.041274, adjusted p-value = 0.06586666)	0.1023 (raw p-value = 0.000118, adjusted p-value = 0.00030239)*	-0.0109 (raw p-value = 0.681215, adjusted p-value = 0.74299044)
X- 06227	0.0056 (raw p-value = 0.83487, adjusted p-value = 0.86960531)	0.0351 (raw p-value = 0.187181, adjusted p-value = 0.25176149)	0.0165 (raw p-value = 0.535274, adjusted p-value = 0.61139572)	0.0708 (raw p-value = 0.007834, adjusted p-value = 0.01474897)*	0.0531 (raw p-value = 0.046247, adjusted p-value = 0.07271871)	0.0757 (raw p-value = 0.004426, adjusted p-value = 0.00877044)*	0.0245 (raw p-value = 0.358442, adjusted p-value = 0.43873055)	0.013 (raw p-value = 0.626066, adjusted p-value = 0.69379823)	0.0454 (raw p-value = 0.088233, adjusted p-value = 0.13007348)	0.0228 (raw p-value = 0.392443, adjusted p-value = 0.47353391)	-0.0783 (raw p-value = 0.003236, adjusted p-value = 0.00657977)*	-0.019 (raw p-value = 0.476862, adjusted p-value = 0.55665473)	-0.0087 (raw p-value = 0.744053, adjusted p-value = 0.79482737)	0.0293 (raw p-value = 0.272025, adjusted p-value = 0.34741265)	0.0374 (raw p-value = 0.15983, adjusted p-value = 0.21942672)	0.0444 (raw p-value = 0.095143, adjusted p-value = 0.13907036)	-0.0233 (raw p-value = 0.381808, adjusted p-value = 0.46275834)	0.0424 (raw p-value = 0.111517, adjusted p-value = 0.15963297)	-0.007 (raw p-value = 0.793987, adjusted p-value = 0.83639978)	-0.0089 (raw p-value = 0.73765, adjusted p-value = 0.78942069)
X- 06246	0.1711 (raw p-value = 0, adjusted p-value = 0)*	5e-04 (raw p-value = 0.98451, adjusted p-value = 0.98856088)	0.1073 (raw p-value = 5.4e-05, adjusted p-value = 0.00014608)*	0.0541 (raw p-value = 0.042303, adjusted p-value = 0.06723568)	0.1482 (raw p-value = 0, adjusted p-value = 9e-08)*	0.1593 (raw p-value = 0, adjusted p-value = 1e-08)*	0.0161 (raw p-value = 0.545783, adjusted p-value = 0.6204874)	0.126 (raw p-value = 2e-06, adjusted p-value = 6.69e-06)*	0.0825 (raw p-value = 0.001931, adjusted p-value = 0.00409116)*	0.1363 (raw p-value = 0, adjusted p-value = 9.9e-07)*	0.04 (raw p-value = 0.133388, adjusted p-value = 0.18722042)	0.0863 (raw p-value = 0.001179, adjusted p-value = 0.00259946)*	-0.0031 (raw p-value = 0.907758, adjusted p-value = 0.92921115)	0.0548 (raw p-value = 0.03974, adjusted p-value = 0.06370609)	-0.0151 (raw p-value = 0.571626, adjusted p-value = 0.64416252)	0.0424 (raw p-value = 0.111291, adjusted p-value = 0.15934176)	0.1957 (raw p-value = 0, adjusted p-value = 0)*	0.0118 (raw p-value = 0.65722, adjusted p-value = 0.72127659)	0.1308 (raw p-value = 1e-06, adjusted p-value = 2.81e-06)*	0.0148 (raw p-value = 0.57931, adjusted p-value = 0.65064052)
X- 06267	0.0659 (raw p-value = 0.013277, adjusted p-value = 0.02379144)*	0.0106 (raw p-value = 0.690317, adjusted p-value = 0.7510342)	0.0797 (raw p-value = 0.002724, adjusted p-value = 0.00561792)*	0.0207 (raw p-value = 0.437551, adjusted p-value = 0.51952766)	0.0745 (raw p-value = 0.005108, adjusted p-value = 0.00998992)*	0.0665 (raw p-value = 0.012499, adjusted p-value = 0.02257177)*	0.0467 (raw p-value = 0.079713, adjusted p-value = 0.11867868)	0.0575 (raw p-value = 0.03092, adjusted p-value = 0.05108684)	0.0426 (raw p-value = 0.109382, adjusted p-value = 0.15695869)	0.053 (raw p-value = 0.046449, adjusted p-value = 0.07297028)	0.034 (raw p-value = 0.201664, adjusted p-value = 0.26847948)	-0.0037 (raw p-value = 0.888557, adjusted p-value = 0.91395235)	-0.0081 (raw p-value = 0.761538, adjusted p-value = 0.80873334)	0.0787 (raw p-value = 0.003086, adjusted p-value = 0.00629376)*	-0.0432 (raw p-value = 0.104655, adjusted p-value = 0.15103505)	-0.0337 (raw p-value = 0.205598, adjusted p-value = 0.27298545)	0.04 (raw p-value = 0.133454, adjusted p-value = 0.18727588)	-0.0022 (raw p-value = 0.933242, adjusted p-value = 0.94937838)	0.1038 (raw p-value = 9.4e-05, adjusted p-value = 0.00024623)*	0.0665 (raw p-value = 0.012475, adjusted p-value = 0.02253672)*
X- 06307	0.14 (raw p-value = 0, adjusted p-value = 4.7e-07)*	0.0134 (raw p-value = 0.613974, adjusted p-value = 0.68348417)	0.1065 (raw p-value = 6.1e-05, adjusted p-value = 0.00016471)*	0.0865 (raw p-value = 0.001137, adjusted p-value = 0.00251431)*	0.1041 (raw p-value = 9e-05, adjusted p-value = 0.00023466)*	0.029 (raw p-value = 0.275798, adjusted p-value = 0.35172201)	0.0425 (raw p-value = 0.110562, adjusted p-value = 0.15845817)	0.0898 (raw p-value = 0.000734, adjusted p-value = 0.00167859)*	0.0996 (raw p-value = 0.000179, adjusted p-value = 0.00044924)*	0.0883 (raw p-value = 0.000904, adjusted p-value = 0.00203552)*	0.0631 (raw p-value = 0.017704, adjusted p-value = 0.03071096)*	0.0702 (raw p-value = 0.008312, adjusted p-value = 0.01556344)*	0.0204 (raw p-value = 0.443345, adjusted p-value = 0.52481765)	0.0766 (raw p-value = 0.00397, adjusted p-value = 0.00794032)*	0.011 (raw p-value = 0.67931, adjusted p-value = 0.74148561)	0.0107 (raw p-value = 0.687789, adjusted p-value = 0.74911905)	0.1189 (raw p-value = 8e-06, adjusted p-value = 2.26e-05)*	-0.0084 (raw p-value = 0.751825, adjusted p-value = 0.80106937)	0.1428 (raw p-value = 0, adjusted p-value = 2.7e-07)*	0.0799 (raw p-value = 0.002658, adjusted p-value = 0.00549281)*
X- 08402	0.005 (raw p-value = 0.851629, adjusted p-value = 0.88354169)	-0.1036 (raw p-value = 9.6e-05, adjusted p-value = 0.00025072)*	0.1698 (raw p-value = 0, adjusted p-value = 0)*	0.0121 (raw p-value = 0.650174, adjusted p-value = 0.7153234)	-0.019 (raw p-value = 0.474619, adjusted p-value = 0.55486132)	0.0536 (raw p-value = 0.044105, adjusted p-value = 0.06961419)	-0.024 (raw p-value = 0.367676, adjusted p-value = 0.44771832)	-0.0121 (raw p-value = 0.648722, adjusted p-value = 0.71405972)	0.0223 (raw p-value = 0.40326, adjusted p-value = 0.48435052)	-0.0142 (raw p-value = 0.594978, adjusted p-value = 0.66611858)	-0.0278 (raw p-value = 0.296295, adjusted p-value = 0.37354385)	-0.0574 (raw p-value = 0.031227, adjusted p-value = 0.05151935)	-0.0882 (raw p-value = 0.000914, adjusted p-value = 0.00205622)*	0.0232 (raw p-value = 0.383223, adjusted p-value = 0.46399534)	-0.1577 (raw p-value = 0, adjusted p-value = 1e-08)*	-0.114 (raw p-value = 1.8e-05, adjusted p-value = 5.13e-05)*	-0.0897 (raw p-value = 0.000744, adjusted p-value = 0.00169895)*	-0.0956 (raw p-value = 0.000324, adjusted p-value = 0.00078604)*	0.027 (raw p-value = 0.311444, adjusted p-value = 0.38929252)	-0.0192 (raw p-value = 0.470633, adjusted p-value = 0.55138842)
X- 08988	-0.0832 (raw p-value = 0.00176, adjusted p-value = 0.0037638)*	-0.0653 (raw p-value = 0.014094, adjusted p-value = 0.02505129)*	0.0095 (raw p-value = 0.721176, adjusted p-value = 0.77594127)	-0.0624 (raw p-value = 0.019131, adjusted p-value = 0.0329028)*	-0.0448 (raw p-value = 0.092197, adjusted p-value = 0.13532445)	-0.0952 (raw p-value = 0.000341, adjusted p-value = 0.00082563)*	-0.0141 (raw p-value = 0.596416, adjusted p-value = 0.66698802)	-0.0375 (raw p-value = 0.158859, adjusted p-value = 0.21841159)	-0.0057 (raw p-value = 0.830096, adjusted p-value = 0.86648015)	-0.0918 (raw p-value = 0.000553, adjusted p-value = 0.00128986)*	-0.0014 (raw p-value = 0.956925, adjusted p-value = 0.96733838)	-0.089 (raw p-value = 0.000819, adjusted p-value = 0.00185755)*	-0.0496 (raw p-value = 0.0627, adjusted p-value = 0.09583476)	0.0193 (raw p-value = 0.468137, adjusted p-value = 0.54864698)	-0.0774 (raw p-value = 0.00363, adjusted p-value = 0.00730295)*	-0.0773 (raw p-value = 0.003682, adjusted p-value = 0.0073988)*	-0.0479 (raw p-value = 0.071968, adjusted p-value = 0.10847446)	0.0159 (raw p-value = 0.550359, adjusted p-value = 0.62448295)	-0.0548 (raw p-value = 0.039556, adjusted p-value = 0.06346981)	0.0116 (raw p-value = 0.663913, adjusted p-value = 0.72754004)
X- 09026	0.08 (raw p-value = 0.002642, adjusted p-value = 0.0054692)*	0.0597 (raw p-value = 0.024847, adjusted p-value = 0.04171676)*	-0.0201 (raw p-value = 0.45157, adjusted p-value = 0.53285671)	0.0591 (raw p-value = 0.026527, adjusted p-value = 0.04435831)*	0.1038 (raw p-value = 9.4e-05, adjusted p-value = 0.00024603)*	0.0744 (raw p-value = 0.005184, adjusted p-value = 0.01011848)*	0.0041 (raw p-value = 0.878589, adjusted p-value = 0.90645064)	0.0501 (raw p-value = 0.059762, adjusted p-value = 0.09180157)	0.0173 (raw p-value = 0.516418, adjusted p-value = 0.59418395)	0.0903 (raw p-value = 0.000685, adjusted p-value = 0.00157589)*	-0.0445 (raw p-value = 0.094501, adjusted p-value = 0.13821707)	0.1065 (raw p-value = 6.2e-05, adjusted p-value = 0.00016526)*	0.0221 (raw p-value = 0.406133, adjusted p-value = 0.48740239)	-0.0011 (raw p-value = 0.966972, adjusted p-value = 0.97581814)	0.0912 (raw p-value = 0.000603, adjusted p-value = 0.00139925)*	0.089 (raw p-value = 0.000816, adjusted p-value = 0.00185161)*	0.065 (raw p-value = 0.014656, adjusted p-value = 0.02594583)*	0.0952 (raw p-value = 0.000343, adjusted p-value = 0.00082888)*	0.0452 (raw p-value = 0.089981, adjusted p-value = 0.13237469)	-0.0405 (raw p-value = 0.128343, adjusted p-value = 0.18097881)
X- 09108	0.0339 (raw p-value = 0.20316, adjusted p-value = 0.27011425)	0.0373 (raw p-value = 0.160928, adjusted p-value = 0.22061181)	0.0081 (raw p-value = 0.759839, adjusted p-value = 0.80729303)	0.0454 (raw p-value = 0.088431, adjusted p-value = 0.13031125)	6e-04 (raw p-value = 0.983033, adjusted p-value = 0.98779054)	-0.0039 (raw p-value = 0.884658, adjusted p-value = 0.91111365)	0.0351 (raw p-value = 0.187773, adjusted p-value = 0.25227011)	0.0098 (raw p-value = 0.712314, adjusted p-value = 0.7691857)	0.0347 (raw p-value = 0.192824, adjusted p-value = 0.25797536)	-0.0182 (raw p-value = 0.493932, adjusted p-value = 0.57326366)	-0.0034 (raw p-value = 0.897696, adjusted p-value = 0.92131625)	-0.0412 (raw p-value = 0.122255, adjusted p-value = 0.17338707)	0.0388 (raw p-value = 0.145159, adjusted p-value = 0.20189609)	0.0456 (raw p-value = 0.086689, adjusted p-value = 0.12801232)	0.0194 (raw p-value = 0.466177, adjusted p-value = 0.54680363)	-0.0209 (raw p-value = 0.431967, adjusted p-value = 0.5142814)	0.0129 (raw p-value = 0.627776, adjusted p-value = 0.69523109)	-0.0161 (raw p-value = 0.546667, adjusted p-value = 0.62114767)	0.0701 (raw p-value = 0.008427, adjusted p-value = 0.01574279)*	0.0702 (raw p-value = 0.008375, adjusted p-value = 0.01565504)*
X- 09706	0.1992 (raw p-value = 0, adjusted p-value = 0)*	-0.0258 (raw p-value = 0.332742, adjusted p-value = 0.41196182)	0.0963 (raw p-value = 0.000293, adjusted p-value = 0.00071502)*	0.005 (raw p-value = 0.850722, adjusted p-value = 0.88273086)	0.0184 (raw p-value = 0.490217, adjusted p-value = 0.56998175)	0.0412 (raw p-value = 0.121962, adjusted p-value = 0.17300684)	0.0338 (raw p-value = 0.205065, adjusted p-value = 0.272391)	0.1254 (raw p-value = 2e-06, adjusted p-value = 7.44e-06)*	-0.0099 (raw p-value = 0.708949, adjusted p-value = 0.766268)	0.1581 (raw p-value = 0, adjusted p-value = 1e-08)*	0.2647 (raw p-value = 0, adjusted p-value = 0)*	0.0904 (raw p-value = 0.000673, adjusted p-value = 0.00155122)*	0.0096 (raw p-value = 0.719126, adjusted p-value = 0.77474635)	0.0357 (raw p-value = 0.180774, adjusted p-value = 0.24426051)	-0.0386 (raw p-value = 0.147157, adjusted p-value = 0.20415131)	-0.0502 (raw p-value = 0.059302, adjusted p-value = 0.0911948)	0.1472 (raw p-value = 0, adjusted p-value = 1.1e-07)*	-0.0382 (raw p-value = 0.151316, adjusted p-value = 0.20918128)	0.1296 (raw p-value = 1e-06, adjusted p-value = 3.52e-06)*	0.0643 (raw p-value = 0.01576, adjusted p-value = 0.02769842)*
X- 09789	0.1388 (raw p-value = 0, adjusted p-value = 6e-07)*	0.0905 (raw p-value = 0.000662, adjusted p-value = 0.00152709)*	0.1295 (raw p-value = 1e-06, adjusted p-value = 3.57e-06)*	0.1377 (raw p-value = 0, adjusted p-value = 7.5e-07)*	0.1186 (raw p-value = 8e-06, adjusted p-value = 2.387e-05)*	-0.027 (raw p-value = 0.310187, adjusted p-value = 0.38802191)	0.0509 (raw p-value = 0.05606, adjusted p-value = 0.08664316)	0.1082 (raw p-value = 4.7e-05, adjusted p-value = 0.00012773)*	0.0656 (raw p-value = 0.013745, adjusted p-value = 0.02449922)*	0.0819 (raw p-value = 0.002078, adjusted p-value = 0.00437909)*	0.0867 (raw p-value = 0.001112, adjusted p-value = 0.00246175)*	0.062 (raw p-value = 0.01994, adjusted p-value = 0.03415305)*	0.0897 (raw p-value = 0.00074, adjusted p-value = 0.00169262)*	0.045 (raw p-value = 0.090868, adjusted p-value = 0.13359633)	0.0921 (raw p-value = 0.000535, adjusted p-value = 0.00125182)*	0.1458 (raw p-value = 0, adjusted p-value = 1.5e-07)*	0.1353 (raw p-value = 0, adjusted p-value = 1.18e-06)*	0.0702 (raw p-value = 0.008371, adjusted p-value = 0.01565185)*	0.1388 (raw p-value = 0, adjusted p-value = 6e-07)*	0.0252 (raw p-value = 0.34355, adjusted p-value = 0.42329162)
X- 10395	-0.0498 (raw p-value = 0.061343, adjusted p-value = 0.09394332)	0.0771 (raw p-value = 0.003779, adjusted p-value = 0.0075821)*	-0.0223 (raw p-value = 0.401917, adjusted p-value = 0.48306669)	0.0455 (raw p-value = 0.087832, adjusted p-value = 0.12953758)	0.0229 (raw p-value = 0.390495, adjusted p-value = 0.47164475)	0.0469 (raw p-value = 0.078223, adjusted p-value = 0.11665668)	0.0089 (raw p-value = 0.739159, adjusted p-value = 0.79067596)	-0.0036 (raw p-value = 0.892863, adjusted p-value = 0.91728911)	-0.0398 (raw p-value = 0.135254, adjusted p-value = 0.18946256)	0.0073 (raw p-value = 0.78441, adjusted p-value = 0.82752497)	-0.0644 (raw p-value = 0.015538, adjusted p-value = 0.02734895)*	-0.0179 (raw p-value = 0.500795, adjusted p-value = 0.58037004)	-0.0069 (raw p-value = 0.796629, adjusted p-value = 0.83868187)	-0.0206 (raw p-value = 0.439082, adjusted p-value = 0.52058291)	0.0838 (raw p-value = 0.001631, adjusted p-value = 0.00350679)*	0.0743 (raw p-value = 0.00521, adjusted p-value = 0.01016062)*	-0.0389 (raw p-value = 0.144484, adjusted p-value = 0.20111575)	0.0651 (raw p-value = 0.014485, adjusted p-value = 0.0256618)*	-0.0615 (raw p-value = 0.020947, adjusted p-value = 0.03573814)*	-0.0676 (raw p-value = 0.01109, adjusted p-value = 0.02030939)*
palmitoyl sphingomyelin (d18:1/16:0)	-0.1452 (raw p-value = 0, adjusted p-value = 1.7e-07)*	-0.0998 (raw p-value = 0.000173, adjusted p-value = 0.00043409)*	-0.0387 (raw p-value = 0.146259, adjusted p-value = 0.20314533)	-0.0378 (raw p-value = 0.155454, adjusted p-value = 0.21443963)	-0.1377 (raw p-value = 0, adjusted p-value = 7.5e-07)*	-0.0161 (raw p-value = 0.546716, adjusted p-value = 0.62114767)	-0.0251 (raw p-value = 0.34688, adjusted p-value = 0.42672521)	-0.095 (raw p-value = 0.000351, adjusted p-value = 0.00084542)*	0.0017 (raw p-value = 0.948268, adjusted p-value = 0.96147814)	-0.1096 (raw p-value = 3.7e-05, adjusted p-value = 0.00010266)*	-0.1041 (raw p-value = 9e-05, adjusted p-value = 0.00023534)*	-0.1619 (raw p-value = 0, adjusted p-value = 0)*	-0.1266 (raw p-value = 2e-06, adjusted p-value = 6.04e-06)*	0.0442 (raw p-value = 0.097352, adjusted p-value = 0.14203407)	-0.2106 (raw p-value = 0, adjusted p-value = 0)*	-0.2106 (raw p-value = 0, adjusted p-value = 0)*	-0.2038 (raw p-value = 0, adjusted p-value = 0)*	-0.1408 (raw p-value = 0, adjusted p-value = 4e-07)*	-0.0799 (raw p-value = 0.002657, adjusted p-value = 0.00549281)*	0.0431 (raw p-value = 0.105216, adjusted p-value = 0.15178261)
X- 10500	-0.0816 (raw p-value = 0.002153, adjusted p-value = 0.00452463)*	-0.1043 (raw p-value = 8.6e-05, adjusted p-value = 0.00022697)*	0.0513 (raw p-value = 0.053968, adjusted p-value = 0.08375817)	-0.0176 (raw p-value = 0.509248, adjusted p-value = 0.58823434)	-0.0348 (raw p-value = 0.191561, adjusted p-value = 0.25647981)	0.0045 (raw p-value = 0.864712, adjusted p-value = 0.89448618)	-0.0153 (raw p-value = 0.565632, adjusted p-value = 0.63863158)	-0.0447 (raw p-value = 0.093066, adjusted p-value = 0.13640149)	0.05 (raw p-value = 0.060536, adjusted p-value = 0.09280797)	-0.0377 (raw p-value = 0.156711, adjusted p-value = 0.2158795)	-0.0311 (raw p-value = 0.242925, adjusted p-value = 0.31526675)	-0.0892 (raw p-value = 0.000799, adjusted p-value = 0.0018157)*	-0.1289 (raw p-value = 1e-06, adjusted p-value = 3.99e-06)*	0.0621 (raw p-value = 0.019644, adjusted p-value = 0.03369434)*	-0.1822 (raw p-value = 0, adjusted p-value = 0)*	-0.1888 (raw p-value = 0, adjusted p-value = 0)*	-0.109 (raw p-value = 4.1e-05, adjusted p-value = 0.00011212)*	-0.106 (raw p-value = 6.7e-05, adjusted p-value = 0.00017787)*	-0.025 (raw p-value = 0.349004, adjusted p-value = 0.42918851)	0.0469 (raw p-value = 0.078421, adjusted p-value = 0.11690324)
X- 10506	0.1001 (raw p-value = 0.000166, adjusted p-value = 0.00041793)*	-0.054 (raw p-value = 0.042468, adjusted p-value = 0.06742088)	0.0326 (raw p-value = 0.221114, adjusted p-value = 0.29032304)	9e-04 (raw p-value = 0.97214, adjusted p-value = 0.97861683)	0.0165 (raw p-value = 0.535929, adjusted p-value = 0.61204404)	0.1407 (raw p-value = 0, adjusted p-value = 4.2e-07)*	-0.0304 (raw p-value = 0.254168, adjusted p-value = 0.32780836)	0.0231 (raw p-value = 0.385755, adjusted p-value = 0.46690077)	0.0202 (raw p-value = 0.447528, adjusted p-value = 0.52888321)	0.0398 (raw p-value = 0.13462, adjusted p-value = 0.18876143)	0.0703 (raw p-value = 0.00827, adjusted p-value = 0.01549983)*	0.0832 (raw p-value = 0.001765, adjusted p-value = 0.00377422)*	-0.0659 (raw p-value = 0.013265, adjusted p-value = 0.02377528)*	0.0047 (raw p-value = 0.861133, adjusted p-value = 0.89195944)	-0.076 (raw p-value = 0.004306, adjusted p-value = 0.00856016)*	-0.0615 (raw p-value = 0.020787, adjusted p-value = 0.03549039)*	0.085 (raw p-value = 0.001391, adjusted p-value = 0.00303069)*	-0.0781 (raw p-value = 0.003316, adjusted p-value = 0.00672614)*	0.0809 (raw p-value = 0.002367, adjusted p-value = 0.00493457)*	-0.0018 (raw p-value = 0.947224, adjusted p-value = 0.96088101)
X- 10510	-0.0955 (raw p-value = 0.000328, adjusted p-value = 0.00079465)*	-0.1995 (raw p-value = 0, adjusted p-value = 0)*	0.1248 (raw p-value = 3e-06, adjusted p-value = 8.25e-06)*	-0.1132 (raw p-value = 2e-05, adjusted p-value = 5.751e-05)*	-0.1482 (raw p-value = 0, adjusted p-value = 9e-08)*	-0.0589 (raw p-value = 0.026915, adjusted p-value = 0.04493182)*	-0.0639 (raw p-value = 0.016394, adjusted p-value = 0.02866327)*	-0.0615 (raw p-value = 0.02096, adjusted p-value = 0.03574398)*	-0.0748 (raw p-value = 0.004948, adjusted p-value = 0.00970073)*	-0.0604 (raw p-value = 0.023185, adjusted p-value = 0.03918667)*	0.0101 (raw p-value = 0.704022, adjusted p-value = 0.76291521)	-0.165 (raw p-value = 0, adjusted p-value = 0)*	-0.1751 (raw p-value = 0, adjusted p-value = 0)*	-0.0165 (raw p-value = 0.535047, adjusted p-value = 0.61123488)	-0.2766 (raw p-value = 0, adjusted p-value = 0)*	-0.2516 (raw p-value = 0, adjusted p-value = 0)*	-0.1527 (raw p-value = 0, adjusted p-value = 3e-08)*	-0.1831 (raw p-value = 0, adjusted p-value = 0)*	-0.0727 (raw p-value = 0.006309, adjusted p-value = 0.01209974)*	-0.03 (raw p-value = 0.2601, adjusted p-value = 0.3339342)
X- 10810	0.0146 (raw p-value = 0.582864, adjusted p-value = 0.65421666)	0.0416 (raw p-value = 0.11792, adjusted p-value = 0.16764371)	-0.0431 (raw p-value = 0.10585, adjusted p-value = 0.15254149)	-0.0321 (raw p-value = 0.228481, adjusted p-value = 0.29871766)	-0.0024 (raw p-value = 0.926741, adjusted p-value = 0.94480777)	-0.0397 (raw p-value = 0.13596, adjusted p-value = 0.19041424)	0.0714 (raw p-value = 0.007317, adjusted p-value = 0.01385622)*	0.0285 (raw p-value = 0.284362, adjusted p-value = 0.36088412)	-0.0044 (raw p-value = 0.867635, adjusted p-value = 0.89698624)	0.0077 (raw p-value = 0.771172, adjusted p-value = 0.81808583)	-0.0089 (raw p-value = 0.738979, adjusted p-value = 0.79060391)	-0.0282 (raw p-value = 0.289599, adjusted p-value = 0.36647617)	0.0434 (raw p-value = 0.10333, adjusted p-value = 0.14937567)	0.0539 (raw p-value = 0.042945, adjusted p-value = 0.0680864)	0.017 (raw p-value = 0.524383, adjusted p-value = 0.60121633)	0.0114 (raw p-value = 0.670055, adjusted p-value = 0.73319682)	-0.041 (raw p-value = 0.123972, adjusted p-value = 0.17532836)	0.0283 (raw p-value = 0.287722, adjusted p-value = 0.36462369)	-0.0016 (raw p-value = 0.953284, adjusted p-value = 0.96469)	0.0596 (raw p-value = 0.025222, adjusted p-value = 0.04231608)*
X- 11204	0.0274 (raw p-value = 0.304137, adjusted p-value = 0.38186117)	0.2126 (raw p-value = 0, adjusted p-value = 0)*	-1e-04 (raw p-value = 0.996673, adjusted p-value = 0.99822817)	2e-04 (raw p-value = 0.993502, adjusted p-value = 0.99571283)	0.0577 (raw p-value = 0.030301, adjusted p-value = 0.05014698)	0.055 (raw p-value = 0.038825, adjusted p-value = 0.06246681)	0.0784 (raw p-value = 0.003227, adjusted p-value = 0.00656384)*	-0.0435 (raw p-value = 0.102635, adjusted p-value = 0.1486982)	0.0626 (raw p-value = 0.018759, adjusted p-value = 0.03233448)*	0.0709 (raw p-value = 0.007748, adjusted p-value = 0.01460985)*	-0.0623 (raw p-value = 0.019351, adjusted p-value = 0.0332317)*	0.0939 (raw p-value = 0.00041, adjusted p-value = 0.00097823)*	0.1828 (raw p-value = 0, adjusted p-value = 0)*	0.024 (raw p-value = 0.367687, adjusted p-value = 0.44771832)	0.3012 (raw p-value = 0, adjusted p-value = 0)*	0.3017 (raw p-value = 0, adjusted p-value = 0)*	0.001 (raw p-value = 0.969616, adjusted p-value = 0.97708917)	0.2297 (raw p-value = 0, adjusted p-value = 0)*	-0.0885 (raw p-value = 0.000873, adjusted p-value = 0.00197143)*	0.0205 (raw p-value = 0.441803, adjusted p-value = 0.52316869)
4-androsten-3beta,17beta-diol disulfate (1)	0.2049 (raw p-value = 0, adjusted p-value = 0)*	0.153 (raw p-value = 0, adjusted p-value = 3e-08)*	-0.0667 (raw p-value = 0.012263, adjusted p-value = 0.02218693)*	0.138 (raw p-value = 0, adjusted p-value = 7.1e-07)*	0.1421 (raw p-value = 0, adjusted p-value = 3.1e-07)*	0.1156 (raw p-value = 1.3e-05, adjusted p-value = 3.896e-05)*	0.0456 (raw p-value = 0.087109, adjusted p-value = 0.12857818)	0.1262 (raw p-value = 2e-06, adjusted p-value = 6.49e-06)*	0.078 (raw p-value = 0.003354, adjusted p-value = 0.00679935)*	0.1137 (raw p-value = 1.9e-05, adjusted p-value = 5.341e-05)*	-0.0878 (raw p-value = 0.000967, adjusted p-value = 0.00216562)*	0.2597 (raw p-value = 0, adjusted p-value = 0)*	0.1249 (raw p-value = 3e-06, adjusted p-value = 8.09e-06)*	0.0176 (raw p-value = 0.508208, adjusted p-value = 0.58732169)	0.1896 (raw p-value = 0, adjusted p-value = 0)*	0.1928 (raw p-value = 0, adjusted p-value = 0)*	0.1416 (raw p-value = 0, adjusted p-value = 3.4e-07)*	0.1461 (raw p-value = 0, adjusted p-value = 1.4e-07)*	0.0728 (raw p-value = 0.006213, adjusted p-value = 0.0119397)*	-0.0337 (raw p-value = 0.206126, adjusted p-value = 0.27359428)
X- 11247	0.0152 (raw p-value = 0.568989, adjusted p-value = 0.64180623)	0.024 (raw p-value = 0.36809, adjusted p-value = 0.44805383)	-0.0071 (raw p-value = 0.789393, adjusted p-value = 0.83221633)	-0.0309 (raw p-value = 0.245566, adjusted p-value = 0.3181097)	-0.0104 (raw p-value = 0.697458, adjusted p-value = 0.75719678)	-0.0171 (raw p-value = 0.520249, adjusted p-value = 0.59771542)	0.0054 (raw p-value = 0.838872, adjusted p-value = 0.8726281)	0.0336 (raw p-value = 0.207712, adjusted p-value = 0.27523465)	-0.0495 (raw p-value = 0.062997, adjusted p-value = 0.09620506)	-0.0417 (raw p-value = 0.116989, adjusted p-value = 0.16648667)	0.0565 (raw p-value = 0.033721, adjusted p-value = 0.05521155)	0.0126 (raw p-value = 0.636396, adjusted p-value = 0.70290304)	0.017 (raw p-value = 0.523412, adjusted p-value = 0.60056652)	-0.0116 (raw p-value = 0.66436, adjusted p-value = 0.72765455)	-0.0136 (raw p-value = 0.61094, adjusted p-value = 0.68042829)	-0.0324 (raw p-value = 0.223712, adjusted p-value = 0.29334158)	0.0096 (raw p-value = 0.717435, adjusted p-value = 0.77329651)	-0.0028 (raw p-value = 0.916804, adjusted p-value = 0.93602885)	-0.019 (raw p-value = 0.474947, adjusted p-value = 0.55505511)	-0.0263 (raw p-value = 0.323477, adjusted p-value = 0.40220968)
tryptophan betaine	-0.1458 (raw p-value = 0, adjusted p-value = 1.5e-07)*	0.0151 (raw p-value = 0.571247, adjusted p-value = 0.64383828)	0.0056 (raw p-value = 0.833785, adjusted p-value = 0.8689877)	0.0137 (raw p-value = 0.607659, adjusted p-value = 0.67789361)	-0.0187 (raw p-value = 0.482073, adjusted p-value = 0.56199433)	0.0428 (raw p-value = 0.108374, adjusted p-value = 0.15579717)	-0.0012 (raw p-value = 0.964512, adjusted p-value = 0.97361379)	-0.0236 (raw p-value = 0.375678, adjusted p-value = 0.45626796)	0.0075 (raw p-value = 0.778822, adjusted p-value = 0.82374254)	-0.0054 (raw p-value = 0.840183, adjusted p-value = 0.87359216)	0.0034 (raw p-value = 0.897514, adjusted p-value = 0.92126334)	0.0191 (raw p-value = 0.472729, adjusted p-value = 0.55311033)	0.0052 (raw p-value = 0.845139, adjusted p-value = 0.87835722)	-0.0056 (raw p-value = 0.833602, adjusted p-value = 0.86892512)	0.0107 (raw p-value = 0.686938, adjusted p-value = 0.74830758)	0.0116 (raw p-value = 0.663529, adjusted p-value = 0.72740873)	0.0311 (raw p-value = 0.243391, adjusted p-value = 0.31569668)	0.0294 (raw p-value = 0.269553, adjusted p-value = 0.34475496)	-0.0175 (raw p-value = 0.511413, adjusted p-value = 0.58977096)	0.024 (raw p-value = 0.366699, adjusted p-value = 0.44695261)
X- 11261	0.1747 (raw p-value = 0, adjusted p-value = 0)*	0.2273 (raw p-value = 0, adjusted p-value = 0)*	0.102 (raw p-value = 0.000123, adjusted p-value = 0.00031566)*	0.2369 (raw p-value = 0, adjusted p-value = 0)*	0.1538 (raw p-value = 0, adjusted p-value = 3e-08)*	0.0205 (raw p-value = 0.441738, adjusted p-value = 0.52316869)	0.1894 (raw p-value = 0, adjusted p-value = 0)*	0.0872 (raw p-value = 0.001048, adjusted p-value = 0.0023275)*	0.2766 (raw p-value = 0, adjusted p-value = 0)*	0.1217 (raw p-value = 5e-06, adjusted p-value = 1.408e-05)*	0.1721 (raw p-value = 0, adjusted p-value = 0)*	0.1967 (raw p-value = 0, adjusted p-value = 0)*	0.2154 (raw p-value = 0, adjusted p-value = 0)*	0.1884 (raw p-value = 0, adjusted p-value = 0)*	0.2412 (raw p-value = 0, adjusted p-value = 0)*	0.1722 (raw p-value = 0, adjusted p-value = 0)*	0.1774 (raw p-value = 0, adjusted p-value = 0)*	0.1334 (raw p-value = 0, adjusted p-value = 1.71e-06)*	0.1808 (raw p-value = 0, adjusted p-value = 0)*	0.2964 (raw p-value = 0, adjusted p-value = 0)*
X- 11299	0.023 (raw p-value = 0.387839, adjusted p-value = 0.46882639)	-0.0664 (raw p-value = 0.012651, adjusted p-value = 0.02279007)*	-0.0163 (raw p-value = 0.541282, adjusted p-value = 0.61667477)	-0.0604 (raw p-value = 0.023332, adjusted p-value = 0.03941654)*	-0.0544 (raw p-value = 0.041156, adjusted p-value = 0.06571583)	-0.0683 (raw p-value = 0.010333, adjusted p-value = 0.01903303)*	-0.0329 (raw p-value = 0.21717, adjusted p-value = 0.2861552)	0.0469 (raw p-value = 0.078418, adjusted p-value = 0.11690324)	-0.0769 (raw p-value = 0.003828, adjusted p-value = 0.00767598)*	-0.0088 (raw p-value = 0.740041, adjusted p-value = 0.7913796)	0.1212 (raw p-value = 5e-06, adjusted p-value = 1.549e-05)*	0.0034 (raw p-value = 0.899666, adjusted p-value = 0.92262395)	-0.06 (raw p-value = 0.024096, adjusted p-value = 0.0405919)*	-0.0395 (raw p-value = 0.138146, adjusted p-value = 0.19309308)	-0.0677 (raw p-value = 0.010916, adjusted p-value = 0.02000196)*	-0.0737 (raw p-value = 0.005603, adjusted p-value = 0.01085628)*	0.0055 (raw p-value = 0.835272, adjusted p-value = 0.869895)	-0.0466 (raw p-value = 0.080452, adjusted p-value = 0.11960288)	-0.0415 (raw p-value = 0.119483, adjusted p-value = 0.16976319)	-0.0556 (raw p-value = 0.0368, adjusted p-value = 0.05961988)
X- 11315	-0.0374 (raw p-value = 0.160101, adjusted p-value = 0.2196483)	-0.0132 (raw p-value = 0.620474, adjusted p-value = 0.68887296)	0.0061 (raw p-value = 0.818005, adjusted p-value = 0.85709626)	-0.0428 (raw p-value = 0.108018, adjusted p-value = 0.15536589)	-0.0675 (raw p-value = 0.0112, adjusted p-value = 0.02049073)*	-0.0914 (raw p-value = 0.00059, adjusted p-value = 0.00137069)*	0.0132 (raw p-value = 0.619033, adjusted p-value = 0.68749012)	-0.0125 (raw p-value = 0.638405, adjusted p-value = 0.70468131)	-0.0478 (raw p-value = 0.072806, adjusted p-value = 0.1095971)	-0.0511 (raw p-value = 0.055192, adjusted p-value = 0.08554497)	0.1305 (raw p-value = 1e-06, adjusted p-value = 2.94e-06)*	-0.1401 (raw p-value = 0, adjusted p-value = 4.7e-07)*	0.0018 (raw p-value = 0.947407, adjusted p-value = 0.96088101)	0.0096 (raw p-value = 0.71973, adjusted p-value = 0.77513335)	-0.0642 (raw p-value = 0.015917, adjusted p-value = 0.02793288)*	-0.078 (raw p-value = 0.003368, adjusted p-value = 0.00681828)*	-0.0708 (raw p-value = 0.007767, adjusted p-value = 0.01464176)*	-0.0394 (raw p-value = 0.139369, adjusted p-value = 0.19468616)	0.0158 (raw p-value = 0.554149, adjusted p-value = 0.6274725)	0.0663 (raw p-value = 0.012698, adjusted p-value = 0.02287013)*
X- 11317	-0.0415 (raw p-value = 0.119177, adjusted p-value = 0.16936155)	0.054 (raw p-value = 0.042422, adjusted p-value = 0.06737859)	-0.0418 (raw p-value = 0.116758, adjusted p-value = 0.16622571)	0.0095 (raw p-value = 0.721208, adjusted p-value = 0.77594127)	-0.0183 (raw p-value = 0.492775, adjusted p-value = 0.57220219)	0.0449 (raw p-value = 0.091686, adjusted p-value = 0.13474291)	0.0225 (raw p-value = 0.398827, adjusted p-value = 0.47988186)	-0.0059 (raw p-value = 0.826094, adjusted p-value = 0.86352127)	-0.0061 (raw p-value = 0.820189, adjusted p-value = 0.85849321)	-0.0184 (raw p-value = 0.49049, adjusted p-value = 0.5702063)	-0.0438 (raw p-value = 0.100309, adjusted p-value = 0.1456561)	-0.0566 (raw p-value = 0.03355, adjusted p-value = 0.05496992)	0.0324 (raw p-value = 0.223746, adjusted p-value = 0.29334158)	0.0168 (raw p-value = 0.52797, adjusted p-value = 0.60453124)	0.0783 (raw p-value = 0.003247, adjusted p-value = 0.00660095)*	0.0969 (raw p-value = 0.000268, adjusted p-value = 0.00065732)*	-0.0031 (raw p-value = 0.908165, adjusted p-value = 0.92949358)	0.0679 (raw p-value = 0.010701, adjusted p-value = 0.01964789)*	-0.0738 (raw p-value = 0.005526, adjusted p-value = 0.0107263)*	-0.0172 (raw p-value = 0.518834, adjusted p-value = 0.59638006)
15-methylpalmitate	0.0327 (raw p-value = 0.219557, adjusted p-value = 0.28886991)	0.3072 (raw p-value = 0, adjusted p-value = 0)*	0.1547 (raw p-value = 0, adjusted p-value = 2e-08)*	0.2379 (raw p-value = 0, adjusted p-value = 0)*	0.0755 (raw p-value = 0.004527, adjusted p-value = 0.00895932)*	-0.0559 (raw p-value = 0.035649, adjusted p-value = 0.05792472)	0.2398 (raw p-value = 0, adjusted p-value = 0)*	-0.018 (raw p-value = 0.498667, adjusted p-value = 0.5780932)	0.2822 (raw p-value = 0, adjusted p-value = 0)*	-0.0395 (raw p-value = 0.137905, adjusted p-value = 0.19283191)	-0.0733 (raw p-value = 0.005896, adjusted p-value = 0.01137664)*	-0.0605 (raw p-value = 0.022943, adjusted p-value = 0.03883442)*	0.2595 (raw p-value = 0, adjusted p-value = 0)*	0.2011 (raw p-value = 0, adjusted p-value = 0)*	0.2792 (raw p-value = 0, adjusted p-value = 0)*	0.2845 (raw p-value = 0, adjusted p-value = 0)*	-0.1082 (raw p-value = 4.7e-05, adjusted p-value = 0.00012756)*	0.1337 (raw p-value = 0, adjusted p-value = 1.61e-06)*	0.0611 (raw p-value = 0.021813, adjusted p-value = 0.03704619)*	0.1059 (raw p-value = 6.7e-05, adjusted p-value = 0.00017837)*
X- 11327	0.0014 (raw p-value = 0.957301, adjusted p-value = 0.96757941)	0.0639 (raw p-value = 0.016284, adjusted p-value = 0.02849258)*	0.0162 (raw p-value = 0.543351, adjusted p-value = 0.61871935)	-0.0523 (raw p-value = 0.049627, adjusted p-value = 0.07749698)	0.0045 (raw p-value = 0.866492, adjusted p-value = 0.89619578)	0.0963 (raw p-value = 0.000292, adjusted p-value = 0.00071178)*	0.0128 (raw p-value = 0.630914, adjusted p-value = 0.69804975)	-0.0468 (raw p-value = 0.07883, adjusted p-value = 0.11741397)	0.0288 (raw p-value = 0.279502, adjusted p-value = 0.35580321)	0.0275 (raw p-value = 0.302365, adjusted p-value = 0.3799075)	-0.0431 (raw p-value = 0.105276, adjusted p-value = 0.15183855)	0.0483 (raw p-value = 0.069909, adjusted p-value = 0.10570884)	0.0472 (raw p-value = 0.076249, adjusted p-value = 0.11395372)	0.0188 (raw p-value = 0.480241, adjusted p-value = 0.5601414)	0.1122 (raw p-value = 2.4e-05, adjusted p-value = 6.809e-05)*	0.1037 (raw p-value = 9.5e-05, adjusted p-value = 0.00024867)*	-0.0322 (raw p-value = 0.227114, adjusted p-value = 0.29729539)	0.0826 (raw p-value = 0.0019, adjusted p-value = 0.00403424)*	-0.0887 (raw p-value = 0.000848, adjusted p-value = 0.00192061)*	-0.01 (raw p-value = 0.708714, adjusted p-value = 0.76623581)
X- 11334	0.2449 (raw p-value = 0, adjusted p-value = 0)*	0.0453 (raw p-value = 0.089051, adjusted p-value = 0.1311709)	0.088 (raw p-value = 0.000941, adjusted p-value = 0.00211276)*	0.0657 (raw p-value = 0.013588, adjusted p-value = 0.0242565)*	0.109 (raw p-value = 4.1e-05, adjusted p-value = 0.00011314)*	0.001 (raw p-value = 0.971196, adjusted p-value = 0.97793436)	0.0549 (raw p-value = 0.039197, adjusted p-value = 0.06296417)	0.1908 (raw p-value = 0, adjusted p-value = 0)*	0.0603 (raw p-value = 0.023592, adjusted p-value = 0.0397984)*	0.1153 (raw p-value = 1.4e-05, adjusted p-value = 4.13e-05)*	0.1623 (raw p-value = 0, adjusted p-value = 0)*	0.1206 (raw p-value = 6e-06, adjusted p-value = 1.69e-05)*	0.0612 (raw p-value = 0.021436, adjusted p-value = 0.03646752)*	0.0642 (raw p-value = 0.015796, adjusted p-value = 0.02774084)*	0.0219 (raw p-value = 0.410937, adjusted p-value = 0.49233821)	0.0618 (raw p-value = 0.020223, adjusted p-value = 0.0345873)*	0.1736 (raw p-value = 0, adjusted p-value = 0)*	0.0207 (raw p-value = 0.438172, adjusted p-value = 0.51991549)	0.1877 (raw p-value = 0, adjusted p-value = 0)*	0.0589 (raw p-value = 0.026837, adjusted p-value = 0.04481335)*
X- 11374	0.0528 (raw p-value = 0.047267, adjusted p-value = 0.0741568)	0.0658 (raw p-value = 0.013369, adjusted p-value = 0.02393731)*	0.0142 (raw p-value = 0.595366, adjusted p-value = 0.66635322)	0.0248 (raw p-value = 0.352293, adjusted p-value = 0.43270458)	-0.0014 (raw p-value = 0.958923, adjusted p-value = 0.96867796)	-0.1095 (raw p-value = 3.8e-05, adjusted p-value = 0.00010422)*	0.0485 (raw p-value = 0.068838, adjusted p-value = 0.10426828)	0.027 (raw p-value = 0.310198, adjusted p-value = 0.38802191)	0.0673 (raw p-value = 0.011501, adjusted p-value = 0.0209705)*	0.0356 (raw p-value = 0.181957, adjusted p-value = 0.2457187)	0.0546 (raw p-value = 0.040178, adjusted p-value = 0.06432113)	0.0489 (raw p-value = 0.066065, adjusted p-value = 0.10034825)	0.0809 (raw p-value = 0.002346, adjusted p-value = 0.00489883)*	0.0433 (raw p-value = 0.104176, adjusted p-value = 0.15037942)	0.0981 (raw p-value = 0.000222, adjusted p-value = 0.00055177)*	0.0938 (raw p-value = 0.000418, adjusted p-value = 0.00099609)*	0.0586 (raw p-value = 0.027793, adjusted p-value = 0.04629937)*	0.1121 (raw p-value = 2.4e-05, adjusted p-value = 6.837e-05)*	0.0371 (raw p-value = 0.163522, adjusted p-value = 0.22377736)	0.0476 (raw p-value = 0.073847, adjusted p-value = 0.11090262)
X- 11381	0.189 (raw p-value = 0, adjusted p-value = 0)*	0.0556 (raw p-value = 0.036669, adjusted p-value = 0.05947222)	0.2354 (raw p-value = 0, adjusted p-value = 0)*	0.068 (raw p-value = 0.010669, adjusted p-value = 0.01959556)*	0.1252 (raw p-value = 2e-06, adjusted p-value = 7.65e-06)*	0.1973 (raw p-value = 0, adjusted p-value = 0)*	0.0839 (raw p-value = 0.001618, adjusted p-value = 0.00348399)*	0.0112 (raw p-value = 0.674291, adjusted p-value = 0.73703221)	0.1739 (raw p-value = 0, adjusted p-value = 0)*	0.1148 (raw p-value = 1.5e-05, adjusted p-value = 4.478e-05)*	0.2088 (raw p-value = 0, adjusted p-value = 0)*	0.1803 (raw p-value = 0, adjusted p-value = 0)*	0.0849 (raw p-value = 0.001412, adjusted p-value = 0.00307088)*	0.1032 (raw p-value = 0.000104, adjusted p-value = 0.0002684)*	0.0816 (raw p-value = 0.002147, adjusted p-value = 0.00451336)*	0.0659 (raw p-value = 0.013296, adjusted p-value = 0.02381513)*	0.1536 (raw p-value = 0, adjusted p-value = 3e-08)*	0.0921 (raw p-value = 0.000534, adjusted p-value = 0.00125044)*	0.0768 (raw p-value = 0.003908, adjusted p-value = 0.00781957)*	0.0785 (raw p-value = 0.003154, adjusted p-value = 0.00642419)*
cis-4-decenoyl carnitine	0.2259 (raw p-value = 0, adjusted p-value = 0)*	0.5586 (raw p-value = 0, adjusted p-value = 0)*	0.0901 (raw p-value = 0.000704, adjusted p-value = 0.00161537)*	0.3576 (raw p-value = 0, adjusted p-value = 0)*	0.2155 (raw p-value = 0, adjusted p-value = 0)*	7e-04 (raw p-value = 0.980442, adjusted p-value = 0.98570675)	0.7842 (raw p-value = 0, adjusted p-value = 0)*	0.2479 (raw p-value = 0, adjusted p-value = 0)*	0.7182 (raw p-value = 0, adjusted p-value = 0)*	0.072 (raw p-value = 0.006821, adjusted p-value = 0.01299007)*	0.0393 (raw p-value = 0.140024, adjusted p-value = 0.19548469)	0.0832 (raw p-value = 0.001768, adjusted p-value = 0.00377877)*	0.6005 (raw p-value = 0, adjusted p-value = 0)*	0.8213 (raw p-value = 0, adjusted p-value = 0)*	0.3986 (raw p-value = 0, adjusted p-value = 0)*	0.3183 (raw p-value = 0, adjusted p-value = 0)*	0.1224 (raw p-value = 4e-06, adjusted p-value = 1.25e-05)*	0.2799 (raw p-value = 0, adjusted p-value = 0)*	0.2191 (raw p-value = 0, adjusted p-value = 0)*	1 (raw p-value = 0, adjusted p-value = 0)*
X- 11422	0.0847 (raw p-value = 0.001442, adjusted p-value = 0.00313388)*	0.0606 (raw p-value = 0.022845, adjusted p-value = 0.03867778)*	0.105 (raw p-value = 7.8e-05, adjusted p-value = 0.00020564)*	0.093 (raw p-value = 0.000471, adjusted p-value = 0.00111104)*	0.0715 (raw p-value = 0.007209, adjusted p-value = 0.0136676)*	0.0748 (raw p-value = 0.004936, adjusted p-value = 0.00967939)*	0.0066 (raw p-value = 0.803697, adjusted p-value = 0.84498864)	0.0789 (raw p-value = 0.003007, adjusted p-value = 0.00614546)*	0.0605 (raw p-value = 0.023069, adjusted p-value = 0.03901872)*	0.0427 (raw p-value = 0.109192, adjusted p-value = 0.15674939)	0.0137 (raw p-value = 0.607907, adjusted p-value = 0.67801302)	0.1456 (raw p-value = 0, adjusted p-value = 1.5e-07)*	0.0205 (raw p-value = 0.442576, adjusted p-value = 0.52399517)	0.0077 (raw p-value = 0.773456, adjusted p-value = 0.81991007)	0.0576 (raw p-value = 0.030578, adjusted p-value = 0.05058169)	0.0601 (raw p-value = 0.023867, adjusted p-value = 0.04023373)*	0.0725 (raw p-value = 0.00642, adjusted p-value = 0.01228928)*	0.0131 (raw p-value = 0.62318, adjusted p-value = 0.69144265)	0.1101 (raw p-value = 3.4e-05, adjusted p-value = 9.523e-05)*	-0.019 (raw p-value = 0.476636, adjusted p-value = 0.55648207)
X- 11423	0.1633 (raw p-value = 0, adjusted p-value = 0)*	0.0758 (raw p-value = 0.004371, adjusted p-value = 0.00867508)*	0.0262 (raw p-value = 0.324748, adjusted p-value = 0.40353889)	0.0893 (raw p-value = 0.000784, adjusted p-value = 0.00178441)*	0.0655 (raw p-value = 0.013925, adjusted p-value = 0.02476277)*	0.009 (raw p-value = 0.734145, adjusted p-value = 0.78662337)	0.0971 (raw p-value = 0.00026, adjusted p-value = 0.00063986)*	0.1489 (raw p-value = 0, adjusted p-value = 8e-08)*	0.1026 (raw p-value = 0.000113, adjusted p-value = 0.00029123)*	0.085 (raw p-value = 0.001398, adjusted p-value = 0.00304347)*	0.0985 (raw p-value = 0.000212, adjusted p-value = 0.00052545)*	0.0606 (raw p-value = 0.022756, adjusted p-value = 0.03855543)*	0.0777 (raw p-value = 0.003484, adjusted p-value = 0.00704274)*	0.1081 (raw p-value = 4.8e-05, adjusted p-value = 0.00012956)*	0.0534 (raw p-value = 0.045051, adjusted p-value = 0.07102766)	0.0267 (raw p-value = 0.315578, adjusted p-value = 0.39370511)	0.0885 (raw p-value = 0.000878, adjusted p-value = 0.00198065)*	0.0542 (raw p-value = 0.04168, adjusted p-value = 0.0664248)	0.1736 (raw p-value = 0, adjusted p-value = 0)*	0.13 (raw p-value = 1e-06, adjusted p-value = 3.26e-06)*
X- 11438	0.1475 (raw p-value = 0, adjusted p-value = 1e-07)*	0.3728 (raw p-value = 0, adjusted p-value = 0)*	0.112 (raw p-value = 2.5e-05, adjusted p-value = 6.971e-05)*	0.3022 (raw p-value = 0, adjusted p-value = 0)*	0.0953 (raw p-value = 0.000338, adjusted p-value = 0.00081901)*	-0.0623 (raw p-value = 0.019218, adjusted p-value = 0.03303532)*	0.3091 (raw p-value = 0, adjusted p-value = 0)*	0.0686 (raw p-value = 0.009967, adjusted p-value = 0.01843048)*	0.311 (raw p-value = 0, adjusted p-value = 0)*	0.0171 (raw p-value = 0.52106, adjusted p-value = 0.59835402)	-0.0235 (raw p-value = 0.377746, adjusted p-value = 0.45854264)	0.067 (raw p-value = 0.011768, adjusted p-value = 0.02140235)*	0.3643 (raw p-value = 0, adjusted p-value = 0)*	0.2665 (raw p-value = 0, adjusted p-value = 0)*	0.3415 (raw p-value = 0, adjusted p-value = 0)*	0.3323 (raw p-value = 0, adjusted p-value = 0)*	-0.0358 (raw p-value = 0.178987, adjusted p-value = 0.24221758)	0.2447 (raw p-value = 0, adjusted p-value = 0)*	0.1261 (raw p-value = 2e-06, adjusted p-value = 6.52e-06)*	0.2209 (raw p-value = 0, adjusted p-value = 0)*
X- 11440	0.2074 (raw p-value = 0, adjusted p-value = 0)*	0.1432 (raw p-value = 0, adjusted p-value = 2.5e-07)*	-0.0538 (raw p-value = 0.043307, adjusted p-value = 0.06853841)	0.1204 (raw p-value = 6e-06, adjusted p-value = 1.753e-05)*	0.1422 (raw p-value = 0, adjusted p-value = 3.1e-07)*	0.0817 (raw p-value = 0.002135, adjusted p-value = 0.00449193)*	0.0879 (raw p-value = 0.000954, adjusted p-value = 0.00214089)*	0.0997 (raw p-value = 0.000176, adjusted p-value = 0.0004424)*	0.116 (raw p-value = 1.2e-05, adjusted p-value = 3.658e-05)*	0.0875 (raw p-value = 0.001008, adjusted p-value = 0.0022472)*	-0.0731 (raw p-value = 0.006009, adjusted p-value = 0.01158092)*	0.2325 (raw p-value = 0, adjusted p-value = 0)*	0.1338 (raw p-value = 0, adjusted p-value = 1.59e-06)*	0.0697 (raw p-value = 0.008782, adjusted p-value = 0.01635972)*	0.1561 (raw p-value = 0, adjusted p-value = 2e-08)*	0.1526 (raw p-value = 0, adjusted p-value = 3e-08)*	0.1211 (raw p-value = 5e-06, adjusted p-value = 1.572e-05)*	0.1222 (raw p-value = 4e-06, adjusted p-value = 1.304e-05)*	0.0885 (raw p-value = 0.00087, adjusted p-value = 0.00196537)*	0.0553 (raw p-value = 0.03773, adjusted p-value = 0.06095495)
X- 11441	-0.0223 (raw p-value = 0.40251, adjusted p-value = 0.48369696)	-0.0481 (raw p-value = 0.071081, adjusted p-value = 0.10725187)	-0.042 (raw p-value = 0.114445, adjusted p-value = 0.16352613)	-0.0644 (raw p-value = 0.015557, adjusted p-value = 0.02736984)*	-0.0684 (raw p-value = 0.010153, adjusted p-value = 0.0187294)*	0.0365 (raw p-value = 0.170404, adjusted p-value = 0.23207011)	0.0289 (raw p-value = 0.278045, adjusted p-value = 0.35436365)	0.0186 (raw p-value = 0.48498, adjusted p-value = 0.56500961)	-0.048 (raw p-value = 0.071198, adjusted p-value = 0.10740588)	0.0368 (raw p-value = 0.167369, adjusted p-value = 0.22846543)	-0.0255 (raw p-value = 0.339394, adjusted p-value = 0.41882931)	-0.0043 (raw p-value = 0.873227, adjusted p-value = 0.9017395)	-0.0336 (raw p-value = 0.207509, adjusted p-value = 0.27512023)	0.0218 (raw p-value = 0.41382, adjusted p-value = 0.49528968)	-0.0828 (raw p-value = 0.001857, adjusted p-value = 0.00395223)*	-0.0683 (raw p-value = 0.010282, adjusted p-value = 0.01894418)*	-0.0292 (raw p-value = 0.273313, adjusted p-value = 0.3488678)	-0.0556 (raw p-value = 0.036802, adjusted p-value = 0.05961988)	-0.004 (raw p-value = 0.880608, adjusted p-value = 0.90786971)	0.0396 (raw p-value = 0.137229, adjusted p-value = 0.19203903)
X- 11442	-0.0235 (raw p-value = 0.377953, adjusted p-value = 0.4587151)	-0.0158 (raw p-value = 0.553515, adjusted p-value = 0.62725786)	-0.0376 (raw p-value = 0.158241, adjusted p-value = 0.21773202)	-0.0593 (raw p-value = 0.025991, adjusted p-value = 0.0435243)*	-0.0744 (raw p-value = 0.005163, adjusted p-value = 0.01008957)*	0.026 (raw p-value = 0.329497, adjusted p-value = 0.40840045)	0.0549 (raw p-value = 0.039135, adjusted p-value = 0.06289406)	0.0257 (raw p-value = 0.335501, adjusted p-value = 0.41489469)	-0.0245 (raw p-value = 0.357213, adjusted p-value = 0.43775805)	0.0344 (raw p-value = 0.196141, adjusted p-value = 0.26181782)	-0.0266 (raw p-value = 0.31728, adjusted p-value = 0.39554906)	-6e-04 (raw p-value = 0.98353, adjusted p-value = 0.98800832)	-0.0073 (raw p-value = 0.784311, adjusted p-value = 0.82752497)	0.044 (raw p-value = 0.098873, adjusted p-value = 0.14386643)	-0.0546 (raw p-value = 0.040152, adjusted p-value = 0.0643084)	-0.0561 (raw p-value = 0.035039, adjusted p-value = 0.05707736)	-0.0302 (raw p-value = 0.25698, adjusted p-value = 0.33077076)	-0.0373 (raw p-value = 0.16118, adjusted p-value = 0.22082819)	0.0084 (raw p-value = 0.752545, adjusted p-value = 0.80155077)	0.063 (raw p-value = 0.017934, adjusted p-value = 0.03106016)*
5alpha-androstan-3beta,17beta-diol disulfate	0.2658 (raw p-value = 0, adjusted p-value = 0)*	0.1782 (raw p-value = 0, adjusted p-value = 0)*	-0.0995 (raw p-value = 0.000182, adjusted p-value = 0.00045439)*	0.1383 (raw p-value = 0, adjusted p-value = 6.7e-07)*	0.1416 (raw p-value = 0, adjusted p-value = 3.5e-07)*	0.0872 (raw p-value = 0.001041, adjusted p-value = 0.00231515)*	0.1084 (raw p-value = 4.5e-05, adjusted p-value = 0.00012256)*	0.1701 (raw p-value = 0, adjusted p-value = 0)*	0.1015 (raw p-value = 0.000135, adjusted p-value = 0.00034325)*	0.1503 (raw p-value = 0, adjusted p-value = 6e-08)*	-0.0228 (raw p-value = 0.391538, adjusted p-value = 0.4726037)	0.3037 (raw p-value = 0, adjusted p-value = 0)*	0.1749 (raw p-value = 0, adjusted p-value = 0)*	0.0728 (raw p-value = 0.006236, adjusted p-value = 0.01197942)*	0.2165 (raw p-value = 0, adjusted p-value = 0)*	0.219 (raw p-value = 0, adjusted p-value = 0)*	0.1837 (raw p-value = 0, adjusted p-value = 0)*	0.1822 (raw p-value = 0, adjusted p-value = 0)*	0.0896 (raw p-value = 0.000754, adjusted p-value = 0.00172024)*	0.0133 (raw p-value = 0.618888, adjusted p-value = 0.68743699)
X- 11444	0.2083 (raw p-value = 0, adjusted p-value = 0)*	0.0837 (raw p-value = 0.001644, adjusted p-value = 0.0035322)*	0.0354 (raw p-value = 0.183684, adjusted p-value = 0.24771886)	0.099 (raw p-value = 0.000194, adjusted p-value = 0.00048456)*	0.1289 (raw p-value = 1e-06, adjusted p-value = 3.94e-06)*	0.0761 (raw p-value = 0.004258, adjusted p-value = 0.00847277)*	0.0941 (raw p-value = 0.000401, adjusted p-value = 0.00095906)*	0.0849 (raw p-value = 0.001407, adjusted p-value = 0.00306125)*	0.1446 (raw p-value = 0, adjusted p-value = 1.9e-07)*	0.1137 (raw p-value = 1.8e-05, adjusted p-value = 5.316e-05)*	0.1155 (raw p-value = 1.4e-05, adjusted p-value = 4.01e-05)*	0.1985 (raw p-value = 0, adjusted p-value = 0)*	0.1146 (raw p-value = 1.6e-05, adjusted p-value = 4.595e-05)*	0.1065 (raw p-value = 6.2e-05, adjusted p-value = 0.00016526)*	0.0857 (raw p-value = 0.001266, adjusted p-value = 0.00277667)*	0.1138 (raw p-value = 1.8e-05, adjusted p-value = 5.298e-05)*	0.166 (raw p-value = 0, adjusted p-value = 0)*	0.15 (raw p-value = 0, adjusted p-value = 6e-08)*	0.1898 (raw p-value = 0, adjusted p-value = 0)*	0.1257 (raw p-value = 2e-06, adjusted p-value = 7.1e-06)*
X- 11445	0.007 (raw p-value = 0.792812, adjusted p-value = 0.83528591)	0.0261 (raw p-value = 0.327151, adjusted p-value = 0.40591965)	-0.0346 (raw p-value = 0.193395, adjusted p-value = 0.25857668)	-0.0046 (raw p-value = 0.864066, adjusted p-value = 0.89394824)	-0.067 (raw p-value = 0.011812, adjusted p-value = 0.02146481)*	-0.0529 (raw p-value = 0.046853, adjusted p-value = 0.07357191)	0.0188 (raw p-value = 0.480246, adjusted p-value = 0.5601414)	-0.0321 (raw p-value = 0.228794, adjusted p-value = 0.29907217)	-0.0242 (raw p-value = 0.364492, adjusted p-value = 0.44474812)	-0.0707 (raw p-value = 0.007862, adjusted p-value = 0.01479374)*	-0.0256 (raw p-value = 0.33607, adjusted p-value = 0.41552575)	-0.0136 (raw p-value = 0.610591, adjusted p-value = 0.68017259)	0.0322 (raw p-value = 0.226427, adjusted p-value = 0.29658185)	-0.0043 (raw p-value = 0.871528, adjusted p-value = 0.90048118)	0.018 (raw p-value = 0.499169, adjusted p-value = 0.57858086)	-0.0118 (raw p-value = 0.658214, adjusted p-value = 0.72215933)	-0.0663 (raw p-value = 0.012755, adjusted p-value = 0.02295452)*	-0.0119 (raw p-value = 0.655698, adjusted p-value = 0.72005458)	-0.0617 (raw p-value = 0.020506, adjusted p-value = 0.03505326)*	0.0123 (raw p-value = 0.643685, adjusted p-value = 0.70962146)
4-androsten-3beta,17beta-diol disulfate (2)	0.2071 (raw p-value = 0, adjusted p-value = 0)*	0.1301 (raw p-value = 1e-06, adjusted p-value = 3.18e-06)*	-0.0651 (raw p-value = 0.014521, adjusted p-value = 0.02571238)*	0.0929 (raw p-value = 0.000475, adjusted p-value = 0.00111994)*	0.0724 (raw p-value = 0.006529, adjusted p-value = 0.0124639)*	0.0776 (raw p-value = 0.003519, adjusted p-value = 0.00710511)*	0.0805 (raw p-value = 0.002475, adjusted p-value = 0.00514026)*	0.1234 (raw p-value = 3e-06, adjusted p-value = 1.054e-05)*	0.0802 (raw p-value = 0.002574, adjusted p-value = 0.00533329)*	0.0867 (raw p-value = 0.001114, adjusted p-value = 0.0024657)*	-0.0443 (raw p-value = 0.096478, adjusted p-value = 0.14087586)	0.2097 (raw p-value = 0, adjusted p-value = 0)*	0.1265 (raw p-value = 2e-06, adjusted p-value = 6.15e-06)*	0.0565 (raw p-value = 0.033945, adjusted p-value = 0.05551373)	0.1424 (raw p-value = 0, adjusted p-value = 3e-07)*	0.1177 (raw p-value = 9e-06, adjusted p-value = 2.781e-05)*	0.094 (raw p-value = 0.000405, adjusted p-value = 0.00096643)*	0.1031 (raw p-value = 0.000104, adjusted p-value = 0.00026934)*	0.0542 (raw p-value = 0.04169, adjusted p-value = 0.06642512)	0.0619 (raw p-value = 0.020014, adjusted p-value = 0.03425415)*
X- 11452	0.187 (raw p-value = 0, adjusted p-value = 0)*	-0.0098 (raw p-value = 0.713354, adjusted p-value = 0.76977588)	0.0364 (raw p-value = 0.17198, adjusted p-value = 0.23399142)	0.0067 (raw p-value = 0.800529, adjusted p-value = 0.84209919)	0.1294 (raw p-value = 1e-06, adjusted p-value = 3.64e-06)*	0.0809 (raw p-value = 0.002349, adjusted p-value = 0.0049027)*	0.0157 (raw p-value = 0.556379, adjusted p-value = 0.62959407)	0.1128 (raw p-value = 2.2e-05, adjusted p-value = 6.216e-05)*	0.0426 (raw p-value = 0.109928, adjusted p-value = 0.15767807)	0.1352 (raw p-value = 0, adjusted p-value = 1.21e-06)*	0.1053 (raw p-value = 7.4e-05, adjusted p-value = 0.00019559)*	0.2062 (raw p-value = 0, adjusted p-value = 0)*	0.0068 (raw p-value = 0.798851, adjusted p-value = 0.84064552)	0.0173 (raw p-value = 0.51711, adjusted p-value = 0.59468971)	0.0427 (raw p-value = 0.109024, adjusted p-value = 0.15660393)	0.0718 (raw p-value = 0.006937, adjusted p-value = 0.01320016)*	0.1878 (raw p-value = 0, adjusted p-value = 0)*	0.1275 (raw p-value = 2e-06, adjusted p-value = 5.14e-06)*	0.0523 (raw p-value = 0.049321, adjusted p-value = 0.07707047)	0.0074 (raw p-value = 0.780338, adjusted p-value = 0.82484966)
X- 11469	-0.0249 (raw p-value = 0.349731, adjusted p-value = 0.42999956)	-0.0859 (raw p-value = 0.001243, adjusted p-value = 0.00272951)*	-0.0745 (raw p-value = 0.005124, adjusted p-value = 0.01001442)*	-0.1339 (raw p-value = 0, adjusted p-value = 1.57e-06)*	-0.1019 (raw p-value = 0.000126, adjusted p-value = 0.00032138)*	-0.1189 (raw p-value = 8e-06, adjusted p-value = 2.273e-05)*	-0.0101 (raw p-value = 0.704265, adjusted p-value = 0.76306216)	0.0318 (raw p-value = 0.232515, adjusted p-value = 0.3033184)	-0.0947 (raw p-value = 0.000367, adjusted p-value = 0.00088233)*	0.0198 (raw p-value = 0.458336, adjusted p-value = 0.5396685)	0.0823 (raw p-value = 0.001986, adjusted p-value = 0.0041959)*	0.0388 (raw p-value = 0.14541, adjusted p-value = 0.2022054)	-0.052 (raw p-value = 0.050666, adjusted p-value = 0.07897983)	-0.0084 (raw p-value = 0.752698, adjusted p-value = 0.80155077)	-0.1198 (raw p-value = 6e-06, adjusted p-value = 1.925e-05)*	-0.1606 (raw p-value = 0, adjusted p-value = 1e-08)*	-0.0701 (raw p-value = 0.008419, adjusted p-value = 0.01573231)*	-0.0744 (raw p-value = 0.005191, adjusted p-value = 0.01012862)*	-0.1123 (raw p-value = 2.4e-05, adjusted p-value = 6.724e-05)*	0.0261 (raw p-value = 0.326729, adjusted p-value = 0.4055394)
X- 11470	0.0951 (raw p-value = 0.000346, adjusted p-value = 0.00083604)*	0.1362 (raw p-value = 0, adjusted p-value = 1.01e-06)*	-0.0813 (raw p-value = 0.002237, adjusted p-value = 0.004693)*	0.0494 (raw p-value = 0.06383, adjusted p-value = 0.09724628)	0.0464 (raw p-value = 0.08115, adjusted p-value = 0.12041588)	-0.0354 (raw p-value = 0.183833, adjusted p-value = 0.24782582)	0.1316 (raw p-value = 1e-06, adjusted p-value = 2.39e-06)*	0.0346 (raw p-value = 0.193479, adjusted p-value = 0.25857668)	0.0838 (raw p-value = 0.001623, adjusted p-value = 0.00349392)*	-0.0147 (raw p-value = 0.580415, adjusted p-value = 0.65177863)	0.0223 (raw p-value = 0.403333, adjusted p-value = 0.48435691)	0.0815 (raw p-value = 0.002197, adjusted p-value = 0.00460917)*	0.1335 (raw p-value = 0, adjusted p-value = 1.67e-06)*	0.1207 (raw p-value = 5e-06, adjusted p-value = 1.672e-05)*	0.0972 (raw p-value = 0.000254, adjusted p-value = 0.00062621)*	0.0873 (raw p-value = 0.00103, adjusted p-value = 0.00229189)*	0.0252 (raw p-value = 0.34436, adjusted p-value = 0.42399378)	0.1238 (raw p-value = 3e-06, adjusted p-value = 9.83e-06)*	0.0259 (raw p-value = 0.33073, adjusted p-value = 0.40971283)	0.113 (raw p-value = 2.1e-05, adjusted p-value = 5.962e-05)*
X- 11485	0.1766 (raw p-value = 0, adjusted p-value = 0)*	0.0063 (raw p-value = 0.812374, adjusted p-value = 0.85284172)	0.0234 (raw p-value = 0.379546, adjusted p-value = 0.46033247)	0.0215 (raw p-value = 0.419729, adjusted p-value = 0.5018267)	0.1277 (raw p-value = 1e-06, adjusted p-value = 4.92e-06)*	0.1003 (raw p-value = 0.00016, adjusted p-value = 0.00040515)*	-0.0031 (raw p-value = 0.907669, adjusted p-value = 0.92921115)	0.0823 (raw p-value = 0.001977, adjusted p-value = 0.00417929)*	0.0384 (raw p-value = 0.149034, adjusted p-value = 0.20635013)	0.1474 (raw p-value = 0, adjusted p-value = 1e-07)*	0.1215 (raw p-value = 5e-06, adjusted p-value = 1.449e-05)*	0.2116 (raw p-value = 0, adjusted p-value = 0)*	0.0048 (raw p-value = 0.856385, adjusted p-value = 0.88769293)	1e-04 (raw p-value = 0.997699, adjusted p-value = 0.99858251)	0.0653 (raw p-value = 0.014139, adjusted p-value = 0.02511898)*	0.0689 (raw p-value = 0.009615, adjusted p-value = 0.01781246)*	0.1801 (raw p-value = 0, adjusted p-value = 0)*	0.1307 (raw p-value = 1e-06, adjusted p-value = 2.87e-06)*	0.0546 (raw p-value = 0.040255, adjusted p-value = 0.06440058)	-2e-04 (raw p-value = 0.993454, adjusted p-value = 0.99571283)
X- 11497	-0.0749 (raw p-value = 0.004877, adjusted p-value = 0.00957037)*	0.0061 (raw p-value = 0.81847, adjusted p-value = 0.85709928)	-0.0573 (raw p-value = 0.031379, adjusted p-value = 0.05173607)	-0.0386 (raw p-value = 0.147294, adjusted p-value = 0.20428933)	-0.0252 (raw p-value = 0.343805, adjusted p-value = 0.42345808)	0.033 (raw p-value = 0.215813, adjusted p-value = 0.28484525)	-0.013 (raw p-value = 0.624929, adjusted p-value = 0.6929482)	-0.0416 (raw p-value = 0.118196, adjusted p-value = 0.16800223)	-0.0409 (raw p-value = 0.124947, adjusted p-value = 0.17663768)	-0.0348 (raw p-value = 0.191285, adjusted p-value = 0.25620832)	-0.0419 (raw p-value = 0.115562, adjusted p-value = 0.16482917)	-0.0809 (raw p-value = 0.002353, adjusted p-value = 0.00491067)*	-0.0235 (raw p-value = 0.378681, adjusted p-value = 0.45951951)	-0.0159 (raw p-value = 0.551118, adjusted p-value = 0.62514377)	0.0281 (raw p-value = 0.29075, adjusted p-value = 0.36760262)	0.0594 (raw p-value = 0.025549, adjusted p-value = 0.04281395)*	-0.0633 (raw p-value = 0.017486, adjusted p-value = 0.03036246)*	0.0679 (raw p-value = 0.010775, adjusted p-value = 0.0197539)*	-0.094 (raw p-value = 0.000408, adjusted p-value = 0.00097295)*	-0.0349 (raw p-value = 0.190428, adjusted p-value = 0.25520554)
X- 11530	-0.0199 (raw p-value = 0.456235, adjusted p-value = 0.53782255)	0.0329 (raw p-value = 0.216665, adjusted p-value = 0.28570332)	-0.0531 (raw p-value = 0.045969, adjusted p-value = 0.07232291)	-0.0336 (raw p-value = 0.207637, adjusted p-value = 0.27518658)	-0.0653 (raw p-value = 0.014183, adjusted p-value = 0.02519122)*	-0.011 (raw p-value = 0.679843, adjusted p-value = 0.74188683)	0.0625 (raw p-value = 0.018875, adjusted p-value = 0.03252538)*	0.0181 (raw p-value = 0.497472, adjusted p-value = 0.57689726)	0.0099 (raw p-value = 0.709069, adjusted p-value = 0.766268)	0.0346 (raw p-value = 0.193522, adjusted p-value = 0.25857668)	-0.0465 (raw p-value = 0.080508, adjusted p-value = 0.11963523)	0.0327 (raw p-value = 0.219961, adjusted p-value = 0.28929351)	0.044 (raw p-value = 0.098681, adjusted p-value = 0.14367635)	0.0461 (raw p-value = 0.08369, adjusted p-value = 0.12399851)	0.0223 (raw p-value = 0.401718, adjusted p-value = 0.48291004)	0.0254 (raw p-value = 0.340463, adjusted p-value = 0.41992806)	-0.0206 (raw p-value = 0.439414, adjusted p-value = 0.5208639)	0.0459 (raw p-value = 0.084529, adjusted p-value = 0.12508324)	-0.0246 (raw p-value = 0.354924, adjusted p-value = 0.43548171)	0.0599 (raw p-value = 0.024483, adjusted p-value = 0.04116522)*
X- 11537	-0.0621 (raw p-value = 0.019675, adjusted p-value = 0.03373912)*	0.1597 (raw p-value = 0, adjusted p-value = 1e-08)*	-0.0281 (raw p-value = 0.291843, adjusted p-value = 0.36885289)	-0.2706 (raw p-value = 0, adjusted p-value = 0)*	-0.0517 (raw p-value = 0.051974, adjusted p-value = 0.08091162)	-0.0227 (raw p-value = 0.394928, adjusted p-value = 0.47628879)	0.1593 (raw p-value = 0, adjusted p-value = 1e-08)*	-0.1499 (raw p-value = 0, adjusted p-value = 6e-08)*	0.032 (raw p-value = 0.229726, adjusted p-value = 0.30006705)	-0.0112 (raw p-value = 0.673104, adjusted p-value = 0.73593818)	-0.0822 (raw p-value = 0.002008, adjusted p-value = 0.00423716)*	-0.0206 (raw p-value = 0.43871, adjusted p-value = 0.52037875)	0.1692 (raw p-value = 0, adjusted p-value = 0)*	0.1095 (raw p-value = 3.8e-05, adjusted p-value = 0.00010444)*	0.2131 (raw p-value = 0, adjusted p-value = 0)*	0.1972 (raw p-value = 0, adjusted p-value = 0)*	-0.2498 (raw p-value = 0, adjusted p-value = 0)*	0.1855 (raw p-value = 0, adjusted p-value = 0)*	-0.2054 (raw p-value = 0, adjusted p-value = 0)*	0.1564 (raw p-value = 0, adjusted p-value = 2e-08)*
X- 11538	0.0752 (raw p-value = 0.004691, adjusted p-value = 0.00922852)*	0.361 (raw p-value = 0, adjusted p-value = 0)*	-0.0062 (raw p-value = 0.815049, adjusted p-value = 0.85501444)	0.2487 (raw p-value = 0, adjusted p-value = 0)*	0.0763 (raw p-value = 0.004113, adjusted p-value = 0.00820706)*	-0.0974 (raw p-value = 0.000249, adjusted p-value = 0.00061371)*	0.2729 (raw p-value = 0, adjusted p-value = 0)*	0.086 (raw p-value = 0.00122, adjusted p-value = 0.00268571)*	0.2522 (raw p-value = 0, adjusted p-value = 0)*	-0.0033 (raw p-value = 0.901057, adjusted p-value = 0.92382527)	-0.06 (raw p-value = 0.02414, adjusted p-value = 0.04064116)*	0.0287 (raw p-value = 0.280756, adjusted p-value = 0.35688582)	0.3272 (raw p-value = 0, adjusted p-value = 0)*	0.2252 (raw p-value = 0, adjusted p-value = 0)*	0.3375 (raw p-value = 0, adjusted p-value = 0)*	0.2711 (raw p-value = 0, adjusted p-value = 0)*	-0.0153 (raw p-value = 0.566333, adjusted p-value = 0.6391159)	0.2192 (raw p-value = 0, adjusted p-value = 0)*	0.0528 (raw p-value = 0.047396, adjusted p-value = 0.07431552)	0.2063 (raw p-value = 0, adjusted p-value = 0)*
X- 11540	-0.027 (raw p-value = 0.310567, adjusted p-value = 0.38834567)	0.2375 (raw p-value = 0, adjusted p-value = 0)*	-0.0184 (raw p-value = 0.490748, adjusted p-value = 0.57041199)	-0.2153 (raw p-value = 0, adjusted p-value = 0)*	-0.0407 (raw p-value = 0.126148, adjusted p-value = 0.178228)	-0.0037 (raw p-value = 0.890171, adjusted p-value = 0.91521484)	0.1896 (raw p-value = 0, adjusted p-value = 0)*	-0.1265 (raw p-value = 2e-06, adjusted p-value = 6.08e-06)*	0.0753 (raw p-value = 0.004658, adjusted p-value = 0.00916965)*	0.0269 (raw p-value = 0.312054, adjusted p-value = 0.3898607)	-0.0939 (raw p-value = 0.000411, adjusted p-value = 0.00097952)*	0.0171 (raw p-value = 0.521056, adjusted p-value = 0.59835402)	0.231 (raw p-value = 0, adjusted p-value = 0)*	0.1274 (raw p-value = 2e-06, adjusted p-value = 5.16e-06)*	0.2908 (raw p-value = 0, adjusted p-value = 0)*	0.2822 (raw p-value = 0, adjusted p-value = 0)*	-0.2158 (raw p-value = 0, adjusted p-value = 0)*	0.2326 (raw p-value = 0, adjusted p-value = 0)*	-0.196 (raw p-value = 0, adjusted p-value = 0)*	0.1184 (raw p-value = 8e-06, adjusted p-value = 2.472e-05)*
X- 11550	-0.0246 (raw p-value = 0.356691, adjusted p-value = 0.43726962)	0.0916 (raw p-value = 0.000567, adjusted p-value = 0.00132142)*	-0.0066 (raw p-value = 0.805245, adjusted p-value = 0.84649009)	-0.0129 (raw p-value = 0.627689, adjusted p-value = 0.69523109)	0.0494 (raw p-value = 0.063702, adjusted p-value = 0.09707165)	0.0624 (raw p-value = 0.019089, adjusted p-value = 0.03284701)*	0.0289 (raw p-value = 0.27807, adjusted p-value = 0.35436365)	-0.0573 (raw p-value = 0.031364, adjusted p-value = 0.05172306)	0.0034 (raw p-value = 0.898597, adjusted p-value = 0.92210677)	-0.012 (raw p-value = 0.65291, adjusted p-value = 0.717774)	-0.0405 (raw p-value = 0.127904, adjusted p-value = 0.18049241)	0.0036 (raw p-value = 0.893693, adjusted p-value = 0.91787461)	0.031 (raw p-value = 0.244439, adjusted p-value = 0.31682329)	0.0148 (raw p-value = 0.578436, adjusted p-value = 0.6500725)	0.1101 (raw p-value = 3.4e-05, adjusted p-value = 9.411e-05)*	0.1445 (raw p-value = 0, adjusted p-value = 1.9e-07)*	-0.024 (raw p-value = 0.367899, adjusted p-value = 0.44789931)	0.1186 (raw p-value = 8e-06, adjusted p-value = 2.395e-05)*	-0.0366 (raw p-value = 0.169228, adjusted p-value = 0.23064681)	0.0096 (raw p-value = 0.719219, adjusted p-value = 0.77474635)
X- 11552	-0.0036 (raw p-value = 0.893599, adjusted p-value = 0.91787461)	0.3532 (raw p-value = 0, adjusted p-value = 0)*	-0.0188 (raw p-value = 0.481245, adjusted p-value = 0.56112099)	0.1762 (raw p-value = 0, adjusted p-value = 0)*	0.0901 (raw p-value = 0.000703, adjusted p-value = 0.00161515)*	-0.099 (raw p-value = 0.000194, adjusted p-value = 0.00048499)*	0.1925 (raw p-value = 0, adjusted p-value = 0)*	0.0147 (raw p-value = 0.58084, adjusted p-value = 0.6520486)	0.1586 (raw p-value = 0, adjusted p-value = 1e-08)*	0.0402 (raw p-value = 0.130879, adjusted p-value = 0.18417545)	-0.0226 (raw p-value = 0.395497, adjusted p-value = 0.47673061)	0.0074 (raw p-value = 0.78109, adjusted p-value = 0.82539923)	0.3012 (raw p-value = 0, adjusted p-value = 0)*	0.1223 (raw p-value = 4e-06, adjusted p-value = 1.271e-05)*	0.3906 (raw p-value = 0, adjusted p-value = 0)*	0.3342 (raw p-value = 0, adjusted p-value = 0)*	0.0242 (raw p-value = 0.364488, adjusted p-value = 0.44474812)	0.3068 (raw p-value = 0, adjusted p-value = 0)*	0.0225 (raw p-value = 0.398859, adjusted p-value = 0.47988186)	0.1556 (raw p-value = 0, adjusted p-value = 2e-08)*
X- 11593	0.2524 (raw p-value = 0, adjusted p-value = 0)*	0.1707 (raw p-value = 0, adjusted p-value = 0)*	0.1743 (raw p-value = 0, adjusted p-value = 0)*	0.2824 (raw p-value = 0, adjusted p-value = 0)*	0.2641 (raw p-value = 0, adjusted p-value = 0)*	0.159 (raw p-value = 0, adjusted p-value = 1e-08)*	0.1007 (raw p-value = 0.00015, adjusted p-value = 0.0003807)*	0.1625 (raw p-value = 0, adjusted p-value = 0)*	0.2432 (raw p-value = 0, adjusted p-value = 0)*	0.1581 (raw p-value = 0, adjusted p-value = 1e-08)*	0.1358 (raw p-value = 0, adjusted p-value = 1.08e-06)*	0.1876 (raw p-value = 0, adjusted p-value = 0)*	0.1304 (raw p-value = 1e-06, adjusted p-value = 3e-06)*	0.1175 (raw p-value = 1e-05, adjusted p-value = 2.876e-05)*	0.2098 (raw p-value = 0, adjusted p-value = 0)*	0.2031 (raw p-value = 0, adjusted p-value = 0)*	0.2558 (raw p-value = 0, adjusted p-value = 0)*	0.1201 (raw p-value = 6e-06, adjusted p-value = 1.843e-05)*	0.2967 (raw p-value = 0, adjusted p-value = 0)*	0.109 (raw p-value = 4.1e-05, adjusted p-value = 0.00011192)*
X- 11786	0.0189 (raw p-value = 0.478846, adjusted p-value = 0.55878554)	0.0949 (raw p-value = 0.000356, adjusted p-value = 0.0008563)*	-0.0143 (raw p-value = 0.590828, adjusted p-value = 0.66178763)	0.0992 (raw p-value = 0.000189, adjusted p-value = 0.00047313)*	0.0305 (raw p-value = 0.252914, adjusted p-value = 0.32631133)	-0.004 (raw p-value = 0.879525, adjusted p-value = 0.90706239)	0.0986 (raw p-value = 0.000208, adjusted p-value = 0.00051815)*	0.0536 (raw p-value = 0.04393, adjusted p-value = 0.06941553)	0.096 (raw p-value = 0.000306, adjusted p-value = 0.00074373)*	-0.0022 (raw p-value = 0.934265, adjusted p-value = 0.95028275)	-0.0249 (raw p-value = 0.350089, adjusted p-value = 0.43029769)	-0.004 (raw p-value = 0.880776, adjusted p-value = 0.90791085)	0.0822 (raw p-value = 0.00199, adjusted p-value = 0.00420147)*	0.1126 (raw p-value = 2.3e-05, adjusted p-value = 6.407e-05)*	0.063 (raw p-value = 0.017856, adjusted p-value = 0.0309518)*	0.0342 (raw p-value = 0.199461, adjusted p-value = 0.26579734)	0.0327 (raw p-value = 0.220114, adjusted p-value = 0.28930286)	0.0724 (raw p-value = 0.006477, adjusted p-value = 0.0123883)*	0.0362 (raw p-value = 0.174714, adjusted p-value = 0.23729939)	0.1249 (raw p-value = 3e-06, adjusted p-value = 8.08e-06)*
X- 11787	0.2877 (raw p-value = 0, adjusted p-value = 0)*	0.0609 (raw p-value = 0.022141, adjusted p-value = 0.03755742)*	0.1855 (raw p-value = 0, adjusted p-value = 0)*	0.1693 (raw p-value = 0, adjusted p-value = 0)*	0.2019 (raw p-value = 0, adjusted p-value = 0)*	0.1063 (raw p-value = 6.3e-05, adjusted p-value = 0.00016927)*	0.0777 (raw p-value = 0.003507, adjusted p-value = 0.00708399)*	0.1979 (raw p-value = 0, adjusted p-value = 0)*	0.15 (raw p-value = 0, adjusted p-value = 6e-08)*	0.2134 (raw p-value = 0, adjusted p-value = 0)*	0.2874 (raw p-value = 0, adjusted p-value = 0)*	0.2556 (raw p-value = 0, adjusted p-value = 0)*	0.0634 (raw p-value = 0.017174, adjusted p-value = 0.02987094)*	0.1049 (raw p-value = 7.9e-05, adjusted p-value = 0.00020903)*	0.0925 (raw p-value = 0.000505, adjusted p-value = 0.00118749)*	0.084 (raw p-value = 0.001581, adjusted p-value = 0.00341478)*	0.3152 (raw p-value = 0, adjusted p-value = 0)*	0.0837 (raw p-value = 0.001651, adjusted p-value = 0.0035446)*	0.2875 (raw p-value = 0, adjusted p-value = 0)*	0.1599 (raw p-value = 0, adjusted p-value = 1e-08)*
X- 11793	0.0329 (raw p-value = 0.216107, adjusted p-value = 0.28512663)	0.412 (raw p-value = 0, adjusted p-value = 0)*	-0.0306 (raw p-value = 0.250288, adjusted p-value = 0.32345448)	0.3416 (raw p-value = 0, adjusted p-value = 0)*	0.1181 (raw p-value = 9e-06, adjusted p-value = 2.59e-05)*	-0.0343 (raw p-value = 0.197529, adjusted p-value = 0.26347152)	0.2925 (raw p-value = 0, adjusted p-value = 0)*	0.0924 (raw p-value = 0.000512, adjusted p-value = 0.00120231)*	0.3039 (raw p-value = 0, adjusted p-value = 0)*	-0.0194 (raw p-value = 0.465516, adjusted p-value = 0.54630091)	-0.1214 (raw p-value = 5e-06, adjusted p-value = 1.486e-05)*	0.0724 (raw p-value = 0.006495, adjusted p-value = 0.01241147)*	0.3618 (raw p-value = 0, adjusted p-value = 0)*	0.237 (raw p-value = 0, adjusted p-value = 0)*	0.4208 (raw p-value = 0, adjusted p-value = 0)*	0.3851 (raw p-value = 0, adjusted p-value = 0)*	0.0047 (raw p-value = 0.860881, adjusted p-value = 0.89182953)	0.2752 (raw p-value = 0, adjusted p-value = 0)*	0.0906 (raw p-value = 0.000652, adjusted p-value = 0.00150599)*	0.2368 (raw p-value = 0, adjusted p-value = 0)*
X- 11795	0.1532 (raw p-value = 0, adjusted p-value = 3e-08)*	0.1422 (raw p-value = 0, adjusted p-value = 3e-07)*	0.0768 (raw p-value = 0.00388, adjusted p-value = 0.00777389)*	0.1145 (raw p-value = 1.6e-05, adjusted p-value = 4.658e-05)*	0.1424 (raw p-value = 0, adjusted p-value = 2.9e-07)*	0.0923 (raw p-value = 0.000515, adjusted p-value = 0.00120971)*	0.0823 (raw p-value = 0.001971, adjusted p-value = 0.00417002)*	0.0504 (raw p-value = 0.058284, adjusted p-value = 0.08974595)	0.1056 (raw p-value = 7.1e-05, adjusted p-value = 0.00018904)*	0.1254 (raw p-value = 2e-06, adjusted p-value = 7.39e-06)*	-0.0554 (raw p-value = 0.037555, adjusted p-value = 0.06072801)	0.1409 (raw p-value = 0, adjusted p-value = 4e-07)*	0.1069 (raw p-value = 5.8e-05, adjusted p-value = 0.00015567)*	0.0706 (raw p-value = 0.007975, adjusted p-value = 0.01498627)*	0.1186 (raw p-value = 8e-06, adjusted p-value = 2.372e-05)*	0.135 (raw p-value = 0, adjusted p-value = 1.27e-06)*	0.1319 (raw p-value = 1e-06, adjusted p-value = 2.27e-06)*	0.1206 (raw p-value = 6e-06, adjusted p-value = 1.691e-05)*	0.1206 (raw p-value = 6e-06, adjusted p-value = 1.688e-05)*	0.0596 (raw p-value = 0.025243, adjusted p-value = 0.04234072)*
X- 11799	0.0251 (raw p-value = 0.345416, adjusted p-value = 0.42522035)	0.0487 (raw p-value = 0.067221, adjusted p-value = 0.10201588)	0.0213 (raw p-value = 0.422951, adjusted p-value = 0.50499478)	0.0574 (raw p-value = 0.031077, adjusted p-value = 0.05129867)	0.0108 (raw p-value = 0.684575, adjusted p-value = 0.74607877)	0.0154 (raw p-value = 0.563924, adjusted p-value = 0.63711059)	-0.0342 (raw p-value = 0.199547, adjusted p-value = 0.26586215)	0.0326 (raw p-value = 0.221401, adjusted p-value = 0.2906452)	-0.0159 (raw p-value = 0.551251, adjusted p-value = 0.6251937)	-0.007 (raw p-value = 0.791701, adjusted p-value = 0.83448968)	-0.0125 (raw p-value = 0.639102, adjusted p-value = 0.70516265)	-0.0266 (raw p-value = 0.318553, adjusted p-value = 0.3968567)	4e-04 (raw p-value = 0.98863, adjusted p-value = 0.9918612)	-0.0342 (raw p-value = 0.199444, adjusted p-value = 0.26579734)	0.0311 (raw p-value = 0.242519, adjusted p-value = 0.31491282)	0.0286 (raw p-value = 0.282906, adjusted p-value = 0.35916494)	0.0201 (raw p-value = 0.451185, adjusted p-value = 0.53267152)	-0.0154 (raw p-value = 0.563847, adjusted p-value = 0.63711059)	0.0025 (raw p-value = 0.923842, adjusted p-value = 0.9423959)	-0.1004 (raw p-value = 0.000159, adjusted p-value = 0.00040099)*
X- 11805	0.1552 (raw p-value = 0, adjusted p-value = 2e-08)*	0.0294 (raw p-value = 0.270542, adjusted p-value = 0.34583192)	0.1054 (raw p-value = 7.3e-05, adjusted p-value = 0.00019502)*	0.0823 (raw p-value = 0.001977, adjusted p-value = 0.00417983)*	0.1067 (raw p-value = 5.9e-05, adjusted p-value = 0.00015926)*	0.0428 (raw p-value = 0.10803, adjusted p-value = 0.15536589)	0.0265 (raw p-value = 0.319079, adjusted p-value = 0.39744113)	0.0949 (raw p-value = 0.000359, adjusted p-value = 0.00086227)*	0.0744 (raw p-value = 0.005179, adjusted p-value = 0.01011465)*	0.1221 (raw p-value = 4e-06, adjusted p-value = 1.315e-05)*	0.0653 (raw p-value = 0.014124, adjusted p-value = 0.02509902)*	0.1761 (raw p-value = 0, adjusted p-value = 0)*	0.015 (raw p-value = 0.572257, adjusted p-value = 0.64466771)	0.0594 (raw p-value = 0.025715, adjusted p-value = 0.04307115)*	0.0629 (raw p-value = 0.018209, adjusted p-value = 0.03146985)*	0.0532 (raw p-value = 0.045813, adjusted p-value = 0.07211612)	0.0963 (raw p-value = 0.000293, adjusted p-value = 0.00071424)*	0.0553 (raw p-value = 0.037686, adjusted p-value = 0.06089821)	0.1053 (raw p-value = 7.5e-05, adjusted p-value = 0.00019773)*	0.0303 (raw p-value = 0.254972, adjusted p-value = 0.32860545)
X- 11809	0.0884 (raw p-value = 0.000883, adjusted p-value = 0.00199134)*	0.5627 (raw p-value = 0, adjusted p-value = 0)*	-0.0029 (raw p-value = 0.912863, adjusted p-value = 0.93308401)	0.2907 (raw p-value = 0, adjusted p-value = 0)*	0.1576 (raw p-value = 0, adjusted p-value = 1e-08)*	-0.073 (raw p-value = 0.006108, adjusted p-value = 0.01176048)*	0.3568 (raw p-value = 0, adjusted p-value = 0)*	0.0935 (raw p-value = 0.000438, adjusted p-value = 0.00104041)*	0.2606 (raw p-value = 0, adjusted p-value = 0)*	0.0863 (raw p-value = 0.001176, adjusted p-value = 0.00259353)*	-0.0129 (raw p-value = 0.62806, adjusted p-value = 0.6954354)	0.1062 (raw p-value = 6.4e-05, adjusted p-value = 0.00017095)*	0.5086 (raw p-value = 0, adjusted p-value = 0)*	0.211 (raw p-value = 0, adjusted p-value = 0)*	0.6767 (raw p-value = 0, adjusted p-value = 0)*	0.6272 (raw p-value = 0, adjusted p-value = 0)*	0.1113 (raw p-value = 2.8e-05, adjusted p-value = 7.8e-05)*	0.5288 (raw p-value = 0, adjusted p-value = 0)*	0.0942 (raw p-value = 0.000393, adjusted p-value = 0.00093867)*	0.2499 (raw p-value = 0, adjusted p-value = 0)*
X- 11818	0.1263 (raw p-value = 2e-06, adjusted p-value = 6.39e-06)*	0.1189 (raw p-value = 8e-06, adjusted p-value = 2.281e-05)*	0.0594 (raw p-value = 0.025612, adjusted p-value = 0.04290996)*	0.1104 (raw p-value = 3.3e-05, adjusted p-value = 9.082e-05)*	0.1417 (raw p-value = 0, adjusted p-value = 3.4e-07)*	0.0017 (raw p-value = 0.950132, adjusted p-value = 0.96267634)	0.0828 (raw p-value = 0.001859, adjusted p-value = 0.00395615)*	0.1274 (raw p-value = 2e-06, adjusted p-value = 5.21e-06)*	0.0952 (raw p-value = 0.000341, adjusted p-value = 0.00082467)*	0.0788 (raw p-value = 0.003047, adjusted p-value = 0.00622063)*	0.0075 (raw p-value = 0.777803, adjusted p-value = 0.82315804)	0.1238 (raw p-value = 3e-06, adjusted p-value = 9.76e-06)*	0.1216 (raw p-value = 5e-06, adjusted p-value = 1.427e-05)*	0.0864 (raw p-value = 0.001154, adjusted p-value = 0.00254756)*	0.1151 (raw p-value = 1.5e-05, adjusted p-value = 4.248e-05)*	0.1149 (raw p-value = 1.5e-05, adjusted p-value = 4.364e-05)*	0.183 (raw p-value = 0, adjusted p-value = 0)*	0.1235 (raw p-value = 3e-06, adjusted p-value = 1.029e-05)*	0.196 (raw p-value = 0, adjusted p-value = 0)*	0.1482 (raw p-value = 0, adjusted p-value = 9e-08)*
X- 11820	0.0334 (raw p-value = 0.209947, adjusted p-value = 0.27762208)	0.4108 (raw p-value = 0, adjusted p-value = 0)*	0.0271 (raw p-value = 0.308321, adjusted p-value = 0.38621264)	0.2668 (raw p-value = 0, adjusted p-value = 0)*	0.1207 (raw p-value = 5e-06, adjusted p-value = 1.67e-05)*	0.0353 (raw p-value = 0.184674, adjusted p-value = 0.24878511)	0.2751 (raw p-value = 0, adjusted p-value = 0)*	0.0893 (raw p-value = 0.000782, adjusted p-value = 0.00177999)*	0.2081 (raw p-value = 0, adjusted p-value = 0)*	0.0995 (raw p-value = 0.000182, adjusted p-value = 0.00045445)*	-0.0403 (raw p-value = 0.130025, adjusted p-value = 0.18308245)	0.0269 (raw p-value = 0.313132, adjusted p-value = 0.3909311)	0.3456 (raw p-value = 0, adjusted p-value = 0)*	0.1837 (raw p-value = 0, adjusted p-value = 0)*	0.4925 (raw p-value = 0, adjusted p-value = 0)*	0.4693 (raw p-value = 0, adjusted p-value = 0)*	0.1126 (raw p-value = 2.2e-05, adjusted p-value = 6.373e-05)*	0.4031 (raw p-value = 0, adjusted p-value = 0)*	0.0995 (raw p-value = 0.000181, adjusted p-value = 0.00045403)*	0.1858 (raw p-value = 0, adjusted p-value = 0)*
X- 11847	-0.0167 (raw p-value = 0.529724, adjusted p-value = 0.60612677)	-0.0747 (raw p-value = 0.00497, adjusted p-value = 0.00973588)*	0.0702 (raw p-value = 0.008338, adjusted p-value = 0.01560141)*	-0.0703 (raw p-value = 0.008251, adjusted p-value = 0.0154682)*	-0.0276 (raw p-value = 0.299803, adjusted p-value = 0.3772923)	-0.059 (raw p-value = 0.026723, adjusted p-value = 0.04464318)*	-0.0334 (raw p-value = 0.21021, adjusted p-value = 0.27786623)	-0.0086 (raw p-value = 0.746756, adjusted p-value = 0.79663025)	-0.0613 (raw p-value = 0.021228, adjusted p-value = 0.03615488)*	0.0017 (raw p-value = 0.948228, adjusted p-value = 0.96147814)	0.0379 (raw p-value = 0.154312, adjusted p-value = 0.21303123)	-0.0237 (raw p-value = 0.372955, adjusted p-value = 0.45342889)	-0.0617 (raw p-value = 0.020422, adjusted p-value = 0.03491786)*	-0.028 (raw p-value = 0.293747, adjusted p-value = 0.37086057)	-0.1002 (raw p-value = 0.000164, adjusted p-value = 0.00041448)*	-0.1149 (raw p-value = 1.5e-05, adjusted p-value = 4.376e-05)*	-0.0561 (raw p-value = 0.0351, adjusted p-value = 0.05716366)	-0.0457 (raw p-value = 0.08626, adjusted p-value = 0.12743183)	-0.0158 (raw p-value = 0.554285, adjusted p-value = 0.62752655)	0.0182 (raw p-value = 0.493379, adjusted p-value = 0.57280962)
X- 11849	-0.01 (raw p-value = 0.706103, adjusted p-value = 0.76423205)	-0.0134 (raw p-value = 0.61408, adjusted p-value = 0.68349479)	0.0632 (raw p-value = 0.01765, adjusted p-value = 0.03063196)*	-0.0064 (raw p-value = 0.809487, adjusted p-value = 0.85018989)	0.0266 (raw p-value = 0.317736, adjusted p-value = 0.39597861)	-0.0349 (raw p-value = 0.190303, adjusted p-value = 0.2550859)	-5e-04 (raw p-value = 0.983692, adjusted p-value = 0.98803042)	0.0016 (raw p-value = 0.953349, adjusted p-value = 0.96469)	-0.0108 (raw p-value = 0.684486, adjusted p-value = 0.74607877)	0.0107 (raw p-value = 0.686852, adjusted p-value = 0.74830758)	0.0077 (raw p-value = 0.772996, adjusted p-value = 0.81966883)	-2e-04 (raw p-value = 0.995303, adjusted p-value = 0.99699797)	-0.0141 (raw p-value = 0.595471, adjusted p-value = 0.66635322)	0.0027 (raw p-value = 0.917963, adjusted p-value = 0.93694068)	-0.0351 (raw p-value = 0.18776, adjusted p-value = 0.25227011)	-0.0526 (raw p-value = 0.048284, adjusted p-value = 0.07556803)	-0.0288 (raw p-value = 0.27961, adjusted p-value = 0.35587685)	0.0135 (raw p-value = 0.611317, adjusted p-value = 0.6807412)	0.0346 (raw p-value = 0.193444, adjusted p-value = 0.25857668)	0.0404 (raw p-value = 0.129517, adjusted p-value = 0.18247644)
X- 11859	-0.054 (raw p-value = 0.04237, adjusted p-value = 0.06732385)	0.0433 (raw p-value = 0.103747, adjusted p-value = 0.14984749)	-0.0208 (raw p-value = 0.4346, adjusted p-value = 0.51680561)	-0.0133 (raw p-value = 0.618001, adjusted p-value = 0.68699139)	0.0028 (raw p-value = 0.915475, adjusted p-value = 0.9353482)	0.0653 (raw p-value = 0.014083, adjusted p-value = 0.02503785)*	0.0051 (raw p-value = 0.849276, adjusted p-value = 0.88160055)	-0.0372 (raw p-value = 0.162043, adjusted p-value = 0.22188202)	-0.0097 (raw p-value = 0.716094, adjusted p-value = 0.77208716)	0.0293 (raw p-value = 0.270767, adjusted p-value = 0.34599407)	-0.0299 (raw p-value = 0.261996, adjusted p-value = 0.33606269)	-0.03 (raw p-value = 0.25957, adjusted p-value = 0.33339356)	0.0042 (raw p-value = 0.873531, adjusted p-value = 0.90189028)	-0.0017 (raw p-value = 0.948954, adjusted p-value = 0.96175942)	0.069 (raw p-value = 0.009531, adjusted p-value = 0.01767066)*	0.0758 (raw p-value = 0.00438, adjusted p-value = 0.00868919)*	-0.0064 (raw p-value = 0.808733, adjusted p-value = 0.84952486)	0.1073 (raw p-value = 5.4e-05, adjusted p-value = 0.00014581)*	-0.05 (raw p-value = 0.060223, adjusted p-value = 0.09237954)	0.0158 (raw p-value = 0.554128, adjusted p-value = 0.6274725)
X- 11880	0.0637 (raw p-value = 0.016629, adjusted p-value = 0.02902403)*	0.0327 (raw p-value = 0.220132, adjusted p-value = 0.28930286)	-0.1171 (raw p-value = 1e-05, adjusted p-value = 3.064e-05)*	-0.038 (raw p-value = 0.153572, adjusted p-value = 0.21213487)	0.0016 (raw p-value = 0.951594, adjusted p-value = 0.96325689)	0.017 (raw p-value = 0.524404, adjusted p-value = 0.60121633)	0.032 (raw p-value = 0.229003, adjusted p-value = 0.29928974)	-0.0274 (raw p-value = 0.304538, adjusted p-value = 0.38229676)	0.0207 (raw p-value = 0.436456, adjusted p-value = 0.51857668)	-0.0022 (raw p-value = 0.935317, adjusted p-value = 0.95094195)	-0.0417 (raw p-value = 0.117211, adjusted p-value = 0.16673526)	0.0746 (raw p-value = 0.00505, adjusted p-value = 0.00988523)*	0.032 (raw p-value = 0.230062, adjusted p-value = 0.300451)	0.0141 (raw p-value = 0.595957, adjusted p-value = 0.66668614)	0.059 (raw p-value = 0.026629, adjusted p-value = 0.04451816)*	0.0728 (raw p-value = 0.006243, adjusted p-value = 0.01198753)*	0.0616 (raw p-value = 0.020653, adjusted p-value = 0.03529634)*	0.0795 (raw p-value = 0.002814, adjusted p-value = 0.00578966)*	0.0106 (raw p-value = 0.691697, adjusted p-value = 0.7519834)	0.1033 (raw p-value = 0.000102, adjusted p-value = 0.00026481)*
X- 12029	-0.0169 (raw p-value = 0.52548, adjusted p-value = 0.60235245)	0.0759 (raw p-value = 0.004342, adjusted p-value = 0.00862517)*	-0.0101 (raw p-value = 0.704383, adjusted p-value = 0.76307228)	0.0446 (raw p-value = 0.093694, adjusted p-value = 0.13723574)	-0.024 (raw p-value = 0.366742, adjusted p-value = 0.44695261)	-0.0526 (raw p-value = 0.048233, adjusted p-value = 0.075505)	0.0446 (raw p-value = 0.094242, adjusted p-value = 0.13789548)	-5e-04 (raw p-value = 0.98464, adjusted p-value = 0.98856088)	0.0338 (raw p-value = 0.203924, adjusted p-value = 0.27102917)	-0.0148 (raw p-value = 0.577723, adjusted p-value = 0.64947827)	-0.0234 (raw p-value = 0.38043, adjusted p-value = 0.46124619)	0.0122 (raw p-value = 0.647912, adjusted p-value = 0.71361257)	0.0708 (raw p-value = 0.007784, adjusted p-value = 0.01466714)*	0.0188 (raw p-value = 0.481024, adjusted p-value = 0.5609563)	0.1022 (raw p-value = 0.000121, adjusted p-value = 0.00031018)*	0.1054 (raw p-value = 7.3e-05, adjusted p-value = 0.00019326)*	-0.0249 (raw p-value = 0.3502, adjusted p-value = 0.43035898)	0.0932 (raw p-value = 0.000453, adjusted p-value = 0.00107289)*	-0.0514 (raw p-value = 0.053676, adjusted p-value = 0.08334148)	0.0101 (raw p-value = 0.703299, adjusted p-value = 0.76224951)
X- 12038	-0.0087 (raw p-value = 0.744506, adjusted p-value = 0.79495067)	0.1069 (raw p-value = 5.7e-05, adjusted p-value = 0.00015443)*	0.0355 (raw p-value = 0.182367, adjusted p-value = 0.24613086)	0.0778 (raw p-value = 0.003437, adjusted p-value = 0.00694869)*	0.0553 (raw p-value = 0.03781, adjusted p-value = 0.06104264)	0.0849 (raw p-value = 0.001404, adjusted p-value = 0.00305497)*	0.0277 (raw p-value = 0.299266, adjusted p-value = 0.37668361)	-3e-04 (raw p-value = 0.991771, adjusted p-value = 0.99444684)	0.0388 (raw p-value = 0.144893, adjusted p-value = 0.20160519)	0.0082 (raw p-value = 0.758623, adjusted p-value = 0.80636512)	-0.0835 (raw p-value = 0.001684, adjusted p-value = 0.00361402)*	-0.0061 (raw p-value = 0.820349, adjusted p-value = 0.85853335)	0.0448 (raw p-value = 0.09269, adjusted p-value = 0.13590676)	0.0292 (raw p-value = 0.272244, adjusted p-value = 0.34756708)	0.1383 (raw p-value = 0, adjusted p-value = 6.7e-07)*	0.1812 (raw p-value = 0, adjusted p-value = 0)*	0.0073 (raw p-value = 0.784428, adjusted p-value = 0.82752497)	0.1709 (raw p-value = 0, adjusted p-value = 0)*	-0.0562 (raw p-value = 0.034757, adjusted p-value = 0.05667054)	-0.0225 (raw p-value = 0.397345, adjusted p-value = 0.47854911)
X- 12039	0.1363 (raw p-value = 0, adjusted p-value = 9.7e-07)*	-0.0926 (raw p-value = 0.000497, adjusted p-value = 0.00116852)*	0.0539 (raw p-value = 0.043072, adjusted p-value = 0.06821229)	-0.0267 (raw p-value = 0.31571, adjusted p-value = 0.39380114)	-0.0354 (raw p-value = 0.184385, adjusted p-value = 0.24852134)	-0.0853 (raw p-value = 0.001346, adjusted p-value = 0.00293665)*	-0.0717 (raw p-value = 0.007072, adjusted p-value = 0.0134323)*	0.0887 (raw p-value = 0.00085, adjusted p-value = 0.00192464)*	-0.0737 (raw p-value = 0.005621, adjusted p-value = 0.0108881)*	0.0825 (raw p-value = 0.001923, adjusted p-value = 0.00407817)*	0.1848 (raw p-value = 0, adjusted p-value = 0)*	0.0651 (raw p-value = 0.014391, adjusted p-value = 0.02552082)*	-0.0561 (raw p-value = 0.034995, adjusted p-value = 0.05701952)	-0.0579 (raw p-value = 0.029553, adjusted p-value = 0.04896666)*	-0.1078 (raw p-value = 4.9e-05, adjusted p-value = 0.00013389)*	-0.0786 (raw p-value = 0.003127, adjusted p-value = 0.006376)*	0.0827 (raw p-value = 0.001884, adjusted p-value = 0.00400569)*	0.0041 (raw p-value = 0.878385, adjusted p-value = 0.90645064)	0.0408 (raw p-value = 0.125875, adjusted p-value = 0.17787752)	-0.0272 (raw p-value = 0.308004, adjusted p-value = 0.38603043)
X- 12063	0.2279 (raw p-value = 0, adjusted p-value = 0)*	0.0425 (raw p-value = 0.110784, adjusted p-value = 0.15871313)	0.0834 (raw p-value = 0.00172, adjusted p-value = 0.00368605)*	0.0829 (raw p-value = 0.001832, adjusted p-value = 0.00390445)*	0.2129 (raw p-value = 0, adjusted p-value = 0)*	0.1665 (raw p-value = 0, adjusted p-value = 0)*	-0.0216 (raw p-value = 0.416846, adjusted p-value = 0.49871781)	0.0696 (raw p-value = 0.008877, adjusted p-value = 0.01652802)*	0.1027 (raw p-value = 0.000111, adjusted p-value = 0.00028772)*	0.1155 (raw p-value = 1.4e-05, adjusted p-value = 3.973e-05)*	0.0262 (raw p-value = 0.325179, adjusted p-value = 0.40397054)	0.2307 (raw p-value = 0, adjusted p-value = 0)*	0.0427 (raw p-value = 0.108528, adjusted p-value = 0.15595569)	-0.0219 (raw p-value = 0.411026, adjusted p-value = 0.49233821)	0.1039 (raw p-value = 9.2e-05, adjusted p-value = 0.00024056)*	0.164 (raw p-value = 0, adjusted p-value = 0)*	0.2333 (raw p-value = 0, adjusted p-value = 0)*	0.0713 (raw p-value = 0.007371, adjusted p-value = 0.01394414)*	0.1845 (raw p-value = 0, adjusted p-value = 0)*	-0.042 (raw p-value = 0.114934, adjusted p-value = 0.16405913)
X- 12092	0.1451 (raw p-value = 0, adjusted p-value = 1.7e-07)*	0.0659 (raw p-value = 0.013297, adjusted p-value = 0.02381513)*	0.114 (raw p-value = 1.8e-05, adjusted p-value = 5.105e-05)*	0.0786 (raw p-value = 0.003142, adjusted p-value = 0.00640175)*	0.0802 (raw p-value = 0.002558, adjusted p-value = 0.00530407)*	0.0185 (raw p-value = 0.487173, adjusted p-value = 0.56690919)	0.0855 (raw p-value = 0.001313, adjusted p-value = 0.00286731)*	0.1199 (raw p-value = 6e-06, adjusted p-value = 1.894e-05)*	0.1126 (raw p-value = 2.3e-05, adjusted p-value = 6.42e-05)*	0.0858 (raw p-value = 0.001258, adjusted p-value = 0.00276165)*	0.1153 (raw p-value = 1.4e-05, adjusted p-value = 4.128e-05)*	0.1125 (raw p-value = 2.3e-05, adjusted p-value = 6.487e-05)*	0.0737 (raw p-value = 0.005628, adjusted p-value = 0.01089784)*	0.105 (raw p-value = 7.8e-05, adjusted p-value = 0.00020578)*	0.0605 (raw p-value = 0.023067, adjusted p-value = 0.03901872)*	0.0763 (raw p-value = 0.004139, adjusted p-value = 0.00824984)*	0.1025 (raw p-value = 0.000115, adjusted p-value = 0.00029562)*	0.0634 (raw p-value = 0.017299, adjusted p-value = 0.03005876)*	0.115 (raw p-value = 1.5e-05, adjusted p-value = 4.291e-05)*	0.1094 (raw p-value = 3.8e-05, adjusted p-value = 0.00010655)*
X- 12094	0.2157 (raw p-value = 0, adjusted p-value = 0)*	0.0949 (raw p-value = 0.000359, adjusted p-value = 0.00086378)*	0.1318 (raw p-value = 1e-06, adjusted p-value = 2.33e-06)*	0.1479 (raw p-value = 0, adjusted p-value = 1e-07)*	0.1628 (raw p-value = 0, adjusted p-value = 0)*	0.0792 (raw p-value = 0.002894, adjusted p-value = 0.00593331)*	0.0912 (raw p-value = 0.000606, adjusted p-value = 0.00140519)*	0.1226 (raw p-value = 4e-06, adjusted p-value = 1.199e-05)*	0.1601 (raw p-value = 0, adjusted p-value = 1e-08)*	0.1403 (raw p-value = 0, adjusted p-value = 4.5e-07)*	0.2422 (raw p-value = 0, adjusted p-value = 0)*	0.2036 (raw p-value = 0, adjusted p-value = 0)*	0.0973 (raw p-value = 0.000252, adjusted p-value = 0.00062211)*	0.1112 (raw p-value = 2.9e-05, adjusted p-value = 8.027e-05)*	0.1083 (raw p-value = 4.5e-05, adjusted p-value = 0.00012405)*	0.1155 (raw p-value = 1.4e-05, adjusted p-value = 4.001e-05)*	0.1826 (raw p-value = 0, adjusted p-value = 0)*	0.0959 (raw p-value = 0.000311, adjusted p-value = 0.00075576)*	0.2307 (raw p-value = 0, adjusted p-value = 0)*	0.123 (raw p-value = 4e-06, adjusted p-value = 1.119e-05)*
X- 12095	0.2447 (raw p-value = 0, adjusted p-value = 0)*	0.0888 (raw p-value = 0.000834, adjusted p-value = 0.00189104)*	0.1622 (raw p-value = 0, adjusted p-value = 0)*	0.1524 (raw p-value = 0, adjusted p-value = 4e-08)*	0.1634 (raw p-value = 0, adjusted p-value = 0)*	0.1246 (raw p-value = 3e-06, adjusted p-value = 8.5e-06)*	0.0855 (raw p-value = 0.0013, adjusted p-value = 0.00284341)*	0.1408 (raw p-value = 0, adjusted p-value = 4e-07)*	0.1623 (raw p-value = 0, adjusted p-value = 0)*	0.177 (raw p-value = 0, adjusted p-value = 0)*	0.2565 (raw p-value = 0, adjusted p-value = 0)*	0.2534 (raw p-value = 0, adjusted p-value = 0)*	0.0868 (raw p-value = 0.001105, adjusted p-value = 0.00244956)*	0.111 (raw p-value = 3e-05, adjusted p-value = 8.278e-05)*	0.0893 (raw p-value = 0.00079, adjusted p-value = 0.00179527)*	0.1014 (raw p-value = 0.000136, adjusted p-value = 0.00034604)*	0.2126 (raw p-value = 0, adjusted p-value = 0)*	0.084 (raw p-value = 0.001597, adjusted p-value = 0.00344236)*	0.2524 (raw p-value = 0, adjusted p-value = 0)*	0.1161 (raw p-value = 1.2e-05, adjusted p-value = 3.631e-05)*
X- 12100	0.2324 (raw p-value = 0, adjusted p-value = 0)*	0.2089 (raw p-value = 0, adjusted p-value = 0)*	0.1168 (raw p-value = 1.1e-05, adjusted p-value = 3.24e-05)*	0.2562 (raw p-value = 0, adjusted p-value = 0)*	0.1964 (raw p-value = 0, adjusted p-value = 0)*	0.0312 (raw p-value = 0.241245, adjusted p-value = 0.3136057)	0.1604 (raw p-value = 0, adjusted p-value = 1e-08)*	0.2252 (raw p-value = 0, adjusted p-value = 0)*	0.2207 (raw p-value = 0, adjusted p-value = 0)*	0.0884 (raw p-value = 0.000892, adjusted p-value = 0.0020112)*	0.1045 (raw p-value = 8.5e-05, adjusted p-value = 0.00022252)*	0.1801 (raw p-value = 0, adjusted p-value = 0)*	0.1921 (raw p-value = 0, adjusted p-value = 0)*	0.1675 (raw p-value = 0, adjusted p-value = 0)*	0.2174 (raw p-value = 0, adjusted p-value = 0)*	0.1971 (raw p-value = 0, adjusted p-value = 0)*	0.1784 (raw p-value = 0, adjusted p-value = 0)*	0.1125 (raw p-value = 2.3e-05, adjusted p-value = 6.487e-05)*	0.259 (raw p-value = 0, adjusted p-value = 0)*	0.1607 (raw p-value = 0, adjusted p-value = 1e-08)*
X- 12206	0.1466 (raw p-value = 0, adjusted p-value = 1.2e-07)*	0.0375 (raw p-value = 0.159495, adjusted p-value = 0.21915837)	0.1363 (raw p-value = 0, adjusted p-value = 9.9e-07)*	0.1373 (raw p-value = 0, adjusted p-value = 8.2e-07)*	0.0763 (raw p-value = 0.004146, adjusted p-value = 0.00825878)*	0.0655 (raw p-value = 0.0138, adjusted p-value = 0.02458395)*	0.041 (raw p-value = 0.123768, adjusted p-value = 0.17507546)	0.1761 (raw p-value = 0, adjusted p-value = 0)*	0.1017 (raw p-value = 0.00013, adjusted p-value = 0.00033241)*	0.1008 (raw p-value = 0.000149, adjusted p-value = 0.00037808)*	0.1807 (raw p-value = 0, adjusted p-value = 0)*	0.0781 (raw p-value = 0.003334, adjusted p-value = 0.00675936)*	0.0357 (raw p-value = 0.18028, adjusted p-value = 0.24373395)	0.0643 (raw p-value = 0.015771, adjusted p-value = 0.0277104)*	0.0054 (raw p-value = 0.839568, adjusted p-value = 0.87308108)	0.0173 (raw p-value = 0.516272, adjusted p-value = 0.59412726)	0.1263 (raw p-value = 2e-06, adjusted p-value = 6.34e-06)*	-0.0373 (raw p-value = 0.161503, adjusted p-value = 0.22122793)	0.1773 (raw p-value = 0, adjusted p-value = 0)*	0.082 (raw p-value = 0.002057, adjusted p-value = 0.0043379)*
X- 12217	0.2511 (raw p-value = 0, adjusted p-value = 0)*	-0.0764 (raw p-value = 0.004096, adjusted p-value = 0.00817777)*	0.1204 (raw p-value = 6e-06, adjusted p-value = 1.75e-05)*	-0.0102 (raw p-value = 0.701329, adjusted p-value = 0.76061829)	0.0635 (raw p-value = 0.016989, adjusted p-value = 0.02958526)*	-0.0764 (raw p-value = 0.0041, adjusted p-value = 0.0081843)*	-0.0257 (raw p-value = 0.334458, adjusted p-value = 0.41382233)	0.1553 (raw p-value = 0, adjusted p-value = 2e-08)*	-0.0433 (raw p-value = 0.104179, adjusted p-value = 0.15037942)	0.0938 (raw p-value = 0.000417, adjusted p-value = 0.00099249)*	0.275 (raw p-value = 0, adjusted p-value = 0)*	0.0824 (raw p-value = 0.00195, adjusted p-value = 0.00412786)*	-0.0149 (raw p-value = 0.575107, adjusted p-value = 0.64705285)	-0.0243 (raw p-value = 0.362613, adjusted p-value = 0.44299826)	-0.1008 (raw p-value = 0.000148, adjusted p-value = 0.0003754)*	-0.0398 (raw p-value = 0.135165, adjusted p-value = 0.18939506)	0.181 (raw p-value = 0, adjusted p-value = 0)*	-0.0095 (raw p-value = 0.720883, adjusted p-value = 0.77590632)	0.2034 (raw p-value = 0, adjusted p-value = 0)*	0.0238 (raw p-value = 0.370734, adjusted p-value = 0.45111681)
X- 12231	0.192 (raw p-value = 0, adjusted p-value = 0)*	-0.0011 (raw p-value = 0.96777, adjusted p-value = 0.97628167)	0.0306 (raw p-value = 0.250857, adjusted p-value = 0.3239527)	0.0136 (raw p-value = 0.609452, adjusted p-value = 0.67943745)	0.1255 (raw p-value = 2e-06, adjusted p-value = 7.31e-06)*	0.0733 (raw p-value = 0.005875, adjusted p-value = 0.01133875)*	0.0218 (raw p-value = 0.41384, adjusted p-value = 0.49528968)	0.122 (raw p-value = 4e-06, adjusted p-value = 1.329e-05)*	0.041 (raw p-value = 0.123671, adjusted p-value = 0.17497327)	0.1347 (raw p-value = 0, adjusted p-value = 1.33e-06)*	0.0978 (raw p-value = 0.000235, adjusted p-value = 0.00058134)*	0.2001 (raw p-value = 0, adjusted p-value = 0)*	0.0165 (raw p-value = 0.536306, adjusted p-value = 0.61237638)	0.019 (raw p-value = 0.476364, adjusted p-value = 0.55625652)	0.0504 (raw p-value = 0.058153, adjusted p-value = 0.08956403)	0.0702 (raw p-value = 0.008359, adjusted p-value = 0.01563284)*	0.1835 (raw p-value = 0, adjusted p-value = 0)*	0.1349 (raw p-value = 0, adjusted p-value = 1.29e-06)*	0.0566 (raw p-value = 0.033474, adjusted p-value = 0.05487017)	0.0159 (raw p-value = 0.5503, adjusted p-value = 0.62448295)
X- 12244	0.3683 (raw p-value = 0, adjusted p-value = 0)*	0.0325 (raw p-value = 0.222756, adjusted p-value = 0.29226058)	0.0031 (raw p-value = 0.906225, adjusted p-value = 0.92804632)	-0.0106 (raw p-value = 0.691585, adjusted p-value = 0.75197753)	0.109 (raw p-value = 4.1e-05, adjusted p-value = 0.00011323)*	0.0668 (raw p-value = 0.012085, adjusted p-value = 0.02189866)*	0.1031 (raw p-value = 0.000104, adjusted p-value = 0.00026934)*	0.2519 (raw p-value = 0, adjusted p-value = 0)*	0.0803 (raw p-value = 0.002547, adjusted p-value = 0.00528484)*	0.1753 (raw p-value = 0, adjusted p-value = 0)*	0.1276 (raw p-value = 2e-06, adjusted p-value = 5.06e-06)*	0.2987 (raw p-value = 0, adjusted p-value = 0)*	0.0865 (raw p-value = 0.00115, adjusted p-value = 0.00253842)*	0.1127 (raw p-value = 2.2e-05, adjusted p-value = 6.324e-05)*	0.0207 (raw p-value = 0.438076, adjusted p-value = 0.51988891)	0.0563 (raw p-value = 0.034616, adjusted p-value = 0.05648017)	0.2032 (raw p-value = 0, adjusted p-value = 0)*	0.089 (raw p-value = 0.000816, adjusted p-value = 0.00185083)*	0.1909 (raw p-value = 0, adjusted p-value = 0)*	0.1072 (raw p-value = 5.4e-05, adjusted p-value = 0.00014686)*
X- 12253	0.1472 (raw p-value = 0, adjusted p-value = 1.1e-07)*	-0.017 (raw p-value = 0.523843, adjusted p-value = 0.60096334)	0.0278 (raw p-value = 0.297264, adjusted p-value = 0.37463178)	0.0093 (raw p-value = 0.727199, adjusted p-value = 0.78060305)	0.0447 (raw p-value = 0.093065, adjusted p-value = 0.13640149)	-0.07 (raw p-value = 0.008488, adjusted p-value = 0.01584819)*	-0.0355 (raw p-value = 0.182723, adjusted p-value = 0.24646946)	0.1426 (raw p-value = 0, adjusted p-value = 2.8e-07)*	-0.0727 (raw p-value = 0.006321, adjusted p-value = 0.01211951)*	0.1083 (raw p-value = 4.6e-05, adjusted p-value = 0.00012511)*	0.0951 (raw p-value = 0.000349, adjusted p-value = 0.00084193)*	0.1039 (raw p-value = 9.3e-05, adjusted p-value = 0.00024213)*	0.0119 (raw p-value = 0.655588, adjusted p-value = 0.72004503)	-0.0521 (raw p-value = 0.050236, adjusted p-value = 0.07836272)	0.0191 (raw p-value = 0.472461, adjusted p-value = 0.55288875)	0.0623 (raw p-value = 0.019213, adjusted p-value = 0.03303524)*	0.1741 (raw p-value = 0, adjusted p-value = 0)*	0.0363 (raw p-value = 0.173122, adjusted p-value = 0.2353627)	0.0897 (raw p-value = 0.000741, adjusted p-value = 0.00169404)*	-0.0635 (raw p-value = 0.016998, adjusted p-value = 0.02958759)*
X- 12405	0.2467 (raw p-value = 0, adjusted p-value = 0)*	-0.0926 (raw p-value = 0.000499, adjusted p-value = 0.0011733)*	0.054 (raw p-value = 0.042378, adjusted p-value = 0.06732385)	-0.0823 (raw p-value = 0.001981, adjusted p-value = 0.00418672)*	-0.0011 (raw p-value = 0.967846, adjusted p-value = 0.97628167)	-0.0575 (raw p-value = 0.030761, adjusted p-value = 0.05084801)	-0.0336 (raw p-value = 0.206898, adjusted p-value = 0.27436173)	0.0676 (raw p-value = 0.011103, adjusted p-value = 0.02032843)*	-0.0474 (raw p-value = 0.075394, adjusted p-value = 0.11274781)	0.1139 (raw p-value = 1.8e-05, adjusted p-value = 5.162e-05)*	0.3646 (raw p-value = 0, adjusted p-value = 0)*	0.1466 (raw p-value = 0, adjusted p-value = 1.2e-07)*	-0.0375 (raw p-value = 0.159543, adjusted p-value = 0.21918169)	-0.044 (raw p-value = 0.09877, adjusted p-value = 0.14377671)	-0.1035 (raw p-value = 9.9e-05, adjusted p-value = 0.00025684)*	-0.0531 (raw p-value = 0.046302, adjusted p-value = 0.07278903)	0.1967 (raw p-value = 0, adjusted p-value = 0)*	-0.0161 (raw p-value = 0.545603, adjusted p-value = 0.62048293)	0.1133 (raw p-value = 2e-05, adjusted p-value = 5.674e-05)*	-0.0141 (raw p-value = 0.595384, adjusted p-value = 0.66635322)
X- 12441	-0.0658 (raw p-value = 0.013431, adjusted p-value = 0.02402962)*	0.0022 (raw p-value = 0.934619, adjusted p-value = 0.95036881)	-0.0896 (raw p-value = 0.000754, adjusted p-value = 0.00172024)*	-0.0136 (raw p-value = 0.60938, adjusted p-value = 0.67943745)	-0.0114 (raw p-value = 0.669072, adjusted p-value = 0.73234876)	-0.0387 (raw p-value = 0.146701, adjusted p-value = 0.20363886)	-0.0248 (raw p-value = 0.351287, adjusted p-value = 0.4315447)	-0.0056 (raw p-value = 0.834306, adjusted p-value = 0.8692735)	2e-04 (raw p-value = 0.993597, adjusted p-value = 0.99571283)	-0.0494 (raw p-value = 0.063403, adjusted p-value = 0.09669992)	-0.0497 (raw p-value = 0.061776, adjusted p-value = 0.09454574)	0.0044 (raw p-value = 0.867654, adjusted p-value = 0.89698624)	-0.0263 (raw p-value = 0.323209, adjusted p-value = 0.40208956)	-0.0075 (raw p-value = 0.778527, adjusted p-value = 0.82355369)	-0.0233 (raw p-value = 0.382505, adjusted p-value = 0.46328781)	-0.0143 (raw p-value = 0.59073, adjusted p-value = 0.6617829)	-0.0658 (raw p-value = 0.013495, adjusted p-value = 0.02411484)*	-0.026 (raw p-value = 0.328756, adjusted p-value = 0.40776808)	-0.0685 (raw p-value = 0.010094, adjusted p-value = 0.01863026)*	3e-04 (raw p-value = 0.991421, adjusted p-value = 0.99437883)
X- 12442	0.0204 (raw p-value = 0.444854, adjusted p-value = 0.52616282)	0.6325 (raw p-value = 0, adjusted p-value = 0)*	-0.0532 (raw p-value = 0.045879, adjusted p-value = 0.07220304)	0.3811 (raw p-value = 0, adjusted p-value = 0)*	0.1537 (raw p-value = 0, adjusted p-value = 3e-08)*	-0.0281 (raw p-value = 0.292062, adjusted p-value = 0.36906374)	0.5428 (raw p-value = 0, adjusted p-value = 0)*	0.048 (raw p-value = 0.071643, adjusted p-value = 0.10805435)	0.5036 (raw p-value = 0, adjusted p-value = 0)*	-0.042 (raw p-value = 0.114858, adjusted p-value = 0.16398401)	-0.1394 (raw p-value = 0, adjusted p-value = 5.4e-07)*	-0.0545 (raw p-value = 0.040828, adjusted p-value = 0.06525886)	0.5737 (raw p-value = 0, adjusted p-value = 0)*	0.5105 (raw p-value = 0, adjusted p-value = 0)*	0.4752 (raw p-value = 0, adjusted p-value = 0)*	0.4006 (raw p-value = 0, adjusted p-value = 0)*	-0.0894 (raw p-value = 0.000771, adjusted p-value = 0.00175717)*	0.2466 (raw p-value = 0, adjusted p-value = 0)*	0.0509 (raw p-value = 0.055967, adjusted p-value = 0.08655589)	0.5341 (raw p-value = 0, adjusted p-value = 0)*
X- 12510	0.0619 (raw p-value = 0.019967, adjusted p-value = 0.03418216)*	0.1059 (raw p-value = 6.7e-05, adjusted p-value = 0.00017898)*	0.0136 (raw p-value = 0.610614, adjusted p-value = 0.68017259)	0.0743 (raw p-value = 0.005208, adjusted p-value = 0.01015936)*	0.0093 (raw p-value = 0.727116, adjusted p-value = 0.78060305)	-0.0556 (raw p-value = 0.036748, adjusted p-value = 0.05956013)	0.0979 (raw p-value = 0.00023, adjusted p-value = 0.00056933)*	0.0638 (raw p-value = 0.016514, adjusted p-value = 0.0288508)*	0.0247 (raw p-value = 0.354608, adjusted p-value = 0.43516953)	0.0174 (raw p-value = 0.513897, adjusted p-value = 0.59215121)	0.035 (raw p-value = 0.189423, adjusted p-value = 0.25424406)	0.0419 (raw p-value = 0.116006, adjusted p-value = 0.16532188)	0.1144 (raw p-value = 1.6e-05, adjusted p-value = 4.737e-05)*	0.0718 (raw p-value = 0.006958, adjusted p-value = 0.01323208)*	0.0876 (raw p-value = 0.000994, adjusted p-value = 0.00221903)*	0.043 (raw p-value = 0.10618, adjusted p-value = 0.15295505)	0.0527 (raw p-value = 0.04794, adjusted p-value = 0.07507955)	0.1038 (raw p-value = 9.4e-05, adjusted p-value = 0.00024634)*	0.0779 (raw p-value = 0.003395, adjusted p-value = 0.00686773)*	0.137 (raw p-value = 0, adjusted p-value = 8.6e-07)*
X- 12524	0.0537 (raw p-value = 0.043558, adjusted p-value = 0.06887402)	-0.1042 (raw p-value = 8.8e-05, adjusted p-value = 0.00022976)*	-0.0016 (raw p-value = 0.950874, adjusted p-value = 0.96277178)	-0.0821 (raw p-value = 0.002014, adjusted p-value = 0.0042486)*	-0.006 (raw p-value = 0.82205, adjusted p-value = 0.85993057)	0.0069 (raw p-value = 0.795228, adjusted p-value = 0.8373366)	-0.102 (raw p-value = 0.000123, adjusted p-value = 0.00031611)*	0.0649 (raw p-value = 0.014819, adjusted p-value = 0.02620762)*	-0.1444 (raw p-value = 0, adjusted p-value = 1.9e-07)*	0.0705 (raw p-value = 0.008057, adjusted p-value = 0.01513192)*	0.0944 (raw p-value = 0.000383, adjusted p-value = 0.00091675)*	0.0311 (raw p-value = 0.242979, adjusted p-value = 0.31527874)	-0.1281 (raw p-value = 1e-06, adjusted p-value = 4.58e-06)*	-0.1064 (raw p-value = 6.3e-05, adjusted p-value = 0.00016761)*	-0.0602 (raw p-value = 0.023701, adjusted p-value = 0.03997392)*	-0.0119 (raw p-value = 0.655817, adjusted p-value = 0.72007315)	0.112 (raw p-value = 2.5e-05, adjusted p-value = 6.971e-05)*	0.0251 (raw p-value = 0.346532, adjusted p-value = 0.42637102)	0.0083 (raw p-value = 0.75416, adjusted p-value = 0.80270875)	-0.1191 (raw p-value = 7e-06, adjusted p-value = 2.189e-05)*
X- 12544	0.0598 (raw p-value = 0.024716, adjusted p-value = 0.0415161)*	0.0361 (raw p-value = 0.175165, adjusted p-value = 0.23786605)	-0.0404 (raw p-value = 0.12971, adjusted p-value = 0.18270805)	-0.0106 (raw p-value = 0.689567, adjusted p-value = 0.75048401)	0.026 (raw p-value = 0.329228, adjusted p-value = 0.40813922)	-0.0385 (raw p-value = 0.148673, adjusted p-value = 0.2060407)	0.0419 (raw p-value = 0.115912, adjusted p-value = 0.16522124)	0.0024 (raw p-value = 0.926926, adjusted p-value = 0.94485984)	0.0196 (raw p-value = 0.460993, adjusted p-value = 0.54210257)	-0.0062 (raw p-value = 0.816439, adjusted p-value = 0.85605549)	0.0461 (raw p-value = 0.083582, adjusted p-value = 0.1238643)	0.0776 (raw p-value = 0.00354, adjusted p-value = 0.00714154)*	0.0547 (raw p-value = 0.039841, adjusted p-value = 0.06385453)	0.0301 (raw p-value = 0.258122, adjusted p-value = 0.33193804)	0.0519 (raw p-value = 0.051301, adjusted p-value = 0.07990019)	0.0711 (raw p-value = 0.00756, adjusted p-value = 0.01427144)*	0.0771 (raw p-value = 0.003764, adjusted p-value = 0.00755614)*	0.0435 (raw p-value = 0.102348, adjusted p-value = 0.14834298)	-0.0017 (raw p-value = 0.94942, adjusted p-value = 0.96209325)	0.0118 (raw p-value = 0.658258, adjusted p-value = 0.72215933)
X- 12556	0.1589 (raw p-value = 0, adjusted p-value = 1e-08)*	-0.0514 (raw p-value = 0.053414, adjusted p-value = 0.08297162)	0.1249 (raw p-value = 3e-06, adjusted p-value = 8.08e-06)*	-0.0186 (raw p-value = 0.485503, adjusted p-value = 0.56543238)	0.09 (raw p-value = 0.000715, adjusted p-value = 0.00164081)*	0.074 (raw p-value = 0.0054, adjusted p-value = 0.01050861)*	-0.0347 (raw p-value = 0.193264, adjusted p-value = 0.25846639)	0.1829 (raw p-value = 0, adjusted p-value = 0)*	-0.0218 (raw p-value = 0.412798, adjusted p-value = 0.49437758)	0.1047 (raw p-value = 8.1e-05, adjusted p-value = 0.00021281)*	0.1497 (raw p-value = 0, adjusted p-value = 6e-08)*	0.0958 (raw p-value = 0.000313, adjusted p-value = 0.00076146)*	-0.0401 (raw p-value = 0.132129, adjusted p-value = 0.18586036)	-0.0303 (raw p-value = 0.255374, adjusted p-value = 0.32900333)	-0.044 (raw p-value = 0.098298, adjusted p-value = 0.14320792)	-0.0164 (raw p-value = 0.539106, adjusted p-value = 0.61487702)	0.1446 (raw p-value = 0, adjusted p-value = 1.9e-07)*	-0.0119 (raw p-value = 0.65442, adjusted p-value = 0.71909779)	0.127 (raw p-value = 2e-06, adjusted p-value = 5.57e-06)*	-0.0427 (raw p-value = 0.109083, adjusted p-value = 0.15665683)
X- 12627	0.0501 (raw p-value = 0.059986, adjusted p-value = 0.09208588)	0.296 (raw p-value = 0, adjusted p-value = 0)*	0.0439 (raw p-value = 0.099109, adjusted p-value = 0.14409155)	0.2317 (raw p-value = 0, adjusted p-value = 0)*	0.1197 (raw p-value = 7e-06, adjusted p-value = 1.974e-05)*	0.0088 (raw p-value = 0.741237, adjusted p-value = 0.79233492)	0.1794 (raw p-value = 0, adjusted p-value = 0)*	0.0387 (raw p-value = 0.146475, adjusted p-value = 0.20340491)	0.2562 (raw p-value = 0, adjusted p-value = 0)*	0.0658 (raw p-value = 0.0135, adjusted p-value = 0.02411759)*	-0.1058 (raw p-value = 6.8e-05, adjusted p-value = 0.00018156)*	0.0683 (raw p-value = 0.010228, adjusted p-value = 0.01884897)*	0.2573 (raw p-value = 0, adjusted p-value = 0)*	0.1752 (raw p-value = 0, adjusted p-value = 0)*	0.3062 (raw p-value = 0, adjusted p-value = 0)*	0.295 (raw p-value = 0, adjusted p-value = 0)*	0.0105 (raw p-value = 0.693938, adjusted p-value = 0.75396892)	0.1867 (raw p-value = 0, adjusted p-value = 0)*	0.0795 (raw p-value = 0.002818, adjusted p-value = 0.00579534)*	0.1372 (raw p-value = 0, adjusted p-value = 8.2e-07)*
X- 12644	-0.0273 (raw p-value = 0.305425, adjusted p-value = 0.3832062)	0.1068 (raw p-value = 5.8e-05, adjusted p-value = 0.00015693)*	-0.0479 (raw p-value = 0.072162, adjusted p-value = 0.10874425)	0.0581 (raw p-value = 0.029223, adjusted p-value = 0.04846473)*	0.0151 (raw p-value = 0.569694, adjusted p-value = 0.64249805)	-0.0882 (raw p-value = 0.000911, adjusted p-value = 0.00204966)*	0.0648 (raw p-value = 0.014972, adjusted p-value = 0.02647265)*	0.0738 (raw p-value = 0.005577, adjusted p-value = 0.0108143)*	0.0519 (raw p-value = 0.051078, adjusted p-value = 0.07958814)	-1e-04 (raw p-value = 0.996879, adjusted p-value = 0.99829277)	-0.0156 (raw p-value = 0.558817, adjusted p-value = 0.63204846)	-0.063 (raw p-value = 0.018026, adjusted p-value = 0.03119974)*	0.0689 (raw p-value = 0.009648, adjusted p-value = 0.01786894)*	0.054 (raw p-value = 0.042723, adjusted p-value = 0.06775034)	0.1257 (raw p-value = 2e-06, adjusted p-value = 7.07e-06)*	0.0986 (raw p-value = 0.000209, adjusted p-value = 0.00051959)*	-0.0386 (raw p-value = 0.147465, adjusted p-value = 0.2044592)	0.0481 (raw p-value = 0.070788, adjusted p-value = 0.10688092)	-0.001 (raw p-value = 0.968919, adjusted p-value = 0.97673906)	0.0272 (raw p-value = 0.307491, adjusted p-value = 0.38545587)
X- 12696	0.0822 (raw p-value = 0.001988, adjusted p-value = 0.00419888)*	0.0476 (raw p-value = 0.073964, adjusted p-value = 0.11096724)	-0.0552 (raw p-value = 0.038007, adjusted p-value = 0.06131768)	0.0245 (raw p-value = 0.357921, adjusted p-value = 0.43832019)	0.0522 (raw p-value = 0.049817, adjusted p-value = 0.07775928)	0.0656 (raw p-value = 0.013783, adjusted p-value = 0.02455954)*	0.0559 (raw p-value = 0.035897, adjusted p-value = 0.05828701)	0.0556 (raw p-value = 0.036725, adjusted p-value = 0.05954983)	0.047 (raw p-value = 0.077454, adjusted p-value = 0.11559039)	0.034 (raw p-value = 0.20157, adjusted p-value = 0.26840555)	0.0207 (raw p-value = 0.436952, adjusted p-value = 0.51890362)	0.0865 (raw p-value = 0.001141, adjusted p-value = 0.00252018)*	0.0369 (raw p-value = 0.166387, adjusted p-value = 0.22730111)	0.0674 (raw p-value = 0.01127, adjusted p-value = 0.02059681)*	0.0298 (raw p-value = 0.262836, adjusted p-value = 0.33701838)	0.0468 (raw p-value = 0.078944, adjusted p-value = 0.11755909)	0.0838 (raw p-value = 0.00163, adjusted p-value = 0.00350589)*	0.0288 (raw p-value = 0.279977, adjusted p-value = 0.35615031)	0.0734 (raw p-value = 0.005827, adjusted p-value = 0.01125521)*	0.0658 (raw p-value = 0.013447, adjusted p-value = 0.02405305)*
X- 12749	0.257 (raw p-value = 0, adjusted p-value = 0)*	0.1185 (raw p-value = 8e-06, adjusted p-value = 2.412e-05)*	0.1054 (raw p-value = 7.3e-05, adjusted p-value = 0.00019295)*	0.1675 (raw p-value = 0, adjusted p-value = 0)*	0.1466 (raw p-value = 0, adjusted p-value = 1.2e-07)*	0.0349 (raw p-value = 0.190592, adjusted p-value = 0.25536191)	0.1566 (raw p-value = 0, adjusted p-value = 1e-08)*	0.1963 (raw p-value = 0, adjusted p-value = 0)*	0.2089 (raw p-value = 0, adjusted p-value = 0)*	0.1864 (raw p-value = 0, adjusted p-value = 0)*	0.169 (raw p-value = 0, adjusted p-value = 0)*	0.1227 (raw p-value = 4e-06, adjusted p-value = 1.198e-05)*	0.1235 (raw p-value = 3e-06, adjusted p-value = 1.032e-05)*	0.1836 (raw p-value = 0, adjusted p-value = 0)*	0.1097 (raw p-value = 3.7e-05, adjusted p-value = 0.00010147)*	0.0988 (raw p-value = 0.000203, adjusted p-value = 0.00050485)*	0.2046 (raw p-value = 0, adjusted p-value = 0)*	0.0965 (raw p-value = 0.000282, adjusted p-value = 0.00068916)*	0.2802 (raw p-value = 0, adjusted p-value = 0)*	0.188 (raw p-value = 0, adjusted p-value = 0)*
X- 12776	-0.0173 (raw p-value = 0.516023, adjusted p-value = 0.59401998)	0.0664 (raw p-value = 0.012599, adjusted p-value = 0.02271925)*	0.0089 (raw p-value = 0.738248, adjusted p-value = 0.78994069)	-0.0074 (raw p-value = 0.781605, adjusted p-value = 0.82569641)	-0.0306 (raw p-value = 0.250725, adjusted p-value = 0.3238419)	-0.0815 (raw p-value = 0.002182, adjusted p-value = 0.00458431)*	0.0774 (raw p-value = 0.003637, adjusted p-value = 0.00731585)*	-0.0148 (raw p-value = 0.578953, adjusted p-value = 0.65034301)	0.0571 (raw p-value = 0.031946, adjusted p-value = 0.05259729)	-0.0527 (raw p-value = 0.047888, adjusted p-value = 0.07501409)	0.0312 (raw p-value = 0.241598, adjusted p-value = 0.31389036)	0.0212 (raw p-value = 0.426366, adjusted p-value = 0.50855585)	0.0949 (raw p-value = 0.00036, adjusted p-value = 0.00086506)*	0.0615 (raw p-value = 0.020955, adjusted p-value = 0.03574302)*	0.0916 (raw p-value = 0.000572, adjusted p-value = 0.00133181)*	0.06 (raw p-value = 0.024138, adjusted p-value = 0.04064116)*	-0.0176 (raw p-value = 0.509485, adjusted p-value = 0.58841199)	0.08 (raw p-value = 0.002625, adjusted p-value = 0.00543514)*	0.0144 (raw p-value = 0.589983, adjusted p-value = 0.66105114)	0.0557 (raw p-value = 0.036529, adjusted p-value = 0.05925836)
X- 12786	0.0716 (raw p-value = 0.007094, adjusted p-value = 0.01346658)*	-0.0815 (raw p-value = 0.002174, adjusted p-value = 0.0045675)*	0.0365 (raw p-value = 0.171012, adjusted p-value = 0.23285391)	0.0061 (raw p-value = 0.81843, adjusted p-value = 0.85709928)	0.0845 (raw p-value = 0.00148, adjusted p-value = 0.00321053)*	0.0638 (raw p-value = 0.016602, adjusted p-value = 0.02898402)*	-0.1324 (raw p-value = 1e-06, adjusted p-value = 2.08e-06)*	0.0964 (raw p-value = 0.000289, adjusted p-value = 0.00070694)*	-0.0484 (raw p-value = 0.069147, adjusted p-value = 0.10470969)	0.07 (raw p-value = 0.008494, adjusted p-value = 0.01585649)*	-0.0418 (raw p-value = 0.116167, adjusted p-value = 0.16551779)	0.1578 (raw p-value = 0, adjusted p-value = 1e-08)*	-0.0877 (raw p-value = 0.000976, adjusted p-value = 0.00218465)*	-0.124 (raw p-value = 3e-06, adjusted p-value = 9.46e-06)*	-0.0286 (raw p-value = 0.28236, adjusted p-value = 0.35860093)	0.0172 (raw p-value = 0.519454, adjusted p-value = 0.59694615)	0.1694 (raw p-value = 0, adjusted p-value = 0)*	-0.0215 (raw p-value = 0.420189, adjusted p-value = 0.50226057)	0.0608 (raw p-value = 0.022441, adjusted p-value = 0.03803927)*	-0.1435 (raw p-value = 0, adjusted p-value = 2.4e-07)*
X- 12798	0.1547 (raw p-value = 0, adjusted p-value = 2e-08)*	0.057 (raw p-value = 0.032303, adjusted p-value = 0.05313555)	0.4668 (raw p-value = 0, adjusted p-value = 0)*	0.1119 (raw p-value = 2.5e-05, adjusted p-value = 7.111e-05)*	0.1278 (raw p-value = 1e-06, adjusted p-value = 4.87e-06)*	0.1207 (raw p-value = 5e-06, adjusted p-value = 1.665e-05)*	0.1009 (raw p-value = 0.000147, adjusted p-value = 0.0003718)*	0.1072 (raw p-value = 5.5e-05, adjusted p-value = 0.0001477)*	0.1505 (raw p-value = 0, adjusted p-value = 5e-08)*	0.0837 (raw p-value = 0.001645, adjusted p-value = 0.00353407)*	0.1536 (raw p-value = 0, adjusted p-value = 3e-08)*	0.1666 (raw p-value = 0, adjusted p-value = 0)*	0.0788 (raw p-value = 0.003057, adjusted p-value = 0.00624012)*	0.1205 (raw p-value = 6e-06, adjusted p-value = 1.719e-05)*	0.0629 (raw p-value = 0.018065, adjusted p-value = 0.0312597)*	0.0397 (raw p-value = 0.136374, adjusted p-value = 0.19095566)	0.134 (raw p-value = 0, adjusted p-value = 1.52e-06)*	0.0798 (raw p-value = 0.002704, adjusted p-value = 0.00558019)*	0.1486 (raw p-value = 0, adjusted p-value = 8e-08)*	0.097 (raw p-value = 0.000262, adjusted p-value = 0.0006447)*
X- 12844	0.0794 (raw p-value = 0.002855, adjusted p-value = 0.00586017)*	0.0059 (raw p-value = 0.824539, adjusted p-value = 0.86215131)	0.0941 (raw p-value = 0.000402, adjusted p-value = 0.0009601)*	0.0551 (raw p-value = 0.038508, adjusted p-value = 0.06204089)	0.0569 (raw p-value = 0.032627, adjusted p-value = 0.05363193)	0.0712 (raw p-value = 0.007443, adjusted p-value = 0.01407261)*	0.0475 (raw p-value = 0.074254, adjusted p-value = 0.11130254)	0.0168 (raw p-value = 0.52798, adjusted p-value = 0.60453124)	0.1166 (raw p-value = 1.1e-05, adjusted p-value = 3.332e-05)*	0.0662 (raw p-value = 0.012898, adjusted p-value = 0.02317626)*	0.1164 (raw p-value = 1.2e-05, adjusted p-value = 3.466e-05)*	0.0998 (raw p-value = 0.000173, adjusted p-value = 0.00043384)*	0.0121 (raw p-value = 0.648966, adjusted p-value = 0.7142162)	0.0806 (raw p-value = 0.002448, adjusted p-value = 0.00509217)*	-0.0141 (raw p-value = 0.597132, adjusted p-value = 0.66768365)	-0.0088 (raw p-value = 0.74098, adjusted p-value = 0.79226383)	0.0918 (raw p-value = 0.000559, adjusted p-value = 0.00130341)*	0.0347 (raw p-value = 0.192211, adjusted p-value = 0.25725259)	0.1337 (raw p-value = 0, adjusted p-value = 1.61e-06)*	0.1072 (raw p-value = 5.5e-05, adjusted p-value = 0.00014828)*
X- 12990	-0.0077 (raw p-value = 0.771272, adjusted p-value = 0.81808583)	0.1888 (raw p-value = 0, adjusted p-value = 0)*	-0.023 (raw p-value = 0.387877, adjusted p-value = 0.46882639)	0.1401 (raw p-value = 0, adjusted p-value = 4.7e-07)*	0.0775 (raw p-value = 0.003566, adjusted p-value = 0.00718444)*	0.0481 (raw p-value = 0.07079, adjusted p-value = 0.10688092)	0.1114 (raw p-value = 2.7e-05, adjusted p-value = 7.668e-05)*	0.0173 (raw p-value = 0.516779, adjusted p-value = 0.59440485)	0.1399 (raw p-value = 0, adjusted p-value = 4.8e-07)*	0.008 (raw p-value = 0.765272, adjusted p-value = 0.81233244)	-0.0565 (raw p-value = 0.033809, adjusted p-value = 0.0553168)	-0.0551 (raw p-value = 0.038375, adjusted p-value = 0.06185498)	0.1467 (raw p-value = 0, adjusted p-value = 1.2e-07)*	0.1067 (raw p-value = 5.9e-05, adjusted p-value = 0.00015933)*	0.1944 (raw p-value = 0, adjusted p-value = 0)*	0.218 (raw p-value = 0, adjusted p-value = 0)*	0.0126 (raw p-value = 0.636705, adjusted p-value = 0.70302407)	0.106 (raw p-value = 6.6e-05, adjusted p-value = 0.00017575)*	0.0717 (raw p-value = 0.007079, adjusted p-value = 0.0134417)*	0.0879 (raw p-value = 0.000955, adjusted p-value = 0.00214098)*
X- 13069	0.057 (raw p-value = 0.03222, adjusted p-value = 0.05301093)	0.5588 (raw p-value = 0, adjusted p-value = 0)*	0.0015 (raw p-value = 0.953758, adjusted p-value = 0.96482731)	0.3982 (raw p-value = 0, adjusted p-value = 0)*	0.1322 (raw p-value = 1e-06, adjusted p-value = 2.14e-06)*	-0.031 (raw p-value = 0.244668, adjusted p-value = 0.31706204)	0.4397 (raw p-value = 0, adjusted p-value = 0)*	0.0312 (raw p-value = 0.241488, adjusted p-value = 0.31386328)	0.4422 (raw p-value = 0, adjusted p-value = 0)*	-0.0159 (raw p-value = 0.550657, adjusted p-value = 0.62472105)	-0.1494 (raw p-value = 0, adjusted p-value = 7e-08)*	-0.0581 (raw p-value = 0.029051, adjusted p-value = 0.04824769)*	0.4819 (raw p-value = 0, adjusted p-value = 0)*	0.3943 (raw p-value = 0, adjusted p-value = 0)*	0.4611 (raw p-value = 0, adjusted p-value = 0)*	0.4264 (raw p-value = 0, adjusted p-value = 0)*	-0.0681 (raw p-value = 0.010539, adjusted p-value = 0.01938628)*	0.2779 (raw p-value = 0, adjusted p-value = 0)*	0.0476 (raw p-value = 0.073897, adjusted p-value = 0.11093266)	0.3331 (raw p-value = 0, adjusted p-value = 0)*
X- 13183	0.034 (raw p-value = 0.202323, adjusted p-value = 0.26925532)	0.3912 (raw p-value = 0, adjusted p-value = 0)*	-0.0288 (raw p-value = 0.279745, adjusted p-value = 0.35598391)	0.2088 (raw p-value = 0, adjusted p-value = 0)*	0.0961 (raw p-value = 0.000299, adjusted p-value = 0.00072795)*	-0.1165 (raw p-value = 1.1e-05, adjusted p-value = 3.361e-05)*	0.2318 (raw p-value = 0, adjusted p-value = 0)*	0.0224 (raw p-value = 0.399856, adjusted p-value = 0.48091703)	0.1947 (raw p-value = 0, adjusted p-value = 0)*	0.0257 (raw p-value = 0.333771, adjusted p-value = 0.41304585)	-0.0318 (raw p-value = 0.232089, adjusted p-value = 0.30281787)	0.0311 (raw p-value = 0.243497, adjusted p-value = 0.31577632)	0.3612 (raw p-value = 0, adjusted p-value = 0)*	0.1501 (raw p-value = 0, adjusted p-value = 6e-08)*	0.4491 (raw p-value = 0, adjusted p-value = 0)*	0.4291 (raw p-value = 0, adjusted p-value = 0)*	0.0193 (raw p-value = 0.467856, adjusted p-value = 0.5484078)	0.3276 (raw p-value = 0, adjusted p-value = 0)*	0.0509 (raw p-value = 0.0558, adjusted p-value = 0.0863163)	0.1596 (raw p-value = 0, adjusted p-value = 1e-08)*
X- 13372	-0.0513 (raw p-value = 0.053992, adjusted p-value = 0.08375817)	0.0543 (raw p-value = 0.04154, adjusted p-value = 0.0662464)	-0.0196 (raw p-value = 0.461018, adjusted p-value = 0.54210257)	0.0113 (raw p-value = 0.671065, adjusted p-value = 0.73418853)	-0.0242 (raw p-value = 0.364482, adjusted p-value = 0.44474812)	-0.0899 (raw p-value = 0.000718, adjusted p-value = 0.00164583)*	0.0855 (raw p-value = 0.0013, adjusted p-value = 0.00284341)*	-0.0066 (raw p-value = 0.805596, adjusted p-value = 0.84673298)	0.0372 (raw p-value = 0.162489, adjusted p-value = 0.22244966)	-0.0435 (raw p-value = 0.102784, adjusted p-value = 0.14882072)	-0.0151 (raw p-value = 0.572052, adjusted p-value = 0.64453981)	-0.036 (raw p-value = 0.176813, adjusted p-value = 0.23978057)	0.0501 (raw p-value = 0.060131, adjusted p-value = 0.09226786)	0.073 (raw p-value = 0.00609, adjusted p-value = 0.01173151)*	0.0431 (raw p-value = 0.105577, adjusted p-value = 0.15221022)	0.0435 (raw p-value = 0.102393, adjusted p-value = 0.14837679)	-0.0229 (raw p-value = 0.390455, adjusted p-value = 0.47164475)	0.0541 (raw p-value = 0.042192, adjusted p-value = 0.06710464)	-0.0439 (raw p-value = 0.099053, adjusted p-value = 0.1440403)	0.0716 (raw p-value = 0.00717, adjusted p-value = 0.01360104)*
X- 13431	0.2019 (raw p-value = 0, adjusted p-value = 0)*	-0.1017 (raw p-value = 0.00013, adjusted p-value = 0.00033275)*	0.158 (raw p-value = 0, adjusted p-value = 1e-08)*	-0.0867 (raw p-value = 0.00111, adjusted p-value = 0.00245869)*	-0.0046 (raw p-value = 0.861609, adjusted p-value = 0.89219135)	-0.0245 (raw p-value = 0.357661, adjusted p-value = 0.43812579)	0.0598 (raw p-value = 0.024663, adjusted p-value = 0.04144695)*	0.0563 (raw p-value = 0.034563, adjusted p-value = 0.05641914)	-0.0194 (raw p-value = 0.465641, adjusted p-value = 0.54635585)	0.051 (raw p-value = 0.055345, adjusted p-value = 0.0857633)	0.14 (raw p-value = 0, adjusted p-value = 4.7e-07)*	0.0148 (raw p-value = 0.578844, adjusted p-value = 0.65032442)	-0.0288 (raw p-value = 0.279851, adjusted p-value = 0.35605417)	0.0686 (raw p-value = 0.009967, adjusted p-value = 0.01843048)*	-0.1393 (raw p-value = 0, adjusted p-value = 5.5e-07)*	-0.0871 (raw p-value = 0.001059, adjusted p-value = 0.00234928)*	0.0241 (raw p-value = 0.365708, adjusted p-value = 0.44584724)	-0.0388 (raw p-value = 0.145575, adjusted p-value = 0.20239477)	0.0937 (raw p-value = 0.000426, adjusted p-value = 0.00101202)*	0.049 (raw p-value = 0.065611, adjusted p-value = 0.09980206)
[truncated: 22 more rows]
